# Supplementary material for: Crystal structure and Hirshfeld surface analysis of dimethyl 5-[2-(2,4,6-trioxo-1,3-diazinan-5-yl­idene)hydrazin-1-yl]benzene-1,3-di­carboxyl­ate 0.224-hydrate
Source: Acta Crystallogr E Crystallogr Commun. 2021 Jun 30;77(Pt 7):759–64. doi: 10.1107/S2056989021006563 (PMC8382054; doi:10.1107/S2056989021006563)
Supplement: Supplementary file 1 [file e-77-00759-sup1.cif]

##############################################################################
#                                                                            #
# This CIF contains the data in a paper accepted for publication in          #
# Acta Crystallographica Section E. It conforms to the requirements of       #
# Notes for Authors for Acta Crystallographica Section E, and has been       #
# peer reviewed under the auspices of the IUCr Commission on Journals.       #
#                                                                            #
# Full details of the Crystallographic Information File format               #
# are given in the paper "The Crystallographic Information File (CIF):       #
# a New Standard Archive File for Crystallography" by S. R. Hall, F. H.      #
# Allen and I. D. Brown [Acta Cryst. (1991), A47, 655-685].                  #
#                                                                            #
# The current version of the core CIF dictionary is obtainable from          #
# ftp://ftp.iucr.org/pub/cif_core.dic.                                       #
#                                                                            #
# Software is freely available for graphical display of the structure(s)     #
# in this CIF. For information consult the CIF software page                 #
# http://www.iucr.org/resources/cif/software.                                #
#                                                                            #
# This file may be used for bona fide research purposes within the           #
# scientific community so long as proper attribution is given to the journal # 
# article from which it was obtained.                                        #
#                                                                            #
##############################################################################
data_I
_audit_creation_method     'SHELXL-2018/3'
_journal_date_recd_electronic     2021-06-11
_journal_date_accepted     2021-06-22
_journal_name_full     'Acta Crystallographica, Section E'
_journal_year     2021
_journal_volume     77
_journal_issue      7
_journal_page_first     759
_journal_page_last     764
_journal_paper_category     GO
_journal_paper_doi     10.1107/S2056989021006563
_journal_coeditor_code     YK2153
_publ_contact_author_name     'Ajaya Bhattarai'
_publ_contact_author_address
;
Department of Chemistry,
M.M.A.M.C (Tribhuvan University) Biratnagar,
Nepal
;
_publ_contact_author_email     'bkajaya@yahoo.com'
_publ_contact_author_fax     ?
_publ_contact_author_phone     ?
_publ_section_title
;\
Crystal structure and Hirshfeld surface analysis of dimethyl
5-[2-(2,4,6-trioxo-1,3-diazinan-5-ylidene)hydrazin-1-yl]benzene-1,3-\
dicarboxylate 0.224-hydrate
;
loop_
    _publ_author_name
    _publ_author_address
    'Zeliha Atio\(glu'
;
Department of Aircraft Electrics and Electronics,
School of Applied Sciences,
Cappadocia University,
Mustafapa\,sa, 50420 \"Urg\"up,
Nev\,sehir,
Turkey
;
    'Mehmet Akkurt'
;
Department of Physics,
Faculty of Sciences,
Erciyes University,
38039 Kayseri,
Turkey
;
    'Gunay Z. Mammadova'
;
Department of Chemistry,
Baku State University,
Z. Khalilov str. 23, AZ, 1148 Baku,
Azerbaijan
;
    'Fatali E. Huseynov'
;
Department of Ecology and Soil Sciences,
Baku State University,
Z. Khalilov str. 23, AZ, 1148 Baku,
Azerbaijan
;
    'Sevinj R. Hajiyeva'
;
Department of Chemistry,
Baku State University,
Z. Khalilov str. 23, AZ, 1148 Baku,
Azerbaijan
;
    'Nazim T. Shamilov'
;
Department of Chemistry,
Baku State University,
Z. Khalilov str. 23, AZ, 1148 Baku,
Azerbaijan
;
    'Ajaya Bhattarai'
;
Department of Chemistry,
M.M.A.M.C (Tribhuvan University) Biratnagar,
Nepal
;
_publ_section_synopsis
;
In the crystal, molecules are linked by pairs of N---H...O hydrogen bonds into
ribbons along the <i>c-</i>axis direction. The layered crystal packing is
further consolidated by van der Waals and C---H...\p interactions.
;
_chemical_name_systematic
;\
Dimethyl
5-[2-(2,4,6-trioxo-1,3-diazinan-5-ylidene)hydrazin-1-yl]benzene-\
1,3-dicarboxylate 0.224-hydrate
;
_chemical_name_common     ?
_chemical_formula_moiety     'C14 H12 N4 O7, 0.224(H2O)'
_chemical_formula_sum     'C14 H12.448 N4 O7.224'
_chemical_formula_iupac     'C14 H12 N4 O7, 0.224H2 O'
_chemical_formula_weight     351.86
_chemical_melting_point     ?
_space_group_crystal_system     monoclinic
_space_group_name_H-M_alt     'C 2/c'
_space_group_name_Hall     '-C 2yc'
loop_
    _space_group_symop_operation_xyz
    'x, y, z'
    '-x, y, -z+1/2'
    'x+1/2, y+1/2, z'
    '-x+1/2, y+1/2, -z+1/2'
    '-x, -y, -z'
    'x, -y, z-1/2'
    '-x+1/2, -y+1/2, -z'
    'x+1/2, -y+1/2, z-1/2'
_cell_length_a     24.2097(11)
_cell_length_b     12.6311(6)
_cell_length_c     10.4022(5)
_cell_angle_alpha     90
_cell_angle_beta     113.133(2)
_cell_angle_gamma     90
_cell_volume     2925.2(2)
_cell_formula_units_Z     8
_cell_measurement_reflns_used     9840
_cell_measurement_theta_min     3.23
_cell_measurement_theta_max     26.37
_cell_measurement_temperature     150(2)
_exptl_crystal_description     'block'
_exptl_crystal_colour     'orange'
_exptl_crystal_size_max     0.340
_exptl_crystal_size_mid     0.320
_exptl_crystal_size_min     0.270
_exptl_crystal_density_diffrn     1.598
_exptl_crystal_density_meas     ?
_exptl_crystal_density_method     ?
_exptl_crystal_F_000     1454
_exptl_absorpt_coefficient_mu     0.132
_exptl_absorpt_correction_type     none
_exptl_absorpt_process_details     ?
_exptl_absorpt_correction_T_min     ?
_exptl_absorpt_correction_T_max     ?
_diffrn_ambient_temperature     150(2)
_diffrn_radiation_type     MoK\a
_diffrn_radiation_wavelength     0.71073
_diffrn_measurement_device_type     'Bruker APEXII CCD'
_diffrn_measurement_method     '\f and \w scans'
_diffrn_detector_area_resol_mean     ?
_diffrn_reflns_number     34832
_diffrn_reflns_av_R_equivalents     0.0169
_diffrn_reflns_av_unetI/netI     0.0078
_diffrn_reflns_theta_min     3.226
_diffrn_reflns_theta_max     26.378
_diffrn_reflns_theta_full     25.242
_diffrn_measured_fraction_theta_max     0.984
_diffrn_measured_fraction_theta_full     0.982
_diffrn_reflns_limit_h_min     -30
_diffrn_reflns_limit_h_max     30
_diffrn_reflns_limit_k_min     -15
_diffrn_reflns_limit_k_max     15
_diffrn_reflns_limit_l_min     -13
_diffrn_reflns_limit_l_max     13
_diffrn_standards_number     0
_diffrn_standards_interval_count     ?
_diffrn_standards_decay_%     ?
_refine_special_details     ?
_reflns_number_total     2944
_reflns_number_gt     2699
_reflns_threshold_expression     'I > 2\s(I)'
_refine_ls_structure_factor_coef     Fsqd
_refine_ls_matrix_type     full
_refine_ls_R_factor_all     0.0371
_refine_ls_R_factor_gt     0.0340
_refine_ls_wR_factor_gt     0.0981
_refine_ls_wR_factor_ref     0.1022
_refine_ls_goodness_of_fit_ref     1.041
_refine_ls_restrained_S_all     1.040
_refine_ls_number_reflns     2944
_refine_ls_number_parameters     241
_refine_ls_number_restraints     6
_refine_ls_hydrogen_treatment     mixed
_refine_ls_weighting_scheme     calc
_refine_ls_weighting_details
              'w=1/[\s^2^(Fo^2^)+(0.0586P)^2^+2.1077P] where P=(Fo^2^+2Fc^2^)/3'
_atom_sites_solution_hydrogens     mixed
_atom_sites_solution_primary     ?
_atom_sites_solution_secondary     ?
_refine_ls_shift/su_max     0.000
_refine_ls_shift/su_mean     0.000
_refine_diff_density_max     0.286
_refine_diff_density_min     -0.210
_refine_ls_extinction_method     none
_refine_ls_extinction_coef     .
loop_
    _atom_type_symbol
    _atom_type_description
    _atom_type_scat_dispersion_real
    _atom_type_scat_dispersion_imag
    _atom_type_scat_source
    'C' 'C' 0.0033 0.0016
                         'International Tables Vol C Tables 4.2.6.8 and 6.1.1.4'
    'H' 'H' 0.0000 0.0000
                         'International Tables Vol C Tables 4.2.6.8 and 6.1.1.4'
    'N' 'N' 0.0061 0.0033
                         'International Tables Vol C Tables 4.2.6.8 and 6.1.1.4'
    'O' 'O' 0.0106 0.0060
                         'International Tables Vol C Tables 4.2.6.8 and 6.1.1.4'
_computing_data_collection
;
APEX2 (Bruker, 2007)
;
_computing_cell_refinement
;
SAINT (Bruker, 2007)
;
_computing_data_reduction
;
SAINT (Bruker, 2007)
;
_computing_structure_solution
;
SHELXT (Sheldrick, 2015a)
;
_computing_structure_refinement
;
SHELXL (Sheldrick, 2015b)
;
_computing_molecular_graphics
;
ORTEP-3 for Windows (Farrugia, 2012)
;
_computing_publication_material
;
PLATON (Spek, 2020)
;
loop_
    _atom_site_type_symbol
    _atom_site_label
    _atom_site_fract_x
    _atom_site_fract_y
    _atom_site_fract_z
    _atom_site_U_iso_or_equiv
    _atom_site_adp_type
    _atom_site_calc_flag
    _atom_site_occupancy
    _atom_site_disorder_assembly
    _atom_site_disorder_group
    C C1 0.37057(5) 0.39423(9) 0.82909(12) 0.0190(2) Uani d 1 . .
    C C2 0.37833(5) 0.39902(9) 0.97648(12) 0.0207(2) Uani d 1 . .
    C C3 0.48693(5) 0.37742(9) 1.04270(12) 0.0208(2) Uani d 1 . .
    C C4 0.42279(5) 0.38365(8) 0.79361(12) 0.0186(2) Uani d 1 . .
    C C5 0.24165(5) 0.38344(8) 0.50833(12) 0.0192(2) Uani d 1 . .
    C C6 0.23130(5) 0.37794(9) 0.36716(12) 0.0204(2) Uani d 1 . .
    H H6 0.263906 0.380695 0.338172 0.025 Uiso calc 1 . .
    C C7 0.17254(5) 0.36834(9) 0.26874(11) 0.0197(2) Uani d 1 . .
    C C8 0.12459(5) 0.36539(9) 0.31079(12) 0.0201(2) Uani d 1 . .
    H H8 0.084612 0.358679 0.243355 0.024 Uiso calc 1 . .
    C C9 0.13569(5) 0.37237(9) 0.45277(12) 0.0200(2) Uani d 1 . .
    C C10 0.19423(5) 0.38111(9) 0.55282(12) 0.0203(2) Uani d 1 . .
    H H10 0.201704 0.385399 0.649417 0.024 Uiso calc 1 . .
    C C11 0.15859(5) 0.35937(9) 0.11562(12) 0.0211(2) Uani d 1 . .
    C C12 0.19700(5) 0.35182(11) -0.05977(12) 0.0264(3) Uani d 1 . .
    H H12A 0.177183 0.284238 -0.096410 0.040 Uiso calc 1 . .
    H H12B 0.235389 0.355077 -0.070599 0.040 Uiso calc 1 . .
    H H12C 0.171209 0.410245 -0.111573 0.040 Uiso calc 1 . .
    C C13 0.08236(5) 0.37078(10) 0.49220(12) 0.0231(3) Uani d 1 . .
    C C14 0.04671(6) 0.39831(12) 0.66992(14) 0.0307(3) Uani d 1 . .
    H H14A 0.022390 0.461429 0.630597 0.046 Uiso calc 1 . .
    H H14B 0.062181 0.401216 0.772194 0.046 Uiso calc 1 . .
    H H14C 0.021864 0.334851 0.636695 0.046 Uiso calc 1 . .
    N N1 0.43716(4) 0.38898(8) 1.07229(10) 0.0215(2) Uani d 1 . .
    H H1N 0.445330 0.388946 1.160377 0.026(4) Uiso d 1 . .
    N N2 0.47752(4) 0.37483(8) 0.90340(10) 0.0209(2) Uani d 1 . .
    H H2N 0.510968 0.367522 0.886519 0.032(4) Uiso d 1 . .
    N N3 0.31416(4) 0.39456(7) 0.73771(10) 0.0197(2) Uani d 1 . .
    N N4 0.30173(4) 0.38952(8) 0.60489(10) 0.0202(2) Uani d 1 . .
    H H4N 0.329280 0.391432 0.572748 0.041(5) Uiso d 1 . .
    O O1 0.33809(4) 0.41106(8) 1.01707(9) 0.0285(2) Uani d 1 . .
    O O2 0.53768(4) 0.37191(8) 1.13392(9) 0.0279(2) Uani d 1 . .
    O O3 0.41946(4) 0.38163(7) 0.67172(8) 0.0229(2) Uani d 1 . .
    O O4 0.10827(4) 0.35077(8) 0.02776(9) 0.0310(2) Uani d 1 . .
    O O5 0.20773(4) 0.36060(7) 0.08791(8) 0.0250(2) Uani d 1 . .
    O O6 0.03258(4) 0.35068(10) 0.41153(10) 0.0431(3) Uani d 1 . .
    O O7 0.09668(4) 0.39450(8) 0.62583(9) 0.0292(2) Uani d 1 . .
    O OW1 0.3463(2) 0.3484(4) 0.3151(6) 0.0466(19) Uani d 0.224(5) . .
loop_
    _atom_site_aniso_label
    _atom_site_aniso_U_11
    _atom_site_aniso_U_22
    _atom_site_aniso_U_33
    _atom_site_aniso_U_12
    _atom_site_aniso_U_13
    _atom_site_aniso_U_23
    C1 0.0158(5) 0.0212(5) 0.0187(5) -0.0008(4) 0.0054(4) -0.0001(4)
    C2 0.0184(5) 0.0233(6) 0.0203(6) -0.0022(4) 0.0074(5) -0.0026(4)
    C3 0.0192(5) 0.0237(6) 0.0179(5) 0.0009(4) 0.0054(4) -0.0003(4)
    C4 0.0166(5) 0.0198(5) 0.0175(5) -0.0002(4) 0.0047(4) 0.0010(4)
    C5 0.0157(5) 0.0195(5) 0.0193(5) -0.0003(4) 0.0034(4) 0.0016(4)
    C6 0.0188(5) 0.0220(5) 0.0209(6) 0.0006(4) 0.0081(4) 0.0018(4)
    C7 0.0203(5) 0.0198(5) 0.0177(6) 0.0005(4) 0.0061(4) 0.0010(4)
    C8 0.0171(5) 0.0211(5) 0.0189(5) -0.0002(4) 0.0034(4) 0.0003(4)
    C9 0.0173(5) 0.0223(5) 0.0193(5) -0.0007(4) 0.0061(4) 0.0006(4)
    C10 0.0197(5) 0.0229(5) 0.0172(5) -0.0006(4) 0.0061(4) 0.0006(4)
    C11 0.0210(5) 0.0222(5) 0.0192(5) 0.0008(4) 0.0070(4) 0.0011(4)
    C12 0.0253(6) 0.0365(7) 0.0180(6) 0.0003(5) 0.0092(5) 0.0008(5)
    C13 0.0185(6) 0.0295(6) 0.0192(5) -0.0006(4) 0.0053(4) 0.0002(4)
    C14 0.0221(6) 0.0462(8) 0.0262(6) -0.0023(5) 0.0121(5) -0.0036(5)
    N1 0.0184(5) 0.0310(5) 0.0141(5) -0.0001(4) 0.0054(4) -0.0023(4)
    N2 0.0149(5) 0.0304(5) 0.0167(5) 0.0025(4) 0.0056(4) 0.0005(4)
    N3 0.0174(5) 0.0219(5) 0.0181(5) -0.0007(3) 0.0053(4) -0.0001(3)
    N4 0.0153(5) 0.0270(5) 0.0176(5) -0.0005(3) 0.0055(4) 0.0017(4)
    O1 0.0192(4) 0.0439(5) 0.0244(4) -0.0026(4) 0.0108(3) -0.0066(4)
    O2 0.0190(4) 0.0441(5) 0.0169(4) 0.0043(4) 0.0032(3) -0.0004(3)
    O3 0.0178(4) 0.0344(5) 0.0161(4) -0.0001(3) 0.0062(3) 0.0014(3)
    O4 0.0211(4) 0.0510(6) 0.0187(4) -0.0024(4) 0.0056(3) -0.0028(4)
    O5 0.0204(4) 0.0370(5) 0.0172(4) 0.0008(3) 0.0071(3) 0.0015(3)
    O6 0.0175(4) 0.0853(8) 0.0252(5) -0.0085(5) 0.0069(4) -0.0130(5)
    O7 0.0190(4) 0.0498(6) 0.0193(4) -0.0038(4) 0.0080(3) -0.0038(4)
    OW1 0.031(3) 0.056(3) 0.058(3) 0.001(2) 0.024(2) 0.004(2)
_geom_special_details
;
 All esds (except the esd in the dihedral angle between two l.s. planes)
 are estimated using the full covariance matrix.  The cell esds are taken
 into account individually in the estimation of esds in distances, angles
 and torsion angles; correlations between esds in cell parameters are only
 used when they are defined by crystal symmetry.  An approximate (isotropic)
 treatment of cell esds is used for estimating esds involving l.s. planes.
;
loop_
    _geom_bond_atom_site_label_1
    _geom_bond_atom_site_label_2
    _geom_bond_site_symmetry_2
    _geom_bond_distance
    _geom_bond_publ_flag
    C1 N3 . 1.3223(15) ?
    C1 C4 . 1.4557(16) ?
    C1 C2 . 1.4708(15) ?
    C2 O1 . 1.2140(14) ?
    C2 N1 . 1.3864(14) ?
    C3 O2 . 1.2242(14) ?
    C3 N1 . 1.3638(15) ?
    C3 N2 . 1.3759(15) ?
    C4 O3 . 1.2387(14) ?
    C4 N2 . 1.3724(14) ?
    C5 C6 . 1.3909(16) ?
    C5 C10 . 1.3968(16) ?
    C5 N4 . 1.4080(14) ?
    C6 C7 . 1.3936(16) ?
    C6 H6 . 0.9500 ?
    C7 C8 . 1.3926(16) ?
    C7 C11 . 1.4970(15) ?
    C8 C9 . 1.3963(16) ?
    C8 H8 . 0.9500 ?
    C9 C10 . 1.3945(16) ?
    C9 C13 . 1.5006(16) ?
    C10 H10 . 0.9500 ?
    C11 O4 . 1.2068(14) ?
    C11 O5 . 1.3298(14) ?
    C12 O5 . 1.4581(14) ?
    C12 H12A . 0.9800 ?
    C12 H12B . 0.9800 ?
    C12 H12C . 0.9800 ?
    C13 O6 . 1.1944(15) ?
    C13 O7 . 1.3280(15) ?
    C14 O7 . 1.4533(14) ?
    C14 H14A . 0.9800 ?
    C14 H14B . 0.9800 ?
    C14 H14C . 0.9800 ?
    N1 H1N . 0.8580 ?
    N2 H2N . 0.8982 ?
    N3 N4 . 1.2950(14) ?
    N4 H4N . 0.8557 ?
loop_
    _geom_angle_atom_site_label_1
    _geom_angle_atom_site_label_2
    _geom_angle_atom_site_label_3
    _geom_angle_site_symmetry_1
    _geom_angle_site_symmetry_3
    _geom_angle
    _geom_angle_publ_flag
    N3 C1 C4 . . 124.93(10) ?
    N3 C1 C2 . . 114.97(10) ?
    C4 C1 C2 . . 120.00(10) ?
    O1 C2 N1 . . 119.97(10) ?
    O1 C2 C1 . . 125.19(10) ?
    N1 C2 C1 . . 114.84(9) ?
    O2 C3 N1 . . 122.53(10) ?
    O2 C3 N2 . . 121.04(10) ?
    N1 C3 N2 . . 116.41(10) ?
    O3 C4 N2 . . 120.22(10) ?
    O3 C4 C1 . . 123.21(10) ?
    N2 C4 C1 . . 116.56(10) ?
    C6 C5 C10 . . 121.20(10) ?
    C6 C5 N4 . . 117.59(10) ?
    C10 C5 N4 . . 121.20(10) ?
    C5 C6 C7 . . 119.25(10) ?
    C5 C6 H6 . . 120.4 ?
    C7 C6 H6 . . 120.4 ?
    C8 C7 C6 . . 120.52(10) ?
    C8 C7 C11 . . 117.69(10) ?
    C6 C7 C11 . . 121.79(10) ?
    C7 C8 C9 . . 119.52(10) ?
    C7 C8 H8 . . 120.2 ?
    C9 C8 H8 . . 120.2 ?
    C10 C9 C8 . . 120.75(11) ?
    C10 C9 C13 . . 121.89(10) ?
    C8 C9 C13 . . 117.35(10) ?
    C9 C10 C5 . . 118.75(10) ?
    C9 C10 H10 . . 120.6 ?
    C5 C10 H10 . . 120.6 ?
    O4 C11 O5 . . 124.04(10) ?
    O4 C11 C7 . . 123.45(10) ?
    O5 C11 C7 . . 112.50(9) ?
    O5 C12 H12A . . 109.5 ?
    O5 C12 H12B . . 109.5 ?
    H12A C12 H12B . . 109.5 ?
    O5 C12 H12C . . 109.5 ?
    H12A C12 H12C . . 109.5 ?
    H12B C12 H12C . . 109.5 ?
    O6 C13 O7 . . 124.04(11) ?
    O6 C13 C9 . . 123.36(11) ?
    O7 C13 C9 . . 112.60(9) ?
    O7 C14 H14A . . 109.5 ?
    O7 C14 H14B . . 109.5 ?
    H14A C14 H14B . . 109.5 ?
    O7 C14 H14C . . 109.5 ?
    H14A C14 H14C . . 109.5 ?
    H14B C14 H14C . . 109.5 ?
    C3 N1 C2 . . 126.63(9) ?
    C3 N1 H1N . . 112.8 ?
    C2 N1 H1N . . 120.6 ?
    C4 N2 C3 . . 125.51(10) ?
    C4 N2 H2N . . 119.7 ?
    C3 N2 H2N . . 114.8 ?
    N4 N3 C1 . . 120.55(10) ?
    N3 N4 C5 . . 120.38(9) ?
    N3 N4 H4N . . 121.7 ?
    C5 N4 H4N . . 117.9 ?
    C11 O5 C12 . . 115.04(9) ?
    C13 O7 C14 . . 115.50(9) ?
loop_
    _geom_torsion_atom_site_label_1
    _geom_torsion_atom_site_label_2
    _geom_torsion_atom_site_label_3
    _geom_torsion_atom_site_label_4
    _geom_torsion_site_symmetry_1
    _geom_torsion_site_symmetry_2
    _geom_torsion_site_symmetry_3
    _geom_torsion_site_symmetry_4
    _geom_torsion
    _geom_torsion_publ_flag
    N3 C1 C2 O1 . . . . -5.85(17) ?
    C4 C1 C2 O1 . . . . 177.58(11) ?
    N3 C1 C2 N1 . . . . 174.41(9) ?
    C4 C1 C2 N1 . . . . -2.17(15) ?
    N3 C1 C4 O3 . . . . 5.51(18) ?
    C2 C1 C4 O3 . . . . -178.27(10) ?
    N3 C1 C4 N2 . . . . -173.94(10) ?
    C2 C1 C4 N2 . . . . 2.27(15) ?
    C10 C5 C6 C7 . . . . -0.97(16) ?
    N4 C5 C6 C7 . . . . 177.91(10) ?
    C5 C6 C7 C8 . . . . 0.67(16) ?
    C5 C6 C7 C11 . . . . -178.47(10) ?
    C6 C7 C8 C9 . . . . 0.14(16) ?
    C11 C7 C8 C9 . . . . 179.32(10) ?
    C7 C8 C9 C10 . . . . -0.68(16) ?
    C7 C8 C9 C13 . . . . 178.92(10) ?
    C8 C9 C10 C5 . . . . 0.40(16) ?
    C13 C9 C10 C5 . . . . -179.18(10) ?
    C6 C5 C10 C9 . . . . 0.43(16) ?
    N4 C5 C10 C9 . . . . -178.40(10) ?
    C8 C7 C11 O4 . . . . 0.70(17) ?
    C6 C7 C11 O4 . . . . 179.87(11) ?
    C8 C7 C11 O5 . . . . -178.51(10) ?
    C6 C7 C11 O5 . . . . 0.66(15) ?
    C10 C9 C13 O6 . . . . -170.65(13) ?
    C8 C9 C13 O6 . . . . 9.75(18) ?
    C10 C9 C13 O7 . . . . 9.60(16) ?
    C8 C9 C13 O7 . . . . -170.00(10) ?
    O2 C3 N1 C2 . . . . 177.97(11) ?
    N2 C3 N1 C2 . . . . -0.46(17) ?
    O1 C2 N1 C3 . . . . -178.47(11) ?
    C1 C2 N1 C3 . . . . 1.29(17) ?
    O3 C4 N2 C3 . . . . 179.07(11) ?
    C1 C4 N2 C3 . . . . -1.46(16) ?
    O2 C3 N2 C4 . . . . -177.92(11) ?
    N1 C3 N2 C4 . . . . 0.53(17) ?
    C4 C1 N3 N4 . . . . -2.91(17) ?
    C2 C1 N3 N4 . . . . -179.30(9) ?
    C1 N3 N4 C5 . . . . 176.15(10) ?
    C6 C5 N4 N3 . . . . -179.84(10) ?
    C10 C5 N4 N3 . . . . -0.97(16) ?
    O4 C11 O5 C12 . . . . 0.65(16) ?
    C7 C11 O5 C12 . . . . 179.85(9) ?
    O6 C13 O7 C14 . . . . -1.96(19) ?
    C9 C13 O7 C14 . . . . 177.79(10) ?
loop_
    _geom_hbond_atom_site_label_D
    _geom_hbond_atom_site_label_H
    _geom_hbond_atom_site_label_A
    _geom_hbond_site_symmetry_A
    _geom_hbond_distance_DH
    _geom_hbond_distance_HA
    _geom_hbond_distance_DA
    _geom_hbond_angle_DHA
    _geom_hbond_publ_flag
    N1 H1N O2 2_657 0.86 2.03 2.8800(13) 174 yes
    N2 H2N O3 2_656 0.90 2.01 2.8931(15) 168 yes
    N4 H4N O3 . 0.86 2.02 2.6571(15) 131 yes
    N4 H4N O1 6_565 0.86 2.59 2.9302(14) 105 no
    C6 H6 Ow1 . 0.95 2.14 3.061(6) 163 yes
    C12 H12B O1 1_554 0.98 2.39 3.2743(17) 149 yes
    C14 H14B O4 1_556 0.98 2.53 3.4754(16) 163 yes
    C12 H12C Cg2 6_565 0.98 2.73 3.4717(15) 133 yes
_shelx_space_group_comment
;
The symmetry employed for this shelxl refinement is uniquely defined
by the following loop, which should always be used as a source of
symmetry information in preference to the above space-group names.
They are only intended as comments.
;
_shelx_estimated_absorpt_T_min     0.957
_shelx_estimated_absorpt_T_max     0.965
_shelx_hkl_file
;
   6   0   0  141.49    2.60
   6   0   0  130.09    2.60
  -6   0   0  138.09    2.60
   6   0   0  137.09    2.60
   8   0   0 2361.16   35.40
  10   0   0  651.93   10.30
 -10   0   0  647.44   10.30
  10   0   0  642.44   10.40
  10   0   0  655.23   10.30
 -10   0   0  652.83   10.20
 -12   0   0  402.76    6.70
  12   0   0  396.76    6.60
  12   0   0  393.46    6.60
  12   0   0  376.56    6.70
 -12   0   0  392.46    6.60
  14   0   0  693.93   11.10
 -14   0   0  697.23   11.10
 -14   0   0  686.33   11.10
  14   0   0  690.73   11.10
  14   0   0  689.33   11.30
  16   0   0   34.10    2.40
 -16   0   0   36.20    2.20
  16   0   0   39.10    2.20
  16   0   0   35.10    2.20
 -16   0   0   38.40    2.20
 -18   0   0 1397.76   21.60
 -18   0   0 1197.68   19.80
  18   0   0 1324.17   21.50
  18   0   0 1199.08   20.00
  18   0   0 1218.28   19.80
 -20   0   0  121.29    3.70
 -20   0   0  124.99    3.60
  20   0   0  119.19    4.00
  20   0   0  123.59    3.70
  20   0   0  126.99    3.70
  22   0   0  215.68    5.00
  22   0   0  212.58    5.10
 -22   0   0  217.38    5.00
  22   0   0  212.98    5.30
 -22   0   0  216.88    5.10
  24   0   0  319.37    6.60
  24   0   0  321.37    6.90
 -24   0   0  320.77    6.70
 -24   0   0  324.47    6.60
  24   0   0  322.97    6.70
  26   0   0  192.18    5.50
 -26   0   0  197.88    5.10
  26   0   0  183.78    5.10
  26   0   0  194.08    5.30
 -26   0   0  190.18    5.20
   5  -1   0   29.70    1.00
  -5  -1   0   27.50    1.50
   5  -1   0   30.80    1.00
  -5  -1   0   29.10    1.30
   5   1   0   28.80    1.40
   5   1   0   28.80    1.30
   5   1   0   29.60    1.30
  -7  -1   0  799.92   12.00
   7  -1   0  788.72   11.80
  -7  -1   0  793.02   12.00
  -7  -1   0  762.82   12.10
   7   1   0  806.22   12.30
   7   1   0  800.82   12.00
   7   1   0  777.22   12.10
  -7   1   0  689.03   11.80
   9  -1   0 2452.35   37.10
   9   1   0 2512.55   37.30
  11  -1   0  214.48    3.90
  11  -1   0  206.48    4.10
 -11  -1   0  209.58    4.10
  11  -1   0  210.38    3.90
 -11  -1   0  215.38    4.10
  11   1   0  213.28    4.10
 -11   1   0  215.48    3.90
  11   1   0  213.08    4.10
  11   1   0  206.98    4.20
 -11   1   0  218.98    3.90
  13  -1   0  211.38    4.10
  13  -1   0  208.48    4.20
  13  -1   0  219.68    4.10
 -13  -1   0  210.68    4.30
 -13  -1   0  210.88    4.30
 -13   1   0  217.28    4.10
  13   1   0  212.88    4.40
  13   1   0  215.18    4.30
 -13   1   0  217.08    4.10
  13   1   0  219.38    4.30
  15  -1   0  809.92   12.70
 -15  -1   0  799.42   12.90
  15  -1   0  783.32   12.80
  15  -1   0  794.72   12.70
 -15  -1   0  798.02   12.80
 -15   1   0  807.92   12.70
  15   1   0  794.72   12.90
 -15   1   0  795.22   12.60
  15   1   0  802.52   12.90
  15   1   0  793.32   13.00
  17  -1   0   15.90    1.70
  17  -1   0   18.80    2.00
 -17  -1   0   21.60    2.20
 -17  -1   0   19.80    1.60
  17  -1   0   20.00    2.10
  17   1   0   15.40    1.80
 -17   1   0   17.40    1.50
  17   1   0   18.80    1.60
  17   1   0   20.90    2.20
 -17   1   0   17.90    1.40
  19  -1   0  233.58    4.80
  19  -1   0  204.38    6.70
 -19  -1   0  228.38    5.00
  19  -1   0  222.08    5.10
  19   1   0  233.08    5.00
 -19   1   0  240.38    5.10
  19   1   0  220.68    5.30
  19   1   0  239.28    5.20
 -19   1   0  229.38    4.80
  21  -1   0  540.45    9.30
 -21  -1   0  536.35    9.50
  21  -1   0  519.15    9.40
  21  -1   0  545.65    9.60
 -21  -1   0  528.25    9.50
 -21   1   0  541.35    9.30
 -21   1   0  535.15    9.30
  21   1   0  524.35    9.50
  21   1   0  531.05    9.50
  21   1   0  531.15    9.80
 -23  -1   0    4.80    1.70
  23  -1   0    4.80    1.90
 -23  -1   0    3.80    1.60
  23  -1   0    3.20    1.50
  23  -1   0    5.60    1.60
 -23   1   0    4.80    1.60
  23   1   0    5.20    1.60
  23   1   0    7.00    1.80
  23   1   0    6.70    2.10
 -23   1   0    2.80    1.80
 -25  -1   0   -0.30    1.70
  25  -1   0    1.60    1.60
  25  -1   0    1.50    2.00
 -25  -1   0   -0.80    1.70
  25  -1   0    2.60    1.60
  25   1   0    2.00    2.20
  25   1   0    0.20    1.70
 -25   1   0    0.20    1.80
 -25   1   0    1.60    1.60
  25   1   0    2.00    1.60
 -27  -1   0   47.70    3.60
 -27  -1   0   41.40    3.40
  27  -1   0   46.80    3.80
  27  -1   0   40.90    3.30
  27  -1   0   43.00    3.30
  27   1   0   46.50    4.00
  27   1   0   49.10    3.60
  27   1   0   42.20    3.60
 -27   1   0   44.50    3.30
 -27   1   0   45.60    3.20
   0  -2   0  507.05    7.60
   0  -2   0  501.45    7.60
   0  -2   0  504.15    7.70
   0  -2   0  505.65    7.80
   0   2   0  509.05    7.80
   0   2   0  492.05    7.60
  -2  -2   0    1.20    0.50
  -2  -2   0    1.30    0.70
   2  -2   0    0.80    0.50
  -2  -2   0    0.40    0.50
   2   2   0    0.60    0.50
   2   2   0    1.80    0.60
   2   2   0    0.70    0.50
  -2   2   0    0.90    0.50
   4  -2   0  110.49    2.00
  -4  -2   0  111.39    2.20
  -4  -2   0  114.39    2.30
  -4  -2   0  109.59    2.50
   4   2   0  110.19    2.50
   4   2   0  113.59    2.30
  -4   2   0  113.29    2.10
   4   2   0  116.29    2.30
  -6  -2   0    6.80    1.00
  -6  -2   0    7.00    0.90
   6  -2   0    6.20    0.50
   6  -2   0    7.50    0.80
   6  -2   0    7.30    0.80
  -6  -2   0    5.70    0.80
  -6   2   0    6.40    0.50
   6   2   0    6.30    0.80
   6   2   0    6.40    1.10
  -6   2   0    6.40    0.60
   8  -2   0   66.39    1.60
  -8  -2   0   62.49    2.20
   8  -2   0   66.39    1.60
  -8  -2   0   65.99    2.00
  -8  -2   0   64.49    2.10
   8   2   0   64.59    2.10
  -8   2   0   63.29    1.60
   8   2   0   62.59    2.30
   8   2   0   64.29    2.10
  10  -2   0   39.10    1.50
 -10  -2   0   40.50    1.50
 -10  -2   0   41.10    2.00
 -10  -2   0   40.00    2.20
 -10  -2   0   38.70    2.20
  10  -2   0   40.70    1.50
  10   2   0   39.10    2.30
  10   2   0   40.60    2.20
 -10   2   0   39.10    1.60
  10   2   0   41.30    2.00
 -12  -2   0  105.59    3.10
  12  -2   0  103.69    2.40
 -12  -2   0  103.49    2.90
  12  -2   0  103.49    2.40
 -12  -2   0  104.79    2.80
 -12  -2   0  105.09    2.20
  12   2   0  102.49    3.10
 -12   2   0  104.09    2.40
 -12   2   0  105.79    2.40
  12   2   0  102.39    2.80
  12   2   0  104.69    2.80
 -14  -2   0    8.40    0.90
 -14  -2   0    7.60    1.20
  14  -2   0    7.10    1.20
  14  -2   0    7.10    1.00
  14  -2   0    7.90    1.00
 -14  -2   0    8.20    1.30
  14   2   0    7.50    1.40
  14   2   0    6.80    1.20
 -14   2   0    8.10    1.00
  14   2   0    7.20    1.20
 -14   2   0    6.90    0.90
  16  -2   0   46.30    2.10
  16  -2   0   49.50    2.10
 -16  -2   0   45.60    2.50
 -16  -2   0   48.60    2.40
  16  -2   0   44.70    2.40
  16   2   0   47.30    2.50
 -16   2   0   49.99    2.20
  16   2   0   48.50    2.90
 -16   2   0   48.10    2.00
  16   2   0   43.70    2.60
  18  -2   0    4.90    1.20
 -18  -2   0    3.40    1.50
  18  -2   0    4.20    1.20
 -18  -2   0    2.70    1.30
  18  -2   0   -1.90    1.40
 -18   2   0    2.10    1.20
  18   2   0    3.50    1.40
  18   2   0   -2.60    1.70
 -18   2   0    3.20    1.30
  18   2   0    3.10    1.40
  20  -2   0    1.70    1.20
 -20  -2   0    1.20    1.50
 -20  -2   0   -0.70    1.40
  20  -2   0    0.60    1.30
  20  -2   0   -3.10    1.60
  20   2   0   -3.80    1.90
 -20   2   0    1.20    1.20
  20   2   0   -0.20    1.40
  20   2   0    0.00    1.50
 -20   2   0    1.80    1.30
 -22  -2   0    9.50    1.80
  22  -2   0   12.20    1.90
  22  -2   0   12.00    1.50
 -22  -2   0    8.20    1.70
  22  -2   0   12.00    1.60
  22   2   0   10.00    1.70
  22   2   0   10.30    1.80
 -22   2   0   10.50    1.60
  22   2   0   11.10    2.30
 -22   2   0   11.80    1.60
  24  -2   0    1.80    1.50
 -24  -2   0    2.70    1.70
 -24  -2   0    2.50    1.70
  24  -2   0    3.40    1.50
  24  -2   0    3.20    1.90
 -24   2   0    3.20    1.60
  24   2   0    4.30    1.70
 -24   2   0    3.30    1.50
  24   2   0    4.00    2.20
  24   2   0    2.40    1.80
  26  -2   0    2.20    2.00
 -26  -2   0    0.10    1.80
  26  -2   0    0.00    1.60
  26  -2   0   -0.40    1.50
 -26   2   0   -1.00    1.50
  26   2   0   -0.80    1.70
 -26   2   0    1.80    1.70
  26   2   0    1.40    2.30
  -1  -3   0  430.86    6.50
  -1  -3   0  423.66    6.80
  -1  -3   0  414.76    6.70
  -1  -3   0  411.96    6.50
   1   3   0  407.76    6.50
   1   3   0  418.76    6.80
   1   3   0  419.66    6.40
   1   3   0  418.96    6.50
  -5  -3   0   31.80    1.50
  -5  -3   0   30.10    1.70
  -5  -3   0   29.10    1.80
   5  -3   0   29.20    1.30
  -5  -3   0   31.50    1.60
   5  -3   0   32.80    1.20
   5   3   0   31.10    1.60
   5   3   0   30.20    1.60
   5   3   0   30.50    1.80
   7  -3   0  279.07    4.20
   7  -3   0  256.37    4.60
  -7  -3   0  262.57    4.60
  -7  -3   0  263.37    4.70
   7  -3   0  256.97    4.30
  -7  -3   0  265.17    5.00
   7   3   0  266.47    4.70
   7   3   0  267.27    5.00
   7   3   0  266.37    5.00
  -7   3   0  268.27    4.40
  -9  -3   0 1404.96   22.00
  -9  -3   0 1438.96   21.80
  -9  -3   0 1418.66   21.60
   9  -3   0 1462.25   21.30
   9  -3   0 1396.36   21.30
  -9  -3   0 1421.16   21.80
   9  -3   0 1415.96   21.30
  -9   3   0 1436.86   21.30
  -9   3   0 1429.16   21.30
   9   3   0 1420.86   21.80
   9   3   0 1406.66   22.00
   9   3   0 1442.36   21.80
 -11  -3   0   92.29    2.70
  11  -3   0   96.69    2.10
 -11  -3   0   99.49    2.80
 -11  -3   0   97.19    3.00
 -11  -3   0   97.49    2.40
  11  -3   0   94.89    2.10
 -11   3   0   96.99    2.10
  11   3   0   94.19    2.80
  11   3   0  100.09    3.00
  11   3   0   95.09    2.80
 -11   3   0   95.49    2.10
 -13  -3   0  330.17    6.40
 -13  -3   0  329.47    6.10
 -13  -3   0  337.87    6.20
  13  -3   0  338.67    5.60
  13  -3   0  341.97    5.60
 -13   3   0  342.47    5.60
  13   3   0  324.37    6.40
  13   3   0  334.77    6.20
  13   3   0  339.77    6.20
 -15  -3   0  358.16    6.60
  15  -3   0  345.77    6.20
 -15  -3   0  360.56    6.60
  15  -3   0  356.26    6.00
 -15  -3   0  346.67    6.20
  15  -3   0  354.56    6.00
 -15  -3   0  350.46    6.90
  15   3   0  347.77    6.90
 -15   3   0  352.96    6.00
  15   3   0  357.76    6.60
  15   3   0  353.56    6.60
  17  -3   0    1.50    1.10
  17  -3   0   -1.50    1.30
  17  -3   0    1.40    1.00
 -17  -3   0    0.20    1.30
 -17  -3   0    1.50    1.40
  17   3   0   -1.20    1.70
  17   3   0   -0.10    1.40
  17   3   0    0.50    1.30
 -17   3   0    0.90    1.10
  19  -3   0  164.28    4.10
 -19  -3   0  182.68    4.30
  19  -3   0  167.58    3.80
 -19  -3   0  165.28    4.40
 -19  -3   0  171.38    4.50
 -19   3   0  173.68    4.10
  19   3   0  159.88    4.80
  19   3   0  170.28    4.50
  19   3   0  175.18    4.50
 -19   3   0  171.38    3.90
  21  -3   0   72.29    2.80
 -21  -3   0   73.59    3.50
  21  -3   0   73.39    3.20
  21  -3   0   66.89    2.70
 -21  -3   0   70.29    3.40
 -21   3   0   69.59    2.70
  21   3   0   62.79    4.60
 -21   3   0   70.29    2.90
  21   3   0   67.59    3.50
  21   3   0   72.69    3.40
  23  -3   0    2.10    1.70
 -23  -3   0   -1.20    1.60
  23  -3   0    1.40    1.40
 -23  -3   0   -1.30    1.60
  23  -3   0    0.10    1.30
  23   3   0    3.00    2.10
 -23   3   0   -1.60    1.30
  23   3   0    0.40    1.70
 -23   3   0    0.40    1.40
 -25  -3   0   50.09    3.70
  25  -3   0   57.79    3.00
  25  -3   0   53.49    3.30
  25  -3   0   49.30    3.00
 -25  -3   0   54.79    3.70
  25   3   0   53.99    4.20
 -25   3   0   51.79    3.10
 -25   3   0   50.59    2.90
  25   3   0   53.49    3.60
  25   3   0   54.69    3.80
 -27  -3   0   59.89    3.90
  27  -3   0   59.19    3.60
 -27  -3   0   59.19    3.90
  27  -3   0   58.59    3.20
  27  -3   0   53.29    3.20
  27   3   0   56.69    4.10
  27   3   0   53.89    3.90
 -27   3   0   61.69    3.10
  -2  -4   0   80.49    2.00
   2  -4   0   79.79    1.60
   2  -4   0   82.59    2.20
  -2  -4   0   85.59    2.00
   2  -4   0   87.49    2.20
   2  -4   0   80.29    1.80
   2  -4   0   81.39    1.60
  -2  -4   0   80.19    2.60
  -2  -4   0   79.59    2.40
   2   4   0   86.59    2.80
  -2   4   0   86.59    2.20
  -2   4   0   78.79    1.60
   2   4   0   83.49    2.30
   2   4   0   71.39    1.90
  -2   4   0   86.29    1.60
   2   4   0   89.29    2.00
  -4  -4   0  492.45    8.00
   4  -4   0  487.05    7.90
   4  -4   0  478.45    7.80
  -4  -4   0  498.85    8.20
   4  -4   0  506.45    7.90
  -4  -4   0  486.55    8.30
  -4  -4   0  492.55    7.90
   4   4   0  503.45    8.20
   4   4   0  501.65    7.90
   4   4   0  495.25    7.90
   4   4   0  503.55    7.90
   6  -4   0   20.00    1.40
  -6  -4   0   19.00    1.60
  -6  -4   0   19.80    1.60
  -6  -4   0   17.50    2.00
   6  -4   0   20.90    1.40
  -6  -4   0   20.70    1.70
   6   4   0   21.00    1.70
   6   4   0   23.10    2.00
   6   4   0   20.90    1.70
  -8  -4   0  966.20   15.30
  -8  -4   0  968.50   15.00
   8  -4   0  942.11   14.70
  -8  -4   0  962.60   15.10
  -8  -4   0  970.60   15.00
   8   4   0  967.70   15.10
   8   4   0  955.00   15.30
   8   4   0  971.60   15.00
 -10  -4   0  499.95    8.40
  10  -4   0  477.15    7.80
 -10  -4   0  499.75    8.10
 -10  -4   0  489.25    8.30
  10  -4   0  509.05    7.60
 -10  -4   0  489.45    8.60
  10  -4   0  497.95    7.60
  10   4   0  501.15    8.30
  10   4   0  495.05    8.30
  10   4   0  484.45    8.60
 -12  -4   0  179.98    4.00
 -12  -4   0  177.98    3.90
  12  -4   0  179.88    3.20
 -12  -4   0  177.28    4.30
  12  -4   0  178.18    3.20
 -12  -4   0  179.38    3.60
  12  -4   0  171.28    3.10
 -12   4   0  174.48    3.20
  12   4   0  173.18    3.90
  12   4   0  176.08    4.30
 -12   4   0  175.68    3.10
  12   4   0  181.38    4.00
  14  -4   0  173.48    3.30
 -14  -4   0  172.08    4.00
  14  -4   0  172.18    3.30
 -14  -4   0  168.68    3.60
 -14  -4   0  170.18    4.40
 -14  -4   0  172.18    4.20
 -14   4   0  167.68    3.20
 -14   4   0  173.28    3.30
  14   4   0  170.28    4.10
  14   4   0  176.08    4.40
  14   4   0  171.38    4.10
 -16  -4   0    2.20    1.30
 -16  -4   0    3.90    1.40
 -16  -4   0    3.10    1.10
 -16  -4   0    0.30    1.60
  16  -4   0    3.20    1.00
  16  -4   0    3.10    0.90
 -16   4   0    5.50    1.00
  16   4   0    4.20    1.40
  16   4   0    3.30    1.40
 -16   4   0    1.70    1.00
  16   4   0    2.90    1.70
  18  -4   0 1068.89   16.20
 -18  -4   0 1017.60   16.20
 -18  -4   0 1057.39   17.70
  18  -4   0 1069.19   16.30
 -18  -4   0 1063.59   17.00
  18  -4   0 1035.50   16.50
 -18   4   0 1053.29   16.20
  18   4   0 1029.40   17.30
 -18   4   0 1069.79   16.20
  18   4   0  974.80   17.50
 -20  -4   0  132.09    4.20
  20  -4   0  130.79    3.70
  20  -4   0  137.09    3.40
 -20  -4   0  130.19    4.30
  20  -4   0  135.79    3.30
 -20  -4   0  125.79    3.20
 -20   4   0  137.19    3.30
  20   4   0  123.19    6.60
  20   4   0  132.69    4.30
 -20   4   0  134.19    3.70
  20   4   0  128.99    4.20
  22  -4   0  108.49    3.10
  22  -4   0  103.69    3.20
  22  -4   0  101.79    3.50
 -22  -4   0   93.59    4.00
 -22  -4   0   99.49    4.00
 -22  -4   0   98.99    2.70
 -22   4   0   98.79    3.00
  22   4   0  102.99    4.20
 -22   4   0  103.49    3.20
  22   4   0   98.19    4.00
  22   4   0   96.29    4.50
  24  -4   0  195.28    4.70
 -24  -4   0  185.08    5.30
 -24  -4   0  191.48    5.40
  24  -4   0  191.48    4.60
  24  -4   0  193.28    4.40
 -24   4   0  190.28    4.50
  24   4   0  192.98    5.50
  24   4   0  187.78    5.30
 -24   4   0  179.98    4.20
  24   4   0  190.08    5.90
 -26  -4   0  108.89    4.50
 -26  -4   0  110.49    5.60
  26  -4   0  113.79    3.60
  26  -4   0  114.89    3.70
 -26   4   0  112.39    3.40
  26   4   0  109.29    4.50
  26   4   0  113.49    4.70
 -26   4   0  113.09    3.70
  26   4   0  116.39    5.20
   1   5   0 3289.37   49.30
   1   5   0 3316.57   49.30
   1   5   0 3333.37   49.60
   3  -5   0  164.08    3.30
   3  -5   0  160.28    3.30
  -3  -5   0  154.68    3.10
   3  -5   0  164.58    2.60
  -3  -5   0  150.18    3.30
  -3  -5   0  155.28    3.20
  -3  -5   0  155.78    3.60
   3  -5   0  153.88    2.90
  -3   5   0  147.29    4.50
   3   5   0  154.18    3.60
   3   5   0  152.38    2.90
   3   5   0  152.58    3.10
   3   5   0  158.18    3.20
   5  -5   0  163.58    3.20
  -5  -5   0  161.58    3.50
   5  -5   0  166.48    3.30
  -5  -5   0  163.58    3.40
   5  -5   0  166.88    3.30
  -5  -5   0  162.68    3.30
  -5  -5   0  158.38    3.80
   5   5   0  163.78    3.40
   5   5   0  161.88    3.40
   5   5   0  160.88    3.30
   5   5   0  164.08    3.80
   7  -5   0  167.18    3.30
   7  -5   0  165.78    3.30
  -7  -5   0  163.98    3.90
  -7  -5   0  161.08    3.50
  -7  -5   0  166.58    3.60
  -7  -5   0  165.68    3.50
   7   5   0  158.88    3.90
   7   5   0  168.68    3.60
   7   5   0  168.68    3.60
   9  -5   0  854.11   14.30
  -9  -5   0  884.91   13.80
  -9  -5   0  875.01   14.20
   9  -5   0  861.21   13.50
  -9  -5   0  867.91   13.70
  -9  -5   0  871.51   13.80
   9   5   0  863.71   14.10
   9   5   0  868.51   13.80
   9   5   0  868.81   13.80
 -11  -5   0  160.28    3.50
  11  -5   0  154.98    3.10
 -11  -5   0  154.98    3.70
 -11  -5   0  154.88    3.80
 -11  -5   0  154.88    4.00
  11   5   0  153.98    3.70
  11   5   0  151.28    3.70
  11   5   0  154.08    4.00
  13  -5   0   29.30    1.30
 -13  -5   0   27.30    2.00
  13  -5   0   29.20    1.30
 -13  -5   0   26.00    2.40
 -13  -5   0   21.00    2.30
 -13  -5   0   25.80    2.70
  13  -5   0   24.00    1.40
  13   5   0   23.90    2.70
  13   5   0   22.40    2.30
  13   5   0   25.00    2.40
 -15  -5   0  649.24   11.50
  15  -5   0  658.03   10.10
 -15  -5   0  651.83   11.10
 -15  -5   0  645.64   10.60
  15  -5   0  655.53   10.20
 -15  -5   0  649.24   11.10
  15   5   0  645.14   11.10
  15   5   0  657.03   11.10
  15   5   0  638.44   11.40
 -17  -5   0   -2.40    1.30
  17  -5   0    1.50    0.90
 -17  -5   0   -2.90    1.80
 -17  -5   0    2.30    1.50
  17  -5   0    1.80    0.90
 -17  -5   0   -0.70    1.50
  17   5   0   -0.90    1.50
 -17   5   0    1.30    0.90
  17   5   0    0.50    1.80
 -17   5   0    1.30    0.90
  17   5   0    2.80    1.60
 -19  -5   0  175.78    4.90
 -19  -5   0  176.48    4.70
  19  -5   0  169.48    4.10
  19  -5   0  181.88    3.70
  19  -5   0  181.28    4.10
 -19  -5   0  170.88    4.00
  19   5   0  172.58    4.70
 -19   5   0  185.78    3.60
  19   5   0  159.98    5.20
 -19   5   0  176.18    3.50
  19   5   0  174.48    4.80
  21  -5   0  718.83   11.90
  21  -5   0  725.73   11.60
 -21  -5   0  708.73   11.70
 -21  -5   0  715.43   12.70
  21  -5   0  737.33   11.70
 -21  -5   0  735.73   12.70
 -21   5   0  722.63   11.50
  21   5   0  712.83   13.10
  21   5   0  727.63   12.80
 -21   5   0  723.43   11.50
  21   5   0  721.63   12.60
  23  -5   0   21.00    2.20
 -23  -5   0   18.70    2.20
 -23  -5   0   19.40    2.20
  23  -5   0   25.30    2.30
  23  -5   0   24.20    2.70
 -23  -5   0   22.20    2.40
  23   5   0   20.70    2.70
  23   5   0   28.60    3.20
 -23   5   0   20.80    2.20
  23   5   0   19.70    2.40
 -23   5   0   21.80    2.30
 -25  -5   0   34.10    3.80
  25  -5   0   34.80    2.50
  25  -5   0   30.90    2.60
 -25   5   0   32.40    2.50
 -25   5   0   35.10    2.40
  25   5   0   36.10    3.70
  25   5   0   28.70    3.10
  25   5   0   31.60    3.00
   0  -6   0 1005.90   15.10
   0  -6   0  974.40   15.10
   0  -6   0  989.80   15.50
   0  -6   0  983.80   15.50
   0   6   0  997.90   15.60
   0   6   0  969.30   15.00
  -2  -6   0   22.10    2.10
   2  -6   0   29.10    1.20
  -2  -6   0   28.00    1.70
   2  -6   0   29.20    1.90
  -2  -6   0   22.90    1.50
   2  -6   0   26.70    2.00
  -2  -6   0   21.80    1.90
   2   6   0   20.40    2.20
   2   6   0   22.20    1.60
   2   6   0   21.40    1.60
   4  -6   0  308.57    5.60
  -4  -6   0  312.27    5.90
  -4  -6   0  306.97    5.50
  -4  -6   0  304.07    5.40
  -4  -6   0  313.57    5.70
   4  -6   0  326.47    5.60
   4   6   0  302.47    5.30
   4   6   0  311.07    6.00
   4   6   0  310.17    5.50
   4   6   0  305.97    5.50
  -4   6   0  320.57    5.60
  -6  -6   0   43.30    2.50
  -6  -6   0   44.30    2.20
  -6  -6   0   44.00    2.00
   6  -6   0   44.10    2.00
   6  -6   0   46.70    1.90
  -6  -6   0   43.20    2.20
   6  -6   0   45.20    1.90
   6   6   0   42.10    2.10
   6   6   0   40.80    2.50
   6   6   0   42.90    2.60
   6   6   0   39.70    2.00
  -8  -6   0  224.78    4.60
   8  -6   0  224.58    4.20
  -8  -6   0  226.98    4.60
   8  -6   0  226.18    4.30
   8  -6   0  228.58    4.40
  -8  -6   0  225.38    5.00
  -8  -6   0  220.48    4.50
   8   6   0  227.28    4.50
   8   6   0  216.48    5.00
   8   6   0  222.48    4.50
  10  -6   0   57.09    2.10
 -10  -6   0   55.39    2.90
  10  -6   0   55.79    2.00
 -10  -6   0   53.79    2.60
 -10  -6   0   54.59    2.40
 -10  -6   0   53.79    2.40
  10  -6   0   57.19    2.40
  10   6   0   52.89    2.50
  10   6   0   56.99    2.50
  10   6   0   53.69    2.90
 -12  -6   0  280.07    6.00
 -12  -6   0  273.47    5.60
 -12  -6   0  273.77    5.30
  12  -6   0  269.77    4.90
 -12  -6   0  267.77    5.50
  12  -6   0  275.87    5.00
  12   6   0  280.97    5.60
  12   6   0  269.57    5.90
  12   6   0  267.57    5.50
 -14  -6   0   10.90    1.50
 -14  -6   0    9.50    1.60
  14  -6   0    9.20    1.30
 -14  -6   0    8.10    1.80
  14  -6   0    9.00    1.10
 -14  -6   0    9.70    1.50
  14   6   0    9.20    1.60
  14   6   0    6.50    1.90
  14   6   0    7.60    1.50
 -16  -6   0  311.17    6.60
 -16  -6   0  328.17    7.00
 -16  -6   0  313.67    6.50
 -16  -6   0  306.67    6.10
  16   6   0  327.87    6.60
  16   6   0  322.07    7.00
  16   6   0  314.27    6.50
 -18  -6   0    0.70    1.60
 -18  -6   0   -3.40    2.00
 -18  -6   0    0.00    1.60
  18  -6   0    2.00    0.90
 -18  -6   0   -4.40    1.50
  18  -6   0    2.70    0.90
  18   6   0   -0.90    1.70
  18   6   0   -2.20    2.20
  18   6   0    1.50    1.70
 -20  -6   0    2.40    1.60
  20  -6   0    4.90    1.00
 -20  -6   0    4.10    1.90
 -20  -6   0    3.10    2.40
  20  -6   0    5.30    1.10
  20  -6   0    3.00    1.50
 -20  -6   0    7.00    1.90
  20   6   0    2.50    2.30
  20   6   0    2.50    1.90
 -22  -6   0   74.59    4.00
 -22  -6   0   75.49    3.00
  22  -6   0   74.29    2.50
 -22  -6   0   72.59    4.00
  22  -6   0   72.89    2.50
  22   6   0   66.39    6.20
  22   6   0   74.69    4.70
  22   6   0   81.09    4.00
 -24  -6   0    3.50    2.00
 -24  -6   0    3.80    1.40
  24  -6   0    3.90    1.20
 -24  -6   0    2.60    2.10
  24   6   0   -0.20    2.00
  24   6   0   -0.30    2.70
  24   6   0    4.10    2.20
  -1  -7   0  506.05    8.70
  -1  -7   0  499.75    8.10
   1  -7   0  501.05    8.60
   1  -7   0  507.25    8.60
   1  -7   0  502.95    7.90
   1  -7   0  491.35    8.00
  -1  -7   0  499.85    8.10
  -1   7   0  500.65    8.60
   1   7   0  517.35    8.70
  -1   7   0  497.05    7.90
   1   7   0  498.25    8.10
   1   7   0  498.85    8.10
   3   7   0 6641.74   99.09
  -5  -7   0   60.19    2.40
  -5  -7   0   57.69    2.50
   5  -7   0   59.49    2.30
   5  -7   0   61.69    1.90
  -5  -7   0   54.09    2.80
  -5  -7   0   56.29    2.20
   5  -7   0   65.99    2.40
   5   7   0   51.69    2.50
   5   7   0   57.99    2.20
  -5   7   0   54.19    2.50
   5   7   0   54.89    2.90
   5   7   0   56.99    2.30
   7  -7   0    1.90    1.10
  -7  -7   0   -0.40    1.00
  -7  -7   0   -0.70    1.10
  -7  -7   0    0.70    1.40
  -7  -7   0    1.50    1.10
   7  -7   0    1.30    1.10
   7  -7   0    0.70    1.00
   7   7   0    1.50    1.10
   7   7   0   -1.50    1.50
   7   7   0   -0.60    1.10
   7   7   0    0.60    1.10
  -9  -7   0  202.08    4.40
  -9  -7   0  208.88    4.50
  -9  -7   0  208.68    5.00
  -9  -7   0  202.88    4.50
   9  -7   0  209.68    4.30
   9  -7   0  209.48    4.10
   9  -7   0  207.88    4.20
   9   7   0  206.38    5.00
   9   7   0  204.48    4.40
   9   7   0  203.68    4.40
   9   7   0  201.38    4.40
  11  -7   0   22.60    1.90
  11  -7   0   23.90    1.90
 -11  -7   0   19.60    1.60
 -11  -7   0   22.60    2.90
 -11  -7   0   19.90    2.30
 -11  -7   0   24.20    1.80
  11  -7   0   21.80    2.30
  11   7   0   21.80    2.40
  11   7   0   24.00    3.00
  11   7   0   18.30    1.60
  13  -7   0   60.49    2.30
 -13  -7   0   55.29    2.70
 -13  -7   0   62.79    3.10
  13  -7   0   60.39    2.80
 -13  -7   0   61.59    3.50
  13  -7   0   54.79    2.40
 -13  -7   0   61.29    2.90
  13   7   0   56.39    3.00
  13   7   0   57.69    3.60
  13   7   0   61.59    3.00
 -15  -7   0    6.00    1.70
 -15  -7   0    8.10    1.60
 -15  -7   0    4.90    1.50
  15  -7   0    8.90    1.20
  15   7   0    7.10    2.50
  15   7   0    3.10    1.60
  15   7   0    6.80    1.70
  17  -7   0   28.90    1.90
 -17  -7   0   26.90    2.60
 -17  -7   0   26.00    2.70
 -17  -7   0   19.70    2.00
  17  -7   0   22.20    2.20
 -17  -7   0   23.10    2.30
  17   7   0   21.90    2.20
  17   7   0   18.60    2.60
  17   7   0   25.20    3.40
 -19  -7   0   31.50    2.80
 -19  -7   0   23.70    2.70
 -19  -7   0   35.40    3.30
  19  -7   0   30.60    2.40
 -19  -7   0   32.80    3.40
  19   7   0   34.80    3.40
  19   7   0   30.90    2.50
  19   7   0   25.60    3.00
 -21  -7   0   16.70    2.20
 -21  -7   0   13.50    2.70
 -21  -7   0   17.70    2.30
 -21  -7   0   17.80    1.90
  21   7   0   13.70    3.60
  21   7   0   16.50    2.40
  21   7   0   12.30    2.20
 -23  -7   0    4.70    1.70
 -23  -7   0    0.90    2.00
 -23  -7   0   -2.50    2.00
  23   7   0    0.60    2.00
  23   7   0    0.40    2.80
  23   7   0   -2.00    2.10
  -2  -8   0   16.60    1.30
  -2  -8   0   17.30    1.80
   2  -8   0   21.70    2.40
  -2  -8   0   19.40    1.80
   2  -8   0   21.70    1.50
  -2  -8   0   20.60    2.30
   2  -8   0   23.50    1.50
   2  -8   0   17.20    1.70
  -2   8   0   20.00    1.50
   2   8   0   15.30    1.30
   2   8   0   13.30    1.90
   2   8   0   16.60    1.30
  -2   8   0   23.20    1.60
  -2   8   0   21.20    2.60
   4  -8   0    2.70    1.30
   4  -8   0    0.50    1.20
  -4  -8   0    3.20    1.40
  -4  -8   0    0.60    1.00
   4  -8   0    2.80    0.70
  -4  -8   0    0.80    1.10
  -4  -8   0   -0.20    1.40
   4  -8   0    2.10    0.70
  -4   8   0    2.80    1.40
   4   8   0    1.60    1.70
   4   8   0    0.10    1.10
   4   8   0    5.50    1.20
   4   8   0    1.10    1.00
   6  -8   0   98.09    2.90
  -6  -8   0   90.69    2.80
   6  -8   0   90.09    2.90
  -6  -8   0   93.69    3.50
  -6  -8   0   91.79    3.10
   6   8   0   99.79    4.40
   6   8   0   90.59    2.60
   6   8   0   90.99    3.60
   6   8   0   91.29    2.80
   8  -8   0  120.69    3.20
  -8  -8   0  120.79    3.90
   8  -8   0  120.79    3.30
  -8  -8   0  116.29    3.20
  -8  -8   0  117.29    3.50
   8  -8   0  116.59    3.00
  -8  -8   0  125.49    3.50
   8   8   0  121.19    3.40
   8   8   0  116.09    3.20
   8   8   0  120.59    4.00
   8   8   0  120.39    3.40
 -10  -8   0  183.78    4.30
 -10  -8   0  178.98    4.90
 -10  -8   0  183.48    4.50
  10  -8   0  168.98    4.00
  10  -8   0  162.68    3.90
 -10  -8   0  177.18    4.30
  10  -8   0  167.98    3.90
  10   8   0  195.98    4.40
  10   8   0  187.48    4.30
  10   8   0  185.18    5.00
  10   8   0  184.68    4.40
 -12  -8   0    7.80    1.70
 -12  -8   0    6.90    1.70
 -12  -8   0    7.00    1.50
  12  -8   0    5.50    1.30
  12  -8   0    6.30    1.50
 -12  -8   0    6.20    1.90
  12  -8   0    8.50    1.30
  12   8   0    7.60    2.30
  12   8   0    8.90    1.60
  12   8   0    6.30    1.70
  12   8   0    8.20    1.60
 -14  -8   0    3.60    1.70
 -14  -8   0    2.40    1.90
  14  -8   0    0.60    1.30
  14  -8   0    3.10    1.20
  14  -8   0    3.40    1.60
 -14  -8   0    5.00    1.80
 -14  -8   0    1.60    1.60
  14   8   0    3.00    1.80
  14   8   0    2.20    1.70
  14   8   0    2.00    2.20
  14   8   0    0.50    2.50
 -16  -8   0   59.69    3.60
  16  -8   0   66.19    2.40
  16  -8   0   57.59    2.70
 -16  -8   0   57.29    3.20
 -16  -8   0   60.99    3.40
 -16  -8   0   61.69    4.00
  16  -8   0   62.29    3.30
  16   8   0   59.19    3.60
  16   8   0   64.49    3.50
  16   8   0   62.99    4.30
 -18  -8   0  680.83   12.20
 -18  -8   0  687.13   12.30
  18  -8   0  693.03   11.00
 -18  -8   0  672.13   11.80
 -18  -8   0  677.93   12.80
  18   8   0  684.43   12.90
  18   8   0  674.93   12.10
  18   8   0  685.73   12.30
 -20  -8   0  155.08    5.10
 -20  -8   0  149.99    5.70
 -20  -8   0  150.78    5.10
  20  -8   0  161.28    5.00
 -20  -8   0  152.78    4.40
  20   8   0  147.39    5.30
  20   8   0  153.38    5.00
  20   8   0  152.18    6.00
 -22  -8   0    7.30    1.90
 -22  -8   0    4.20    2.50
 -22  -8   0    3.50    2.20
 -22  -8   0    9.30    2.30
  22  -8   0    4.70    2.20
  22   8   0    3.60    3.10
  22   8   0    3.10    2.10
  22   8   0    4.50    2.40
  -1  -9   0 1621.94   25.00
   1  -9   0 1637.24   24.80
   1  -9   0 1618.74   25.50
  -1  -9   0 1642.64   24.90
  -1  -9   0 1629.94   25.50
   1  -9   0 1650.73   25.60
  -1  -9   0 1617.34   25.60
   1  -9   0 1651.83   24.80
  -1   9   0 1668.23   25.60
   1   9   0 1660.43   25.70
   1   9   0 1635.44   24.90
  -1   9   0 1642.04   24.80
   1   9   0 1612.14   24.90
   3  -9   0   46.20    2.60
   3  -9   0   50.19    1.80
   3  -9   0   51.39    1.70
  -3  -9   0   49.40    2.20
   3  -9   0   48.70    2.80
  -3  -9   0   50.79    2.30
  -3  -9   0   50.49    2.80
  -3  -9   0   48.60    3.00
  -3   9   0   51.39    1.70
   3   9   0   43.50    2.30
   3   9   0   45.30    2.30
   3   9   0   46.50    3.20
  -3   9   0   50.39    3.00
  -3   9   0   50.79    1.70
  -5  -9   0   15.10    1.40
  -5  -9   0   21.20    2.10
  -5  -9   0   16.80    1.50
  -5  -9   0   16.50    1.80
   5   9   0   12.10    1.40
   5   9   0   15.50    1.50
   5   9   0   13.00    1.90
  -7  -9   0    2.40    1.30
  -7  -9   0    0.90    1.60
  -7  -9   0    1.60    1.20
   7  -9   0    4.10    1.40
  -7  -9   0    4.30    1.60
   7  -9   0    3.80    1.40
   7  -9   0    2.30    1.10
   7   9   0    2.20    1.20
   7   9   0    0.60    1.80
   7   9   0    2.00    1.30
   7   9   0    3.80    1.30
   9  -9   0   52.29    2.70
   9  -9   0   48.80    2.40
  -9  -9   0   49.10    2.90
  -9  -9   0   52.69    2.70
  -9  -9   0   48.90    3.40
   9  -9   0   57.09    2.60
  -9  -9   0   52.19    2.90
   9   9   0   48.90    2.90
   9   9   0   49.10    3.60
   9   9   0   45.80    2.60
   9   9   0   48.60    2.80
  11  -9   0   90.19    3.00
 -11  -9   0   93.29    4.40
  11  -9   0   94.49    3.20
 -11  -9   0   88.69    3.50
  11  -9   0   93.79    3.10
 -11  -9   0   99.39    4.10
 -11  -9   0   92.99    3.70
  11   9   0   90.59    3.60
  11   9   0   92.89    4.30
  11   9   0   88.19    3.40
 -13  -9   0  145.19    4.30
 -13  -9   0  148.09    4.30
 -13  -9   0  144.39    4.90
  13  -9   0  144.39    3.70
 -13  -9   0  146.09    4.50
  13  -9   0  147.29    3.80
  13  -9   0  141.99    4.10
  13   9   0  145.59    5.10
  13   9   0  144.19    4.30
  13   9   0  149.09    4.50
  13   9   0  146.79    4.30
 -15  -9   0  445.76    8.50
  15  -9   0  435.86    7.70
 -15  -9   0  432.96    8.60
  15  -9   0  438.96    7.70
  15  -9   0  441.26    8.30
 -15  -9   0  424.56    8.50
 -15  -9   0  426.76    9.20
  15   9   0  429.06    8.40
  15   9   0  441.06    9.30
  15   9   0  440.16    8.60
  15   9   0  441.86    8.60
 -17  -9   0   17.80    2.60
 -17  -9   0   19.80    2.20
 -17  -9   0   15.90    2.50
  17  -9   0   26.50    2.30
 -17  -9   0   17.00    2.20
  17  -9   0   17.90    2.20
  17   9   0   11.70    2.90
  17   9   0   17.70    2.60
  17   9   0   18.30    2.40
  17   9   0   15.40    2.20
  19  -9   0   63.89    3.80
 -19  -9   0   64.19    4.00
 -19  -9   0   56.49    4.70
 -19  -9   0   56.99    3.50
 -19  -9   0   66.89    4.10
  19  -9   0   68.69    2.70
  19   9   0   57.09    4.60
  19   9   0   70.59    4.40
  19   9   0   59.59    4.10
  19   9   0   58.79    5.20
  21  -9   0  397.46    8.50
 -21  -9   0  394.76    9.30
 -21  -9   0  394.26    8.70
 -21  -9   0  396.86    8.60
 -21  -9   0  398.26    8.00
  21   9   0  411.06    9.70
  21   9   0  388.06    8.60
  21   9   0  402.56   10.70
   0 -10   0  466.95    8.70
   0 -10   0  465.85    8.70
   0 -10   0  468.75    7.90
   0 -10   0  468.75    7.80
   0  10   0  469.05    7.80
   0  10   0  476.15    8.90
  -2 -10   0    1.60    1.10
   2 -10   0    1.90    1.00
  -2 -10   0    1.10    1.60
   2 -10   0    0.30    1.50
   2 -10   0    2.00    1.60
   2 -10   0    0.70    0.90
  -2 -10   0    4.60    1.80
  -2 -10   0    2.90    1.20
   2  10   0    2.30    1.20
  -2  10   0    0.90    1.00
  -2  10   0    2.00    1.00
  -2  10   0    2.60    1.70
   2  10   0    0.10    1.90
   2  10   0    0.90    1.20
  -4 -10   0   37.90    2.30
  -4 -10   0   40.50    2.90
  -4 -10   0   40.60    3.30
   4 -10   0   48.20    1.70
   4 -10   0   46.20    2.90
   4 -10   0   48.10    3.00
   4 -10   0   48.90    1.80
  -4 -10   0   41.70    2.50
  -4  10   0   50.59    3.20
   4  10   0   37.70    2.50
   4  10   0   42.80    3.50
   4  10   0   41.50    2.60
  -6 -10   0  137.99    4.10
   6 -10   0  135.89    4.00
  -6 -10   0  134.79    4.50
   6 -10   0  135.29    3.90
  -6 -10   0  139.89    3.80
  -6 -10   0  132.99    4.10
   6  10   0  130.59    4.70
   6  10   0  130.09    4.20
   6  10   0  137.09    3.70
   8 -10   0   83.69    3.30
   8 -10   0   84.19    3.30
  -8 -10   0   79.89    3.90
  -8 -10   0   77.49    3.30
  -8 -10   0   76.99    3.10
   8 -10   0   77.49    2.70
  -8 -10   0   75.49    4.60
   8  10   0   79.39    3.20
   8  10   0   80.69    4.10
   8  10   0   80.39    2.90
   8  10   0   74.79    3.30
 -10 -10   0    5.50    1.90
 -10 -10   0    2.80    1.60
  10 -10   0    4.30    1.40
 -10 -10   0    3.70    2.00
  10 -10   0    3.60    1.50
 -10 -10   0    3.60    1.60
  10 -10   0    6.00    1.50
  10  10   0    3.30    2.20
  10  10   0    2.60    1.60
  10  10   0    1.90    1.70
  10  10   0    5.70    1.60
  12 -10   0   49.10    2.80
 -12 -10   0   50.89    3.30
 -12 -10   0   44.10    3.90
 -12 -10   0   43.90    3.10
 -12 -10   0   45.70    3.30
  12 -10   0   39.10    2.80
  12 -10   0   50.49    2.80
  12  10   0   44.30    3.40
  12  10   0   45.10    3.30
  12  10   0   43.50    3.20
  12  10   0   43.60    4.30
  14 -10   0   -1.00    1.60
 -14 -10   0    1.50    1.80
  14 -10   0    2.00    1.50
 -14 -10   0    1.30    2.00
  14 -10   0   -1.10    1.50
 -14 -10   0   -1.60    1.60
 -14 -10   0   -0.70    1.80
  14  10   0    0.90    1.90
  14  10   0   -1.00    2.00
  14  10   0   -0.80    1.80
  14  10   0    2.30    2.50
 -16 -10   0  364.26    7.80
  16 -10   0  374.16    7.80
  16 -10   0  384.06    7.10
 -16 -10   0  382.36    8.70
 -16 -10   0  385.66    8.00
  16 -10   0  379.96    7.10
 -16 -10   0  382.26   10.40
  16  10   0  382.26    8.10
  16  10   0  390.76    9.10
  16  10   0  377.46    8.50
  16  10   0  387.76    8.00
 -18 -10   0   14.80    2.20
  18 -10   0   11.40    2.20
 -18 -10   0   15.60    3.00
 -18 -10   0   15.60    2.30
  18 -10   0   24.40    2.50
 -18 -10   0   15.10    2.40
  18  10   0   16.80    3.50
  18  10   0   12.10    2.70
  18  10   0   12.90    2.50
  18  10   0   11.10    2.30
  20 -10   0   -1.10    2.00
 -20 -10   0    2.60    2.00
 -20 -10   0    3.10    2.10
 -20 -10   0    2.80    2.20
 -20 -10   0   -0.60    4.20
  20  10   0    3.90    2.20
  20  10   0    2.60    2.80
  20  10   0    2.30    2.50
   1 -11   0  213.78    5.40
  -1 -11   0  206.48    4.50
   1 -11   0  197.28    6.80
  -1 -11   0  210.98    5.50
   1 -11   0  200.28    4.10
  -1 -11   0  215.78    4.50
   1 -11   0  201.38    4.20
  -1 -11   0  206.78    5.30
   1  11   0  198.58    4.60
  -1  11   0  203.58    4.20
  -1  11   0  198.08    4.20
  -1  11   0  205.98    5.60
   1  11   0  210.28    5.80
   1  11   0  207.58    4.40
  -3 -11   0 2846.12   42.30
   3 -11   0 2756.02   41.80
  -3 -11   0 2767.42   42.30
  -3 -11   0 2727.63   42.90
   3 -11   0 2768.62   42.80
   3 -11   0 2791.92   41.80
  -3 -11   0 2749.02   43.10
   3 -11   0 2837.52   44.00
  -3  11   0 2802.52   41.70
   3  11   0 2828.72   43.20
  -3  11   0 2807.52   41.70
  -3  11   0 2822.22   42.90
   3  11   0 2776.52   42.20
  -5 -11   0   18.30    2.10
  -5 -11   0   22.80    2.40
  -5 -11   0   19.10    1.80
  -5 -11   0   14.90    2.20
   5 -11   0   24.30    3.00
   5 -11   0   19.10    2.00
   5  11   0   17.00    2.40
   5  11   0   17.10    1.70
   5  11   0   18.30    1.70
  -5  11   0   19.50    2.30
  -7 -11   0   21.70    2.50
   7 -11   0   14.60    1.90
  -7 -11   0   19.00    2.10
   7 -11   0   12.70    1.90
  -7 -11   0   20.30    1.80
   7  11   0   17.00    1.80
   7  11   0   14.90    2.40
   7  11   0   15.40    1.80
  -9 -11   0   11.50    2.00
  -9 -11   0   11.00    1.70
  -9 -11   0   11.90    1.80
   9 -11   0   10.70    1.90
  -9 -11   0   11.90    2.20
   9 -11   0    8.50    1.80
   9  11   0    8.50    1.70
   9  11   0   11.70    2.60
   9  11   0    8.90    1.90
   9  11   0    9.50    1.60
  11 -11   0    3.10    1.70
  11 -11   0    4.40    1.70
 -11 -11   0    1.40    1.70
 -11 -11   0    2.10    1.70
 -11 -11   0    5.70    2.00
 -11 -11   0    3.20    2.10
  11  11   0    1.30    1.70
  11  11   0    2.00    2.40
  11  11   0    1.50    1.90
  11  11   0    1.40    1.70
 -13 -11   0    2.20    1.90
  13 -11   0    2.90    1.60
  13 -11   0    3.60    1.60
 -13 -11   0    2.00    1.80
  13 -11   0    2.10    1.60
 -13 -11   0    3.90    2.00
 -13 -11   0    2.60    2.40
  13  11   0    1.80    1.90
  13  11   0    2.10    2.10
  13  11   0    2.50    1.90
  15 -11   0   79.59    3.40
 -15 -11   0   78.89    4.20
 -15 -11   0   80.49    4.10
 -15 -11   0   75.39    4.00
  15 -11   0   83.69    3.40
  15 -11   0   71.79    3.60
 -15 -11   0   86.79    4.90
  15  11   0   87.39    4.60
  15  11   0   83.59    4.10
  15  11   0   78.09    4.30
  15  11   0   86.49    5.40
 -17 -11   0   68.69    4.10
 -17 -11   0   73.89    4.30
  17 -11   0   56.79    3.90
 -17 -11   0   68.09    4.30
 -17 -11   0   72.79    4.90
  17 -11   0   66.19    3.30
  17 -11   0   76.69    3.30
  17  11   0   76.89    4.80
  17  11   0   77.09    4.60
  17  11   0   81.29    5.70
  17  11   0   71.39    4.40
 -19 -11   0    6.10    2.10
  19 -11   0    0.90    2.20
 -19 -11   0    6.40    2.40
 -19 -11   0    4.20    2.80
  19 -11   0    7.40    1.70
 -19 -11   0    8.50    2.50
  19  11   0    6.90    2.60
  19  11   0   -0.50    3.50
  19  11   0    1.20    2.90
  19  11   0    8.60    3.70
   0 -12   0 2979.50   45.00
   0 -12   0 2978.90   44.90
   0 -12   0 2898.91   45.90
   0  12   0 3049.69   44.90
   0  12   0 3005.80   48.50
   2 -12   0    6.90    1.40
   2 -12   0    8.00    1.30
  -2 -12   0    2.30    1.60
  -2 -12   0    3.00    1.50
  -2 -12   0    4.10    2.10
   2 -12   0    7.60    2.00
   2 -12   0    5.70    1.90
  -2 -12   0    6.00    1.90
   2  12   0    1.90    1.60
  -2  12   0    7.40    1.30
  -2  12   0    6.90    1.30
   2  12   0    1.20    1.60
  -2  12   0    5.00    2.30
   2  12   0   -0.70    2.60
  -4 -12   0   70.89    4.10
   4 -12   0   77.69    3.70
  -4 -12   0   65.59    3.10
   4 -12   0   75.69    3.70
  -4 -12   0   68.19    3.70
  -4 -12   0   66.09    3.00
   4 -12   0   69.89    2.30
   4 -12   0   72.59    2.20
   4  12   0   67.49    4.50
   4  12   0   66.79    3.20
   4  12   0   64.29    3.30
  -4  12   0   68.49    4.20
   6 -12   0   47.00    3.40
  -6 -12   0   40.40    3.40
  -6 -12   0   41.10    3.10
  -6 -12   0   38.80    2.90
  -6 -12   0   45.80    3.80
   6 -12   0   41.60    3.30
   6  12   0   39.70    4.20
   6  12   0   41.00    4.00
   6  12   0   36.90    3.00
  -8 -12   0    3.60    1.60
   8 -12   0    3.90    1.80
   8 -12   0    2.40    1.80
  -8 -12   0    2.30    1.70
  -8 -12   0    2.30    2.10
  -8 -12   0    3.70    2.00
   8  12   0    4.10    1.80
   8  12   0    2.10    1.90
   8  12   0    0.50    2.40
  10 -12   0   18.00    2.10
  10 -12   0   12.50    1.90
 -10 -12   0   11.20    2.00
 -10 -12   0   14.70    2.30
 -10 -12   0   15.40    2.50
  10  12   0   13.90    1.80
  10  12   0   15.30    2.20
  10  12   0   10.20    2.00
  10  12   0   10.90    3.40
 -12 -12   0   19.10    2.30
 -12 -12   0   18.10    2.70
  12 -12   0   26.80    3.00
  12 -12   0   25.40    3.00
 -12 -12   0   17.80    2.10
 -12 -12   0   21.90    2.30
  12 -12   0   19.70    1.90
  12  12   0   19.90    2.10
  12  12   0   19.50    2.20
  12  12   0   17.10    2.90
  12  12   0   17.00    2.40
 -14 -12   0   43.10    4.40
 -14 -12   0   40.70    3.70
  14 -12   0   34.50    3.20
 -14 -12   0   42.00    3.70
 -14 -12   0   36.60    3.80
  14 -12   0   35.10    3.10
  14 -12   0   30.20    3.10
  14  12   0   29.80    2.80
  14  12   0   26.90    3.30
  14  12   0   38.00    3.60
  14  12   0   40.90    3.80
  16 -12   0   26.00    2.40
 -16 -12   0   26.20    3.40
  16 -12   0   39.30    3.20
 -16 -12   0   27.70    2.70
 -16 -12   0   26.00    2.90
 -16 -12   0   25.10    2.60
  16  12   0   27.00    2.90
  16  12   0   29.00    3.40
  16  12   0   20.10    4.50
  16  12   0   26.70    3.90
 -18 -12   0  276.27    8.00
 -18 -12   0  266.87    7.00
  18 -12   0  277.57    6.70
  18 -12   0  275.47    6.30
 -18 -12   0  283.07    7.40
 -18 -12   0  291.17    7.30
  18  12   0  275.57    7.10
  18  12   0  291.17    7.70
  18  12   0  301.87    8.80
  18  12   0  291.57    7.50
   1 -13   0  490.05    8.50
  -1 -13   0  497.35    8.80
  -1 -13   0  498.35    8.70
  -1 -13   0  496.85    9.80
   1 -13   0  498.05    8.60
   1 -13   0  501.55    9.80
  -1 -13   0  493.45    9.90
   1 -13   0  491.05    9.70
   1  13   0  505.45    8.70
  -1  13   0  500.25    8.40
  -1  13   0  501.85    8.50
   1  13   0  512.75   10.30
  -1  13   0  516.95   10.20
  -3 -13   0   20.50    1.90
   3 -13   0   22.40    2.40
   3 -13   0   22.50    2.30
   3 -13   0   22.60    2.20
  -3 -13   0   17.20    2.30
  -3 -13   0   18.70    2.40
  -3 -13   0   21.20    1.80
   3 -13   0   23.90    2.00
  -3  13   0   18.00    2.70
   3  13   0   20.10    2.90
   3  13   0   21.30    2.00
   3  13   0   19.20    1.80
   5 -13   0    0.60    1.90
  -5 -13   0    0.40    1.70
  -5 -13   0    1.00    2.00
   5 -13   0    2.60    2.20
  -5 -13   0    0.80    2.10
  -5 -13   0    1.40    1.90
   5  13   0   -0.90    1.60
   5  13   0   -0.50    1.80
  -5  13   0   -0.30    2.50
   5  13   0   -1.10    2.50
  -7 -13   0   19.70    2.80
   7 -13   0   17.10    2.20
  -7 -13   0   16.50    2.00
  -7 -13   0   17.80    2.40
  -7 -13   0   19.40    2.00
   7 -13   0   21.00    2.30
   7  13   0   17.60    2.20
   7  13   0   18.40    2.10
   9 -13   0    3.60    1.90
  -9 -13   0    2.60    2.10
  -9 -13   0    0.80    2.20
  -9 -13   0    1.70    1.70
   9 -13   0    1.70    1.90
  -9 -13   0   -0.90    1.80
   9  13   0   -1.00    1.90
   9  13   0    1.50    2.80
   9  13   0    0.10    2.10
 -11 -13   0   73.39    4.20
  11 -13   0   72.79    3.70
  11 -13   0   68.39    3.70
 -11 -13   0   69.89    4.10
 -11 -13   0   71.29    4.80
 -11 -13   0   70.49    3.80
  11  13   0   69.49    4.30
  11  13   0   77.69    5.50
  11  13   0   70.29    4.00
  13 -13   0   63.89    3.70
  13 -13   0   68.49    3.70
 -13 -13   0   60.39    4.20
 -13 -13   0   64.89    4.30
 -13 -13   0   61.49    6.60
  13  13   0   64.49    3.90
  13  13   0   64.49    4.60
  13  13   0   47.60    4.50
 -15 -13   0  199.78    6.00
 -15 -13   0  198.88    6.10
 -15 -13   0  196.98    6.00
 -15 -13   0  200.88    6.90
  15 -13   0  192.58    5.20
  15 -13   0  198.18    5.30
  15 -13   0  210.78    5.20
  15  13   0  189.98    5.90
  15  13   0  204.98    5.80
  15  13   0  216.78    9.60
  15  13   0  205.78    7.60
   0 -14   0  164.58    5.50
   0 -14   0  161.88    5.60
   0 -14   0  177.18    4.30
   0 -14   0  176.38    4.40
   0  14   0  174.48    6.20
   0  14   0  175.48    4.20
   0  14   0  178.28    4.20
  -2 -14   0    6.60    1.70
   2 -14   0    8.80    1.40
  -2 -14   0    7.20    2.20
  -2 -14   0    8.10    2.30
  -2 -14   0    6.70    1.60
   2 -14   0    6.20    2.30
   2 -14   0    7.20    1.40
   2 -14   0    8.60    2.40
   2  14   0    6.30    2.90
  -2  14   0    6.80    2.80
   2  14   0    6.30    1.70
  -2  14   0    5.90    1.30
  -2  14   0    8.20    1.70
  -4 -14   0    3.30    1.70
  -4 -14   0    1.40    2.30
  -4 -14   0    3.10    2.10
  -4 -14   0    1.70    1.80
   4 -14   0    3.70    2.10
   4 -14   0    3.60    2.20
   4 -14   0    0.90    1.30
   4  14   0    3.90    3.10
   4  14   0    3.10    1.80
  -4  14   0   -0.80    2.70
   4  14   0    1.50    1.90
  -6 -14   0  137.69    5.10
  -6 -14   0  134.19    4.30
   6 -14   0  133.19    4.90
   6 -14   0  137.09    4.90
  -6 -14   0  130.69    5.40
  -6 -14   0  133.39    4.50
   6  14   0  141.09    6.20
   6  14   0  149.19    6.40
   6  14   0  126.79    4.40
   8 -14   0   16.10    2.30
  -8 -14   0   17.40    2.50
  -8 -14   0   17.20    2.20
  -8 -14   0   14.50    2.90
  -8 -14   0   14.90    2.00
   8 -14   0   14.60    2.20
   8  14   0   15.30    2.30
   8  14   0   16.70    3.50
   8  14   0   11.40    2.10
 -10 -14   0    0.50    3.90
  10 -14   0    4.50    2.00
 -10 -14   0    0.60    2.00
 -10 -14   0    4.70    3.60
 -10 -14   0    1.50    2.00
  10 -14   0    1.20    1.90
  10  14   0   -1.00    2.30
  10  14   0    1.50    2.10
  12 -14   0    2.90    1.90
 -12 -14   0    4.60    2.50
 -12 -14   0   -1.10    2.10
 -12 -14   0    1.10    2.30
  12 -14   0    1.40    2.20
 -12 -14   0   -2.40    1.90
  12  14   0   -3.80    2.10
  12  14   0    0.80    3.40
  12  14   0   -0.50    2.40
   1 -15   0   77.29    4.60
  -1 -15   0   74.99    4.80
  -1 -15   0   74.79    5.90
   1 -15   0   73.19    3.10
   1 -15   0   77.19    7.60
  -1 -15   0   67.19    3.50
  -1 -15   0   74.39    3.50
   1 -15   0   78.19    3.30
   1  15   0   74.59    5.80
  -1  15   0   76.69    3.30
   1  15   0   74.19    3.50
  -1  15   0   75.69    3.00
  -1  15   0   75.39    6.00
   1  15   0   72.89    3.50
  -3 -15   0  859.21   14.30
  -3 -15   0  820.92   15.60
   3 -15   0  850.41   15.30
  -3 -15   0  862.11   14.40
  -3 -15   0  820.92   15.40
   3  15   0  884.21   16.10
   3  15   0  841.92   14.40
  -3  15   0  918.71   17.00
   3  15   0  859.01   14.20
  -5 -15   0    1.40    2.40
   5 -15   0   -0.70    2.20
  -5 -15   0   -0.90    2.10
  -5 -15   0    0.40    2.30
  -5 -15   0    4.50    3.00
   5 -15   0    3.90    2.30
   5  15   0   -2.20    3.30
   5  15   0   -3.20    2.00
  -7 -15   0    2.00    2.60
  -7 -15   0    2.50    2.40
   7 -15   0   -0.10    2.20
   7 -15   0    5.10    2.30
  -7 -15   0    3.80    1.90
  -7 -15   0    3.00    2.00
   7  15   0   -0.90    3.60
   7  15   0    1.40    2.20
   7  15   0    4.20    2.00
 -28   0   1    0.10    1.80
  28   0  -1    0.50    1.80
  28   0  -1    0.70    2.10
 -28   0   1   -1.00    1.80
  28   0  -1   -1.80    1.70
 -26   0   1    0.10    1.70
  26   0  -1   -0.10    1.70
  26   0  -1    1.40    1.60
  26   0  -1   -0.40    2.00
 -26   0   1    2.80    1.70
  24   0  -1    1.00    1.90
  24   0  -1    1.20    1.60
 -24   0   1   -0.60    1.60
 -24   0   1    2.30    1.60
  24   0  -1    0.20    1.70
 -22   0   1    0.90    1.50
  22   0  -1    2.50    1.60
  22   0  -1    2.20    1.50
  22   0  -1    3.50    1.80
 -22   0   1    1.00    1.50
  20   0  -1    1.00    1.60
  20   0  -1    2.20    1.40
 -20   0   1    2.90    1.70
 -18   0   1    5.60    1.50
  18   0  -1    5.00    1.50
  18   0  -1    5.70    1.30
  18   0  -1    6.10    1.60
  16   0  -1    1.70    1.10
  16   0  -1   -0.60    1.00
  16   0  -1   -0.20    1.20
 -16   0   1    0.40    1.00
 -14   0   1    1.10    0.90
 -14   0   1    0.30    0.90
  14   0  -1    0.20    0.90
  14   0  -1    0.00    0.90
  14   0  -1    0.20    1.10
  12   0  -1   -0.70    1.70
 -12   0   1   -0.10    0.90
  12   0  -1    1.70    0.90
 -12   0   1    1.10    0.60
 -12   0   1    0.50    0.90
  12   0  -1    0.90    0.90
  10   0  -1    0.60    0.80
  10   0  -1   -0.20    0.80
 -10   0   1    0.50    0.90
 -10   0   1    1.60    0.80
  10   0  -1    0.30    0.90
 -10   0   1    0.50    0.80
 -10   0   1    1.00    0.60
   8   0  -1    2.00    0.70
  -8   0   1    1.00    1.30
  -8   0   1    0.10    0.70
   8   0  -1    2.30    0.70
  -8   0   1    1.50    0.70
   8   0  -1    1.90    0.70
  -8   0   1    0.00    0.60
  -6   0   1    1.30    0.60
   6   0  -1    0.00    0.60
   6   0  -1    0.80    0.60
  -6   0   1    1.50    0.60
  -6   0   1    1.00    0.50
  -6   0   1    1.00    0.60
   6   0  -1    1.20    0.60
   4   0  -1    3.70    0.50
  -4   0   1    3.00    0.50
   4   0  -1    2.00    0.50
  -4   0   1    3.30    0.50
  -4   0   1    1.30    0.50
  -4   0   1    2.30    0.50
   4   0  -1    2.30    0.50
   2   0  -1    0.40    0.30
  -2   0   1    0.40    0.30
   2   0  -1    0.30    0.20
  -2   0   1    2.60    0.40
  -2   0   1    1.50    0.40
   2   0  -1    1.20    0.30
  -2   0   1    0.50    0.30
   2   0  -1    0.90    0.40
   0   0   1    5.70    0.50
   0   0  -1    5.50    0.50
   0   0   1    6.10    0.70
   0   0  -1    4.00    0.40
  -2   0  -1    0.30    0.40
  -2   0  -1    0.20    0.40
   2   0   1    0.40    0.40
   2   0   1   -0.30    0.30
   2   0   1    0.10    0.40
  -2   0  -1    0.50    0.40
  -4   0  -1    1.90    0.60
  -4   0  -1    1.00    0.60
   4   0   1    5.90    0.60
   4   0   1    3.50    0.60
   6   0   1    0.90    0.70
  -6   0  -1    0.20    0.70
  -6   0  -1    2.00    0.70
   8   0   1    0.00    1.00
  -8   0  -1    1.10    0.80
  -8   0  -1   -0.10    0.80
   8   0   1    0.50    0.80
  10   0   1   -0.50    0.80
 -10   0  -1   -1.00    0.80
  10   0   1    0.20    0.90
 -10   0  -1    2.00    0.90
  10   0   1    0.60    1.10
 -12   0  -1   -0.50    0.90
 -12   0  -1    0.80    0.90
  12   0   1    1.10    1.20
  12   0   1   -0.90    0.90
  12   0   1   -0.50    0.90
  14   0   1   -0.50    1.00
  14   0   1   -0.50    1.00
  14   0   1    0.50    1.30
 -14   0  -1    0.80    1.00
 -14   0  -1    1.30    1.00
  16   0   1   -0.10    1.10
 -16   0  -1    1.60    1.10
  16   0   1   -3.10    1.40
  16   0   1    1.50    1.10
 -16   0  -1    1.80    1.20
  18   0   1    0.60    1.50
  18   0   1   -1.90    1.60
  18   0   1   -1.90    1.40
  20   0   1   -2.90    1.40
  20   0   1    0.00    1.80
  20   0   1   -4.00    1.30
 -20   0  -1   -3.70    1.40
 -22   0  -1    0.00    1.50
 -22   0  -1    1.60    1.50
  22   0   1   -0.30    1.50
  22   0   1   -1.00    1.90
  22   0   1   -0.90    1.60
  24   0   1   -0.30    1.60
 -24   0  -1   -0.60    1.50
  24   0   1   -2.80    1.60
 -24   0  -1    2.10    1.70
  24   0   1   -0.50    2.10
  26   0   1   -1.90    2.30
 -26   0  -1   -0.60    1.80
  26   0   1    2.00    1.70
 -26   0  -1   -1.20    1.60
  26   0   1   -0.10    1.80
  27  -1  -1    4.40    1.70
  27  -1  -1    2.20    2.00
 -27  -1   1    4.80    1.90
  27  -1  -1    4.40    2.00
 -27   1   1    3.20    1.70
 -27   1   1    4.10    1.80
  27   1  -1    6.80    2.30
  27   1  -1    2.20    1.80
  25  -1  -1   16.60    1.90
  25  -1  -1   18.00    1.90
 -25  -1   1   16.10    2.00
  25  -1  -1   17.10    2.00
 -25  -1   1   14.90    2.00
  25   1  -1   16.20    2.00
 -25   1   1   16.50    1.80
  25   1  -1   16.50    2.30
  25   1  -1   19.50    2.10
 -25   1   1   17.80    2.00
  23  -1  -1   90.29    3.50
 -23  -1   1   93.59    3.60
 -23  -1   1   91.79    3.70
  23  -1  -1   91.09    3.50
  23  -1  -1   90.39    3.40
  23   1  -1   90.99    3.70
  23   1  -1   95.69    3.70
 -23   1   1   90.89    3.50
  23   1  -1   93.29    3.80
  21  -1  -1 2863.11   43.50
  21  -1  -1 2848.31   43.50
  21  -1  -1 2819.62   44.10
 -21  -1   1 2902.41   43.70
 -21  -1   1 2875.91   43.70
  21   1  -1 2871.01   43.70
  21   1  -1 2894.11   43.70
 -21   1   1 2840.82   43.50
  21   1  -1 2881.21   43.70
 -21   1   1 2874.61   43.50
 -19  -1   1 4168.38   62.19
 -19  -1   1 4158.78   62.29
  19  -1  -1 4091.49   62.09
  19  -1  -1 4128.19   62.09
  19  -1  -1 4108.79   61.99
 -19   1   1 4123.69   62.09
  19   1  -1 4155.08   62.29
 -19   1   1 4137.59   62.09
  19   1  -1 4153.18   62.19
  19   1  -1 4146.69   62.29
  17  -1  -1   39.70    2.30
  17  -1  -1   39.30    2.20
 -17  -1   1   40.80    2.30
 -17  -1   1   39.60    2.40
  17  -1  -1   37.70    2.20
  17   1  -1   38.40    2.50
 -17   1   1   40.20    2.20
 -17   1   1   40.20    2.20
  17   1  -1   39.50    2.40
  17   1  -1   40.50    2.30
  15  -1  -1   40.70    2.00
  15  -1  -1   38.40    2.00
  15  -1  -1   41.50    1.90
 -15  -1   1   40.50    2.10
 -15   1   1   39.20    1.90
  15   1  -1   39.00    2.20
  15   1  -1   40.90    2.30
  15   1  -1   39.00    2.10
  13  -1  -1  231.58    4.30
 -13  -1   1  229.68    4.50
  13  -1  -1  237.48    4.40
 -13  -1   1  234.88    4.50
  13  -1  -1  226.98    4.30
 -13  -1   1  221.88    4.90
  13   1  -1  232.98    4.50
 -13   1   1  229.48    4.30
  13   1  -1  239.48    4.60
 -13   1   1  231.08    4.30
  13   1  -1  236.88    4.50
  11  -1  -1    4.40    0.80
  11  -1  -1    3.50    0.90
 -11  -1   1    4.90    1.00
 -11  -1   1    4.60    0.90
  11  -1  -1    4.20    0.90
  11   1  -1    4.00    1.00
 -11   1   1    6.60    0.90
  11   1  -1    5.10    1.10
  11   1  -1    4.60    1.00
 -11   1   1    3.70    0.60
 -11   1   1    3.30    0.80
  -9  -1   1  621.04    9.70
   9  -1  -1  613.54    9.60
   9  -1  -1  616.34    9.60
   9  -1  -1  612.84    9.50
  -9  -1   1  616.24    9.80
  -9  -1   1  622.54    9.70
   9   1  -1  621.54    9.70
   9   1  -1  612.44    9.70
   9   1  -1  632.54    9.80
  -9   1   1  617.24    9.60
  -9   1   1  616.94    9.60
  -9   1   1  586.84    9.40
   7  -1  -1   28.80    1.20
  -7  -1   1   28.50    1.40
  -7  -1   1   26.50    1.40
  -7  -1   1   26.90    1.50
   7  -1  -1   28.10    1.20
   7  -1  -1   29.10    1.10
   7   1  -1   25.80    1.40
   7   1  -1   30.30    1.50
  -7   1   1   27.30    1.20
  -7   1   1   29.40    1.10
  -7   1   1   27.50    1.30
   7   1  -1   29.60    1.40
   5   1   1 1882.31   28.30
  -7  -1  -1   54.79    1.90
  -7  -1  -1   53.49    1.30
  -7  -1  -1   54.99    1.80
   7  -1   1   57.29    1.60
  -7   1  -1   57.69    1.60
  -7   1  -1   55.99    1.60
   7   1   1   54.09    1.80
   7   1   1   51.19    2.10
   7   1   1   56.89    1.90
  -9  -1  -1   49.99    2.00
   9  -1   1   49.80    1.70
  -9  -1  -1   49.70    1.90
   9  -1   1   52.69    1.80
  -9   1  -1   49.70    1.80
   9   1   1   52.19    2.00
  -9   1  -1   49.99    1.70
   9   1   1   49.80    2.30
   9   1   1   49.60    1.90
  11  -1   1  466.25    7.50
  11  -1   1  452.95    7.50
 -11  -1  -1  465.65    7.70
 -11  -1  -1  458.55    7.70
 -11   1  -1  456.75    7.50
 -11   1  -1  455.75    7.50
  11   1   1  449.26    7.90
  11   1   1  463.75    7.70
  11   1   1  457.05    7.70
 -13  -1  -1   -1.60    1.90
  13  -1   1    1.40    1.20
 -13  -1  -1   -1.00    1.00
  13  -1   1    2.80    0.90
  13  -1   1    0.40    0.90
  13   1   1    4.90    1.10
 -13   1  -1    3.00    0.90
  13   1   1    3.20    1.20
 -13   1  -1    0.90    0.90
  13   1   1    1.20    1.30
  15  -1   1  226.88    4.40
  15  -1   1  227.58    4.50
 -15  -1  -1  224.78    4.70
 -15  -1  -1  223.18    4.60
  15  -1   1  220.68    4.80
 -15   1  -1  223.18    4.40
  15   1   1  225.88    4.60
  15   1   1  218.38    5.00
  15   1   1  222.48    4.60
 -15   1  -1  226.38    4.50
 -17  -1  -1   39.70    2.50
  17  -1   1   43.00    2.30
  17  -1   1   30.90    2.80
 -17  -1  -1   35.60    2.60
  17  -1   1   41.80    2.30
  17   1   1   39.70    2.50
  17   1   1   35.30    3.00
 -17   1  -1   42.00    2.40
  17   1   1   39.00    2.50
 -17   1  -1   41.70    2.30
  19  -1   1   55.29    2.80
 -19  -1  -1   57.99    2.90
 -19  -1  -1   59.19    3.00
  19  -1   1   59.59    2.70
  19  -1   1   55.09    3.20
  19   1   1   60.89    3.50
  19   1   1   58.89    3.00
 -19   1  -1   55.39    2.70
 -19   1  -1   60.19    2.80
  19   1   1   55.29    3.00
  21  -1   1  194.38    4.60
 -21  -1  -1  191.88    4.80
  21  -1   1  179.18    4.60
  21  -1   1  189.38    5.00
 -21  -1  -1  198.98    4.80
  21   1   1  196.48    5.40
  21   1   1  188.08    4.80
 -21   1  -1  190.88    4.50
 -21   1  -1  193.48    4.60
  21   1   1  196.08    4.80
  23  -1   1   -0.20    1.50
 -23  -1  -1    2.00    1.70
  23  -1   1    0.50    2.00
  23  -1   1    1.10    1.60
 -23  -1  -1    2.20    1.60
  23   1   1   -0.70    1.70
  23   1   1   -0.90    1.60
 -23   1  -1    0.10    1.50
  23   1   1    2.10    2.20
 -23   1  -1    1.70    1.50
  25  -1   1   84.49    4.30
 -25  -1  -1   87.19    3.80
 -25  -1  -1   92.29    4.80
  25  -1   1   90.59    3.70
  25  -1   1   83.69    3.60
  25   1   1   83.49    4.60
  25   1   1   90.69    4.60
  25   1   1   84.69    3.90
 -25   1  -1   82.79    3.70
 -28  -2   1    4.50    2.00
  28  -2  -1    6.00    1.80
  28  -2  -1    7.10    2.00
  28  -2  -1    5.60    1.70
 -28  -2   1    6.30    2.00
  28   2  -1    8.50    2.50
  28   2  -1    7.30    2.10
 -28   2   1    6.60    1.70
 -28   2   1    6.60    1.80
  28   2  -1    6.10    1.90
  26  -2  -1   33.30    3.00
  26  -2  -1   23.90    3.00
 -26  -2   1   24.20    2.30
 -26  -2   1   33.60    3.40
  26   2  -1   29.40    2.50
  26   2  -1   29.20    3.70
  26   2  -1   30.80    3.30
 -26   2   1   33.90    2.90
 -26   2   1   28.80    3.00
 -24  -2   1  244.98    5.80
  24  -2  -1  253.57    5.70
  24  -2  -1  251.17    5.40
  24  -2  -1  248.88    5.40
 -24  -2   1  247.48    5.90
 -24   2   1  250.97    5.40
  24   2  -1  244.98    6.00
 -24   2   1  249.08    5.50
  24   2  -1  239.78    5.80
 -22  -2   1  132.59    4.20
 -22  -2   1  139.49    4.10
  22  -2  -1  137.39    3.80
  22  -2  -1  128.89    3.80
  22  -2  -1  129.39    3.80
  22   2  -1  134.29    4.40
 -22   2   1  134.19    3.80
  22   2  -1  137.59    4.20
  22   2  -1  131.19    4.20
 -22   2   1  130.39    3.80
  20  -2  -1  336.17    6.30
  20  -2  -1  333.77    6.30
 -20  -2   1  337.77    6.70
 -20  -2   1  336.67    6.60
  20  -2  -1  332.17    6.30
  20   2  -1  332.07    6.60
 -20   2   1  336.27    6.20
  20   2  -1  321.07    6.80
  20   2  -1  327.77    6.70
  18  -2  -1 5975.60   88.89
 -18  -2   1 5990.50   89.19
  18   2  -1 5922.51   89.29
 -18   2   1 5963.50   88.89
  18   2  -1 5994.20   89.19
  16  -2  -1  434.16    7.30
 -16  -2   1  434.46    7.60
  16  -2  -1  432.66    7.30
 -16  -2   1  415.86    7.70
 -16  -2   1  429.36    7.60
  16  -2  -1  431.06    7.20
 -16   2   1  434.46    7.30
  16   2  -1  427.06    7.60
  16   2  -1  431.56    7.60
  16   2  -1  433.86    7.70
 -14  -2   1  565.34    9.70
  14  -2  -1  576.24    9.30
  14  -2  -1  569.14    9.20
 -14  -2   1  587.34    9.60
  14  -2  -1  577.44    9.30
 -14   2   1  574.84    9.30
 -14   2   1  574.24    9.20
  14   2  -1  571.74    9.70
  14   2  -1  577.34    9.60
  14   2  -1  590.44    9.60
 -12  -2   1 1508.85   23.10
 -12  -2   1 1504.95   23.20
 -12  -2   1 1538.65   23.10
  12  -2  -1 1495.85   22.70
  12  -2  -1 1506.15   22.80
  12  -2  -1 1527.95   22.80
  12   2  -1 1501.95   23.10
 -12   2   1 1507.15   22.80
 -12   2   1 1537.15   22.80
  12   2  -1 1519.15   23.10
 -12   2   1 1464.35   22.60
  12   2  -1 1503.55   23.20
  10  -2  -1 1068.59   15.90
 -10  -2   1 1058.29   16.20
 -10  -2   1 1076.59   16.20
  10  -2  -1 1016.60   15.70
  10  -2  -1 1066.39   15.90
 -10  -2   1 1058.79   16.20
  10   2  -1 1065.29   16.20
  10   2  -1 1058.99   16.20
 -10   2   1 1047.00   15.70
  10   2  -1  904.61   16.90
 -10   2   1 1041.40   15.80
 -10   2   1 1052.89   15.90
   6  -2  -1  661.43   10.40
   6  -2  -1  686.43   10.40
   6  -2  -1  680.53   10.30
  -6  -2   1  690.23   10.60
  -6  -2   1  672.23   10.70
  -6  -2   1  681.13   10.60
   6   2  -1  687.63   10.60
  -6   2   1  689.13   10.40
  -6   2   1  674.53   10.40
   6   2  -1  696.83   10.60
   6   2  -1  684.83   10.70
   0  -2   1  444.36    6.60
   0  -2  -1  432.96    6.70
   0  -2   1  431.76    6.80
   0  -2  -1  426.86    6.80
   0  -2   1  422.96    6.80
   0  -2  -1  427.76    6.80
   0  -2  -1  437.26    6.70
   0  -2   1  436.26    6.60
   0   2  -1  438.16    6.60
   0   2   1  431.56    6.80
   0   2  -1  440.66    6.90
   0   2   1  427.56    6.70
   0   2   1  433.26    6.70
   0   2  -1  433.96    6.80
   0   2   1  434.36    6.80
  -6  -2  -1 2081.89   31.70
   6   2   1 2096.29   31.70
  -6   2  -1 2114.99   31.20
   8  -2   1   56.79    1.60
  -8  -2  -1   53.69    1.60
  -8  -2  -1   54.69    2.00
  -8  -2  -1   52.69    2.10
   8  -2   1   56.79    1.60
  -8   2  -1   52.99    1.60
   8   2   1   55.69    2.30
   8   2   1   53.69    2.00
  12  -2   1    2.50    0.80
  12  -2   1    2.50    0.80
 -12  -2  -1    1.90    1.00
 -12  -2  -1    1.60    0.70
 -12  -2  -1    0.40    1.00
  12   2   1    2.70    1.30
  12   2   1   -0.10    1.10
 -12   2  -1    2.70    0.80
  12   2   1    1.40    1.00
 -12   2  -1    0.60    0.80
 -14  -2  -1 1322.37   20.40
 -14  -2  -1 1318.87   20.40
  14  -2   1 1319.57   20.10
  14  -2   1 1286.47   20.00
  14   2   1 1317.07   20.40
  14   2   1 1297.37   20.40
  14   2   1 1276.17   20.70
 -14   2  -1 1334.67   20.00
 -14   2  -1 1292.97   20.00
 -16  -2  -1  412.96    7.50
  16  -2   1  421.06    7.20
 -16  -2  -1  414.46    7.60
  16  -2   1  408.56    7.50
  16  -2   1  422.46    7.20
  16   2   1  408.66    7.90
 -16   2  -1  419.06    7.10
  16   2   1  408.36    7.50
 -16   2  -1  418.16    7.20
  16   2   1  421.66    7.60
 -18  -2  -1   64.99    3.00
  18  -2   1   67.19    3.20
  18  -2   1   66.59    2.60
 -18  -2  -1   67.89    3.10
 -18   2  -1   69.99    2.70
  18   2   1   66.89    3.10
  18   2   1   70.39    3.00
  18   2   1   68.09    3.60
 -18   2  -1   68.49    2.60
  20  -2   1   38.90    2.60
 -20  -2  -1   40.10    3.00
  20  -2   1   36.00    2.50
 -20  -2  -1   40.70    3.00
  20  -2   1   37.30    3.10
 -20   2  -1   40.50    2.50
 -20   2  -1   36.30    2.50
  20   2   1   36.30    3.60
  20   2   1   40.20    3.00
  20   2   1   41.00    3.00
  22  -2   1   42.20    2.70
  22  -2   1   41.90    2.80
 -22  -2  -1   41.00    3.10
 -22  -2  -1   37.70    3.20
  22  -2   1   38.60    3.30
 -22   2  -1   44.00    2.60
  22   2   1   39.20    3.20
  22   2   1   39.70    3.80
 -22   2  -1   40.10    2.90
  24  -2   1   17.70    1.90
 -24  -2  -1   11.20    2.00
 -24  -2  -1   16.90    2.10
  24  -2   1   17.50    1.80
  24  -2   1   17.90    2.70
  24   2   1   15.10    2.10
 -24   2  -1   16.60    1.70
 -24   2  -1   15.90    1.80
  24   2   1   16.80    2.70
  24   2   1   16.60    2.20
  26  -2   1  164.18    4.70
  26  -2   1  174.38    4.70
  26  -2   1  174.38    5.30
 -26  -2  -1  177.48    5.20
 -26  -2  -1  173.48    5.10
 -26   2  -1  170.58    6.60
  26   2   1  174.78    5.20
 -26   2  -1  178.88    4.60
  26   2   1  180.08    5.30
 -27  -3   1   14.60    2.20
  27  -3  -1   12.90    2.10
  27  -3  -1   14.00    1.70
 -27  -3   1   13.60    2.20
 -27   3   1   15.50    1.90
  27   3  -1   14.10    2.10
  27   3  -1   16.60    2.60
 -27   3   1   15.70    1.80
  27   3  -1   14.50    2.70
 -25  -3   1    8.40    2.00
  25  -3  -1   13.60    1.80
  25  -3  -1    9.70    1.70
 -25  -3   1   11.80    2.00
  25  -3  -1   10.50    1.60
  25   3  -1   13.10    2.20
  25   3  -1    9.00    1.90
 -25   3   1    9.80    1.70
  25   3  -1    9.90    2.40
 -25   3   1   13.00    1.60
  23  -3  -1  180.78    4.30
 -23  -3   1  181.68    4.90
 -23  -3   1  182.48    5.00
  23  -3  -1  183.18    4.40
 -23   3   1  185.18    4.30
 -23   3   1  177.48    4.40
  23   3  -1  177.48    4.90
  23   3  -1  163.18    8.20
  23   3  -1  175.08    5.00
 -21  -3   1 1575.14   25.10
 -21  -3   1 1608.04   25.10
  21  -3  -1 1603.44   24.50
  21  -3  -1 1586.64   24.50
  21  -3  -1 1585.14   24.40
 -21  -3   1 1546.15   24.10
  21   3  -1 1594.14   25.00
  21   3  -1 1571.54   25.10
 -21   3   1 1610.84   24.50
 -21   3   1 1596.94   24.50
  21   3  -1 1583.24   25.20
  19  -3  -1 5948.41   88.49
 -19  -3   1 5949.71   88.99
 -19  -3   1 5984.20   89.19
 -19  -3   1 5867.41   88.29
  19  -3  -1 5934.81   88.49
  19  -3  -1 5936.21   88.49
  19   3  -1 6027.90   89.39
  19   3  -1 5881.71   89.09
  19   3  -1 5931.61   88.99
 -19   3   1 5931.81   88.49
 -19   3   1 5976.10   88.49
 -17  -3   1   56.89    2.80
  17  -3  -1   60.39    2.20
  17  -3  -1   62.49    2.30
 -17  -3   1   61.79    3.10
 -17  -3   1   60.59    2.80
  17   3  -1   58.89    3.00
  17   3  -1   57.69    2.80
 -17   3   1   59.79    2.30
  17   3  -1   56.49    2.80
 -17   3   1   57.19    2.20
 -15  -3   1  127.39    3.40
  15  -3  -1  131.29    2.90
 -15  -3   1  127.39    3.60
  15  -3  -1  125.19    2.90
 -15  -3   1  132.09    3.50
  15   3  -1  127.59    3.40
  15   3  -1  128.09    3.40
  15   3  -1  122.39    3.60
 -13  -3   1  270.47    5.10
  13  -3  -1  263.57    4.60
 -13  -3   1  264.67    5.30
  13  -3  -1  254.47    4.40
  13  -3  -1  265.07    4.60
 -13   3   1  263.27    4.40
 -13   3   1  265.17    4.60
  13   3  -1  266.27    5.30
  13   3  -1  262.17    5.10
  13   3  -1  266.37    5.10
 -11  -3   1  581.74    9.50
  11  -3  -1  581.44    9.10
  11  -3  -1  579.24    9.00
 -11  -3   1  588.94    9.50
  11  -3  -1  560.54    9.00
 -11  -3   1  583.14    9.70
 -11   3   1  581.24    9.00
  11   3  -1  574.64    9.60
  11   3  -1  582.64    9.50
  11   3  -1  569.74    9.50
 -11   3   1  584.74    9.00
   9  -3  -1   51.69    1.50
  -9  -3   1   53.09    2.30
   9  -3  -1   52.19    1.60
   9  -3  -1   54.39    1.50
  -9  -3   1   51.89    2.00
  -9  -3   1   56.89    2.00
   9   3  -1   57.29    2.10
  -9   3   1   50.69    1.70
   9   3  -1   51.79    2.10
   9   3  -1   51.29    2.30
  -9   3   1   52.39    1.50
   7  -3  -1  399.46    6.10
   7  -3  -1  381.66    6.20
  -7  -3   1  387.16    6.40
   7  -3  -1  386.96    6.00
  -7  -3   1  382.46    6.60
  -7  -3   1  388.96    6.40
   7   3  -1  383.26    6.60
   7   3  -1  402.26    6.80
   7   3  -1  391.36    6.50
  -7   3   1  384.86    6.20
  -7   3   1  392.16    6.00
  -7   3   1  366.96    6.00
   1  -3   1  137.69    2.60
   1  -3   1  130.69    2.10
   1  -3   1  137.49    2.20
  -1  -3  -1  116.19    2.80
  -1  -3  -1  130.49    2.50
  -1  -3  -1  118.49    2.70
  -1  -3  -1  124.49    2.60
   1  -3   1  131.29    2.70
  -1   3  -1  134.99    2.70
   1   3   1  119.89    2.80
  -1   3  -1  127.59    2.10
   1   3   1  118.09    2.70
   1   3   1  123.49    2.60
  -1   3  -1  146.29    2.60
  -1   3  -1  142.29    2.10
   1   3   1  126.79    2.60
   3   3   1 2200.18   34.10
  -5  -3  -1 1113.19   17.00
  -5  -3  -1 1107.79   17.00
  -5  -3  -1 1084.79   16.90
   5  -3   1 1114.39   16.70
  -5  -3  -1 1104.29   17.20
   5  -3   1 1083.89   17.00
   5   3   1 1122.89   17.30
   5   3   1 1114.49   17.20
   5   3   1 1115.49   17.30
   5   3   1 1117.19   16.90
  -7  -3  -1  413.36    6.90
  -7  -3  -1  425.66    7.40
   7  -3   1  428.76    6.50
   7  -3   1  434.26    6.50
  -7  -3  -1  427.46    7.10
   7  -3   1  419.86    6.60
  -7  -3  -1  429.46    7.10
   7   3   1  421.36    7.10
  -7   3  -1  426.06    6.50
   7   3   1  415.76    7.10
   7   3   1  415.36    7.30
  -9  -3  -1 1099.49   16.90
  -9  -3  -1 1093.49   16.90
   9  -3   1 1077.19   16.30
  -9  -3  -1 1058.59   17.10
   9  -3   1 1105.99   16.40
  -9  -3  -1 1076.19   16.60
  -9   3  -1 1075.89   16.30
   9   3   1 1103.49   16.90
   9   3   1 1063.09   17.10
   9   3   1 1086.49   16.90
  -9   3  -1 1079.49   16.30
 -11  -3  -1  146.29    3.40
 -11  -3  -1  148.09    3.00
  11  -3   1  142.49    2.80
  11  -3   1  152.08    2.90
 -11  -3  -1  147.69    3.60
  11   3   1  143.49    3.50
 -11   3  -1  145.39    2.90
  11   3   1  146.69    3.50
 -11   3  -1  145.89    2.80
  11   3   1  149.79    3.80
 -13  -3  -1   -0.30    1.20
 -13  -3  -1    1.60    0.90
  13  -3   1    0.50    0.80
 -13  -3  -1    1.10    1.10
  13  -3   1    0.00    0.80
  13   3   1   -0.80    1.10
 -13   3  -1   -0.60    0.80
 -13   3  -1    0.50    0.60
  13   3   1   -0.40    1.10
  13   3   1    0.40    1.50
  15  -3   1  638.94   10.20
  15  -3   1  648.14   10.20
 -15  -3  -1  601.84   10.10
 -15  -3  -1  640.54   10.80
 -15  -3  -1  642.34   10.70
  15   3   1  633.54   11.10
  15   3   1  639.34   10.80
 -15   3  -1  644.64   10.20
  15   3   1  636.14   10.70
  17  -3   1   18.70    1.80
  17  -3   1   16.80    1.30
  17  -3   1   18.90    1.40
 -17  -3  -1   16.90    1.70
 -17  -3  -1   16.60    1.80
 -17   3  -1   18.60    1.40
  17   3   1   17.00    2.20
  17   3   1   15.90    1.70
  17   3   1   17.70    1.80
  19  -3   1   49.30    3.00
 -19  -3  -1   47.90    3.00
  19  -3   1   47.20    2.40
  19  -3   1   46.40    2.50
 -19  -3  -1   50.29    3.20
  19   3   1   48.70    3.70
  19   3   1   45.30    3.10
  19   3   1   48.00    3.10
 -19   3  -1   46.40    2.50
 -21  -3  -1   29.10    3.10
  21  -3   1   28.50    2.40
  21  -3   1   28.10    3.00
  21  -3   1   30.50    2.50
 -21  -3  -1   30.70    3.00
  21   3   1   30.20    2.70
 -21   3  -1   39.20    3.40
  21   3   1   28.40    3.10
  21   3   1   29.80    3.10
 -21   3  -1   29.90    2.60
 -23  -3  -1   24.80    2.30
  23  -3   1   25.70    2.60
  23  -3   1   29.60    2.90
  23  -3   1   29.40    3.20
 -23  -3  -1   26.80    2.30
 -23   3  -1   25.60    2.70
  23   3   1   30.10    3.30
  23   3   1   31.80    3.00
 -23   3  -1   28.60    2.70
  23   3   1   29.50    2.40
 -25  -3  -1  120.99    4.50
  25  -3   1  122.59    3.90
 -25  -3  -1  131.79    4.70
  25  -3   1  125.19    3.80
 -25   3  -1  129.09    4.40
  25   3   1  118.29    4.60
 -25   3  -1  122.69    3.90
  25   3   1  124.79    5.90
  26  -4  -1   32.30    2.80
 -26  -4   1   26.50    2.80
  26  -4  -1   31.60    2.60
 -26  -4   1   28.50    2.60
  26   4  -1   30.60    2.70
 -26   4   1   31.10    2.80
  26   4  -1   31.00    3.00
  26   4  -1   27.70    2.70
 -24  -4   1   80.19    3.90
  24  -4  -1   78.39    3.00
  24  -4  -1   85.09    3.30
 -24  -4   1   82.19    2.70
 -24  -4   1   84.49    4.00
  24   4  -1   79.49    4.40
  24   4  -1   84.99    4.20
 -24   4   1   79.79    3.10
  24   4  -1   80.99    3.90
  22  -4  -1    4.10    1.30
 -22  -4   1    4.40    1.80
 -22  -4   1    3.20    1.30
 -22  -4   1    4.10    1.80
  22  -4  -1    5.40    1.40
  22   4  -1    3.00    1.80
  22   4  -1    3.00    2.10
 -22   4   1    3.10    1.40
  22   4  -1    2.40    1.80
 -20  -4   1  234.48    5.90
 -20  -4   1  233.98    4.80
  20  -4  -1  245.48    4.80
  20  -4  -1  248.18    4.90
 -20  -4   1  245.98    5.70
 -20  -4   1  242.28    5.60
  20   4  -1  226.98    5.80
  20   4  -1  241.28    5.60
 -20   4   1  246.48    4.90
  20   4  -1  242.48    5.60
 -18  -4   1   12.20    1.40
 -18  -4   1   14.00    1.70
 -18  -4   1   12.10    1.70
 -18  -4   1   12.30    2.00
  18  -4  -1   11.10    1.20
  18  -4  -1   12.00    1.20
  18   4  -1   14.00    1.70
 -18   4   1   12.40    1.30
  18   4  -1   15.60    1.80
  18   4  -1   11.60    2.00
  16  -4  -1   66.19    1.80
  16  -4  -1   63.19    2.10
 -16  -4   1   69.19    2.90
 -16  -4   1   65.69    3.10
 -16  -4   1   66.79    2.80
  16  -4  -1   62.89    2.10
 -16   4   1   62.89    2.00
 -16   4   1   61.79    2.10
  16   4  -1   65.19    3.20
  16   4  -1   68.09    2.90
  16   4  -1   68.49    2.90
 -14  -4   1   87.79    2.90
 -14  -4   1   90.49    3.00
  14  -4  -1   89.89    2.20
  14  -4  -1   86.19    2.20
  14  -4  -1   88.99    2.10
 -14  -4   1   87.49    3.20
  14   4  -1   83.59    3.20
 -14   4   1   86.79    2.10
 -14   4   1   85.59    2.20
  14   4  -1   86.29    2.90
  14   4  -1   89.09    3.00
  12  -4  -1   42.10    1.50
 -12  -4   1   39.90    2.50
 -12  -4   1   43.30    2.10
  12  -4  -1   39.30    1.50
  12  -4  -1   43.00    1.60
 -12   4   1   41.70    1.60
  12   4  -1   40.10    2.40
 -12   4   1   38.90    1.50
 -12   4   1   41.40    1.50
  12   4  -1   41.10    2.20
  12   4  -1   40.90    2.30
  10  -4  -1   67.49    1.90
  10  -4  -1   65.89    1.60
  10  -4  -1   65.29    1.60
 -10  -4   1   69.49    2.30
 -10  -4   1   64.99    2.60
  10   4  -1   67.29    2.30
 -10   4   1   64.89    2.30
  10   4  -1   65.09    2.40
 -10   4   1   67.59    1.60
 -10   4   1   64.79    1.60
  10   4  -1   65.29    2.70
  -8  -4   1    1.50    1.10
  -8  -4   1    0.70    1.10
   8  -4  -1    1.30    0.50
   8  -4  -1    1.00    0.60
   8  -4  -1    0.40    0.90
  -8   4   1    1.10    0.60
  -8   4   1    0.90    0.60
   8   4  -1    2.70    1.40
   8   4  -1    1.40    1.00
   8   4  -1    0.40    0.90
  -8   4   1    0.90    1.60
   8   4  -1    0.30    1.10
  -6  -4   1  321.27    5.50
   6  -4  -1  317.47    5.00
   6  -4  -1  309.67    5.40
  -6  -4   1  319.27    5.40
  -6  -4   1  316.87    5.80
   6  -4  -1  318.67    5.00
  -6   4   1  312.67    5.00
  -6   4   1  323.77    5.00
   6   4  -1  314.57    5.40
   6   4  -1  315.57    5.50
   6   4  -1  321.37    5.80
  -4   4   1   13.50    0.90
  -4   4   1    9.20    1.20
  -4  -4  -1 1022.50   15.90
   4  -4   1 1048.80   15.90
   4  -4   1 1045.00   15.70
   4  -4   1 1010.40   15.90
  -4  -4  -1 1029.40   16.10
  -4  -4  -1 1024.30   15.90
  -4  -4  -1 1036.20   15.90
   4   4   1 1029.90   15.90
   4   4   1 1033.60   15.90
   4   4   1 1036.20   15.90
   4   4   1 1026.80   16.10
  -6  -4  -1   94.69    2.40
  -6  -4  -1   90.29    2.60
  -6  -4  -1   95.09    2.90
   6  -4   1   94.09    2.60
   6  -4   1   91.99    2.10
  -6  -4  -1   94.09    2.50
   6   4   1   92.39    2.50
   6   4   1   94.89    2.60
   6   4   1   95.49    2.90
  -8  -4  -1  210.88    4.00
  -8  -4  -1  208.68    4.20
  -8  -4  -1  209.28    4.50
  -8  -4  -1  212.78    4.30
   8  -4   1  209.38    4.30
   8  -4   1  209.08    3.60
   8   4   1  211.38    4.20
   8   4   1  207.88    4.20
   8   4   1  200.88    4.50
  10  -4   1   12.50    1.10
  10  -4   1   15.60    1.10
 -10  -4  -1   19.20    2.40
 -10  -4  -1   16.60    1.40
 -10  -4  -1   13.50    1.30
  10  -4   1   14.40    1.10
 -10  -4  -1   18.40    1.60
  10   4   1   14.10    1.30
  10   4   1   16.00    1.40
  10   4   1   14.20    1.60
 -12  -4  -1   53.79    2.90
 -12  -4  -1   47.50    2.00
  12  -4   1   48.20    1.50
 -12  -4  -1   47.10    2.40
 -12  -4  -1   46.90    2.50
  12  -4   1   47.00    1.60
  12   4   1   44.80    2.50
 -12   4  -1   47.30    1.50
  12   4   1   50.39    2.90
 -12   4  -1   46.10    1.50
  12   4   1   45.70    2.50
 -14  -4  -1   25.90    1.90
 -14  -4  -1   30.20    2.40
  14  -4   1   27.20    1.60
 -14  -4  -1   29.30    2.50
  14  -4   1   30.30    1.50
 -14   4  -1   28.30    1.60
  14   4   1   29.30    2.50
 -14   4  -1   28.10    1.50
  14   4   1   34.00    3.00
  14   4   1   30.10    2.50
 -16  -4  -1   97.69    3.40
  16  -4   1   97.09    2.60
  16  -4   1   97.59    2.50
 -16  -4  -1   91.19    2.60
 -16  -4  -1  100.79    3.40
  16   4   1   97.69    3.40
  16   4   1   92.79    3.90
 -16   4  -1  100.79    2.60
 -16   4  -1   94.99    2.50
  16   4   1   95.49    3.50
  18  -4   1   74.49    3.10
  18  -4   1   71.99    2.90
 -18  -4  -1   72.89    2.40
 -18  -4  -1   75.29    3.30
  18  -4   1   72.19    2.40
 -18  -4  -1   76.09    3.40
  18   4   1   77.49    3.40
 -18   4  -1   74.79    2.50
 -18   4  -1   71.19    2.40
  18   4   1   58.69    6.10
  18   4   1   70.39    3.30
  20  -4   1  156.48    3.60
  20  -4   1  151.38    3.60
 -20  -4  -1  140.99    4.50
  20  -4   1  161.78    4.30
 -20  -4  -1  145.99    3.30
 -20  -4  -1  150.38    4.60
  20   4   1  140.89    4.50
  20   4   1  142.49    5.10
  20   4   1  145.69    4.50
 -20   4  -1  157.08    3.60
 -20   4  -1  150.78    3.50
 -22  -4  -1   64.19    3.70
  22  -4   1   66.79    3.40
  22  -4   1   64.09    2.80
  22  -4   1   63.79    2.70
 -22  -4  -1   60.09    3.70
 -22   4  -1   61.99    2.80
  22   4   1   66.59    3.80
 -22   4  -1   65.19    2.70
  22   4   1   59.59    3.70
  22   4   1   62.69    4.30
 -24  -4  -1    1.20    1.90
  24  -4   1    1.10    1.30
  24  -4   1    0.10    1.80
 -24  -4  -1   -0.20    1.90
  24  -4   1    0.30    1.40
  24   4   1   -1.00    2.00
 -24   4  -1    1.50    1.50
 -24   4  -1    2.10    1.40
  24   4   1    1.90    1.90
  27  -5  -1   -1.10    1.30
  27  -5  -1   -1.40    1.60
 -27  -5   1   -0.10    2.10
 -27  -5   1   -0.70    1.90
 -27   5   1   -0.80    1.40
 -27   5   1    0.30    1.50
  27   5  -1   -3.60    2.70
  27   5  -1   -1.40    1.90
  27   5  -1    0.00    2.30
 -25  -5   1   15.80    2.30
 -25  -5   1   17.10    2.30
 -25  -5   1   22.50    2.30
  25  -5  -1   22.00    2.40
  25  -5  -1   19.60    1.60
 -25   5   1   15.60    1.50
  25   5  -1   21.10    3.00
  25   5  -1   19.70    2.50
  25   5  -1   17.10    2.20
 -25   5   1   18.40    1.70
 -23  -5   1   10.10    2.00
 -23  -5   1    7.10    1.50
  23  -5  -1    6.30    1.30
 -23  -5   1    5.40    1.90
  23  -5  -1    6.20    1.30
  23   5  -1    4.30    2.10
  23   5  -1    5.60    2.40
 -23   5   1    6.50    1.30
 -23   5   1    7.30    1.40
  23   5  -1    3.20    3.50
 -21  -5   1 2289.37   35.20
 -21  -5   1 2330.87   36.00
  21  -5  -1 2330.77   35.00
 -21  -5   1 2309.17   35.90
 -21  -5   1 2286.57   36.20
  21  -5  -1 2313.27   35.00
  21   5  -1 2312.17   36.20
  21   5  -1 2337.77   36.00
 -21   5   1 2328.67   34.90
  21   5  -1 2273.07   35.90
 -21   5   1 2340.77   35.00
 -19  -5   1  885.91   15.00
  19  -5  -1  911.31   14.10
 -19  -5   1  878.81   15.30
  19  -5  -1  869.01   14.00
 -19  -5   1  968.80   16.40
 -19  -5   1  871.01   14.30
  19   5  -1  935.61   16.60
 -19   5   1  890.81   14.00
 -19   5   1  896.21   14.00
  19   5  -1  872.31   15.30
  19   5  -1  878.51   14.90
 -17  -5   1   22.00    1.90
 -17  -5   1   22.70    2.20
 -17  -5   1   20.90    2.10
  17  -5  -1   24.00    1.70
 -17  -5   1   26.00    2.60
  17  -5  -1   21.50    1.80
  17   5  -1   17.80    1.90
 -17   5   1   21.10    1.70
 -17   5   1   23.20    1.70
  17   5  -1   20.50    1.90
  17   5  -1   20.60    2.20
  15  -5  -1   35.30    1.60
 -15  -5   1   35.30    2.90
  15  -5  -1   36.40    1.60
  15  -5  -1   40.30    2.10
 -15  -5   1   35.50    2.50
 -15  -5   1   34.10    2.20
 -15  -5   1   36.40    2.60
 -15   5   1   37.80    1.60
 -15   5   1   38.00    1.60
 -15   5   1   34.00    1.80
  15   5  -1   32.90    2.60
  15   5  -1   33.10    2.60
  15   5  -1   34.80    3.00
 -13  -5   1  159.18    3.90
  13  -5  -1  164.28    3.30
 -13  -5   1  167.78    4.30
 -13  -5   1  163.58    4.00
  13  -5  -1  168.88    3.00
  13  -5  -1  160.08    3.00
 -13   5   1  169.98    3.40
  13   5  -1  159.18    4.30
  13   5  -1  162.98    4.00
  13   5  -1  161.18    3.90
 -13   5   1  166.88    3.00
  11  -5  -1  387.46    6.10
 -11  -5   1  384.36    6.80
 -11  -5   1  380.86    6.90
 -11  -5   1  380.26    7.20
  11  -5  -1  393.16    6.10
  11  -5  -1  382.26    6.40
 -11   5   1  391.76    6.50
  11   5  -1  375.76    6.90
 -11   5   1  381.76    6.00
 -11   5   1  394.46    6.00
  11   5  -1  382.26    7.20
  11   5  -1  383.16    6.80
   9  -5  -1  669.73   10.70
   9  -5  -1  673.83   10.20
   9  -5  -1  686.43   10.20
  -9  -5   1  682.03   10.90
  -9  -5   1  661.13   11.20
   9   5  -1  657.83   11.00
   9   5  -1  670.93   10.90
   9   5  -1  670.93   11.20
   9   5  -1  680.13   10.90
  -9   5   1  675.13   10.70
   7  -5  -1   17.70    1.00
  -7  -5   1   17.90    2.10
   7  -5  -1   17.60    1.40
   7  -5  -1   19.40    1.60
   7  -5  -1   17.30    1.00
  -7  -5   1   18.10    1.70
   7   5  -1   15.40    1.60
   7   5  -1   12.10    1.30
   7   5  -1   18.20    1.80
  -7   5   1   16.30    1.70
   7   5  -1   18.90    1.80
  -5  -5   1  163.88    3.70
   5  -5  -1  166.08    2.80
   5  -5  -1  156.18    2.80
   5  -5  -1  164.28    3.40
   5  -5  -1  168.78    3.20
  -5  -5   1  156.88    3.30
  -5  -5   1  158.68    3.30
   5   5  -1  164.28    3.50
  -5   5   1  165.68    2.80
   5   5  -1  151.28    3.70
   5   5  -1  153.48    3.30
  -5   5   1  164.38    2.80
  -5   5   1  167.28    3.20
   5   5  -1  160.98    3.30
  -5   5   1  169.98    3.50
  -3  -5   1  575.64    9.40
  -3  -5   1  574.54    8.90
   3  -5  -1  565.04    9.10
  -3  -5   1  567.64    9.00
   3  -5  -1  560.54    9.00
   3  -5  -1  567.64    8.70
   3  -5  -1  547.15    8.70
  -3  -5   1  572.04    8.90
   3   5  -1  563.84    9.40
   3   5  -1  559.84    8.90
  -3   5   1  552.74    9.10
   3   5  -1  571.64    8.90
  -3   5   1  577.24    9.10
   3   5  -1  570.94    9.00
  -3   5   1  546.75    8.70
   1  -5  -1 1934.71   29.00
   1  -5  -1 2015.20   29.60
   1  -5  -1 1879.01   29.30
   1  -5  -1 1896.41   29.00
  -1  -5   1 1954.10   29.10
  -1  -5   1 1955.60   29.40
  -1  -5   1 1940.11   28.90
   1   5  -1 1910.91   29.10
  -1   5   1 1968.30   29.30
   1   5  -1 1933.21   28.90
  -1   5   1 1903.61   29.00
  -1   5   1 1918.91   29.30
   1   5  -1 1977.40   29.40
  -1   5   1 1913.61   29.00
  -1  -5  -1 1094.49   16.80
   1  -5   1 1107.69   17.10
  -1  -5  -1 1109.19   16.80
  -1  -5  -1 1100.09   17.00
   1  -5   1 1104.49   16.50
   1  -5   1 1112.39   16.80
  -1  -5  -1 1122.99   17.10
  -1   5  -1 1100.49   16.50
   1   5   1 1099.19   16.80
   1   5   1 1109.29   17.10
  -1   5  -1 1076.59   16.80
  -1   5  -1 1101.69   17.10
   1   5   1 1085.69   16.80
   1   5   1 1091.69   17.10
  -3  -5  -1 1718.13   26.20
  -3  -5  -1 1752.12   26.40
   3  -5   1 1677.03   26.00
  -3  -5  -1 1714.23   26.10
   3  -5   1 1739.63   26.10
   3  -5   1 1743.43   26.20
  -3  -5  -1 1721.03   26.00
   3   5   1 1694.33   26.30
   3   5   1 1729.13   26.00
   3   5   1 1717.43   26.10
   3   5   1 1732.93   26.20
  -5  -5  -1  147.09    3.30
   5  -5   1  147.39    3.10
   5  -5   1  140.69    3.20
  -5  -5  -1  161.18    3.40
  -5  -5  -1  146.39    3.20
   5  -5   1  139.99    3.20
  -5  -5  -1  146.29    3.60
   5   5   1  159.68    3.30
   5   5   1  141.79    3.60
   5   5   1  146.69    4.70
  -7  -5  -1   22.40    2.00
   7  -5   1   25.60    2.50
  -7  -5  -1   22.00    1.80
  -7  -5  -1   22.00    1.90
   7  -5   1   20.50    1.80
   7  -5   1   22.80    1.70
  -7  -5  -1   22.00    2.30
   7   5   1   22.30    2.00
   7   5   1   21.20    2.30
  -9  -5  -1  177.98    3.90
  -9  -5  -1  182.28    3.80
  -9  -5  -1  178.78    4.40
  -9  -5  -1  177.78    4.00
   9  -5   1  176.58    3.40
   9  -5   1  183.08    4.00
   9   5   1  182.28    4.00
   9   5   1  178.78    4.00
   9   5   1  181.68    4.40
 -11  -5  -1  717.93   11.60
  11  -5   1  699.13   11.90
 -11  -5  -1  719.73   11.90
 -11  -5  -1  736.63   12.30
  11  -5   1  716.53   11.10
 -11  -5  -1  729.23   11.90
  11   5   1  715.63   11.80
  11   5   1  718.63   11.90
  11   5   1  716.13   12.20
  13  -5   1   18.60    1.20
 -13  -5  -1   18.60    1.60
 -13  -5  -1   18.40    1.60
 -13  -5  -1   21.20    2.10
 -13  -5  -1   19.10    1.90
  13   5   1   18.90    1.70
  13   5   1   20.70    1.70
  13   5   1   17.40    2.00
 -15  -5  -1   11.00    1.40
 -15  -5  -1    9.40    2.00
  15  -5   1   10.20    0.90
 -15  -5  -1    8.40    1.50
  15  -5   1    9.90    0.90
 -15  -5  -1    9.80    1.70
  15   5   1    8.40    1.60
  15   5   1    9.00    1.60
  15   5   1    8.40    2.00
 -17  -5  -1   19.80    1.60
 -17  -5  -1   19.80    2.30
 -17  -5  -1   19.40    1.90
  17   5   1   16.90    2.20
  17   5   1   17.20    2.50
  17   5   1   15.40    1.90
  19  -5   1   12.30    1.20
 -19  -5  -1   10.40    1.90
  19  -5   1   10.10    1.20
 -19  -5  -1    9.30    1.90
 -19  -5  -1    9.80    1.40
  19   5   1   10.10    2.00
  19   5   1    7.40    1.90
 -19   5  -1    8.90    1.10
 -19   5  -1    9.30    1.20
  19   5   1    7.50    2.40
 -21  -5  -1  216.58    4.40
 -21  -5  -1  222.08    5.60
 -21  -5  -1  213.48    5.70
  21  -5   1  216.48    5.20
  21  -5   1  218.18    4.40
  21  -5   1  220.68    4.50
  21   5   1  211.98    6.20
 -21   5  -1  216.88    4.30
  21   5   1  216.18    5.60
 -21   5  -1  224.08    4.30
  21   5   1  217.78    5.80
  23  -5   1   69.89    2.70
  23  -5   1   70.79    3.50
 -23  -5  -1   75.59    4.10
 -23  -5  -1   72.19    6.70
  23   5   1   71.79    4.80
  23   5   1   69.29    4.20
  23   5   1   68.69    4.00
 -23   5  -1   70.29    2.60
 -23   5  -1   69.89    2.70
  25  -5   1   25.00    2.50
  25  -5   1   22.00    2.30
  25  -5   1   27.00    3.20
 -25  -5  -1   22.30    2.60
 -25  -5  -1   17.60    2.40
 -25   5  -1   22.10    2.20
  25   5   1   21.00    2.70
  25   5   1   25.30    3.20
  25   5   1   20.00    2.40
 -25   5  -1   25.80    2.40
 -26  -6   1    1.90    1.50
 -26  -6   1    1.30    2.20
 -26  -6   1    2.80    2.00
  26  -6  -1    0.10    1.30
  26  -6  -1    2.10    1.40
  26   6  -1   -0.50    2.00
  26   6  -1   -1.20    3.10
 -26   6   1   -1.50    1.30
  26   6  -1   -3.40    2.80
 -26   6   1   -0.20    1.30
  24  -6  -1  161.78    3.80
 -24  -6   1  161.58    5.30
 -24  -6   1  161.28    5.20
  24  -6  -1  160.38    3.70
 -24  -6   1  155.28    4.10
  24   6  -1  160.48    7.80
  24   6  -1  152.18    5.40
  24   6  -1  162.08    5.10
 -22  -6   1    8.00    2.00
  22  -6  -1    3.90    1.20
 -22  -6   1    5.90    2.40
 -22  -6   1    6.30    2.00
  22  -6  -1    6.40    1.20
 -22   6   1    7.30    1.20
 -22   6   1    7.20    1.30
  22   6  -1   10.10    2.20
  22   6  -1    6.40    2.00
  22   6  -1    7.00    2.60
  20  -6  -1  213.98    4.20
 -20  -6   1  206.28    4.80
 -20  -6   1  208.58    5.90
  20  -6  -1  213.38    4.20
 -20  -6   1  222.18    5.50
 -20  -6   1  216.18    5.60
  20   6  -1  207.78    6.00
  20   6  -1  225.58    5.70
  20   6  -1  216.68    5.60
  18  -6  -1 3859.51   57.39
 -18  -6   1 3888.21   58.59
 -18  -6   1 3902.31   58.49
 -18  -6   1 3837.22   60.09
  18  -6  -1 3838.22   57.49
 -18  -6   1 3845.72   58.09
  18  -6  -1 3920.31   57.49
  18   6  -1 3845.32   58.39
  18   6  -1 3871.01   58.49
  18   6  -1 3749.52   61.39
  16  -6  -1   31.50    1.60
 -16  -6   1   31.00    3.20
  16  -6  -1   34.90    1.90
  16  -6  -1   29.70    1.60
 -16  -6   1   34.30    2.90
 -16  -6   1   35.30    2.40
 -16  -6   1   32.60    2.70
  16   6  -1   34.40    2.90
  16   6  -1   37.10    3.40
  16   6  -1   28.20    2.90
 -14  -6   1   53.69    3.20
 -14  -6   1   55.39    2.70
  14  -6  -1   56.89    2.10
 -14  -6   1   54.79    2.90
 -14  -6   1   53.59    2.50
  14  -6  -1   56.19    1.60
  14   6  -1   52.29    2.90
  14   6  -1   58.39    3.30
  14   6  -1   55.19    2.80
 -12  -6   1  468.45    8.60
 -12  -6   1  456.65    8.20
  12  -6  -1  459.95    7.70
 -12  -6   1  470.15    8.20
  12   6  -1  453.95    8.30
  12   6  -1  461.55    8.20
 -12   6   1  470.75    7.80
  12   6  -1  468.15    8.20
  12   6  -1  463.95    8.60
 -10  -6   1  238.48    4.70
 -10  -6   1  227.98    5.10
  10  -6  -1  234.08    4.50
 -10  -6   1  237.58    4.80
  10   6  -1  236.38    4.70
  10   6  -1  230.58    5.20
 -10   6   1  237.68    4.50
  10   6  -1  234.68    4.80
  10   6  -1  231.58    4.80
  -8  -6   1 1237.38   19.60
  -8  -6   1 1239.08   19.10
   8  -6  -1 1257.17   18.80
  -8  -6   1 1229.38   19.20
   8  -6  -1 1226.68   19.10
   8   6  -1 1216.38   19.20
   8   6  -1 1233.78   19.10
  -8   6   1 1236.68   19.10
   8   6  -1 1226.38   19.50
   8   6  -1 1238.78   19.10
  -6  -6   1  215.38    4.20
   6  -6  -1  217.68    3.60
   6  -6  -1  216.98    3.60
  -6  -6   1  216.88    4.70
  -6  -6   1  208.88    4.20
   6  -6  -1  213.58    4.30
   6  -6  -1  221.28    4.10
   6   6  -1  217.08    4.30
  -6   6   1  221.18    4.40
   6   6  -1  210.58    4.20
  -6   6   1  217.58    4.30
   6   6  -1  216.78    4.70
   6   6  -1  212.38    4.20
  -4  -6   1 2038.40   30.60
   4  -6  -1 2040.00   30.80
   4  -6  -1 2032.20   30.30
  -4  -6   1 2048.99   30.50
  -4  -6   1 2039.70   31.00
   4  -6  -1 2019.00   30.30
   4   6  -1 2000.00   30.50
   4   6  -1 1970.70   30.60
  -4   6   1 2072.49   30.60
   4   6  -1 2016.10   30.50
   4   6  -1 2026.70   31.00
  -4   6   1 2042.20   30.80
  -4   6   1 2017.40   30.20
  -4   6   1 2014.80   30.20
   2  -6  -1  391.66    6.80
   2  -6  -1  396.46    6.70
  -2  -6   1  379.76    6.40
   2  -6  -1  388.16    6.30
   2  -6  -1  390.26    6.30
  -2  -6   1  391.96    7.00
  -2  -6   1  381.06    6.30
  -2  -6   1  377.36    6.30
  -2   6   1  389.26    6.30
   2   6  -1  381.66    6.30
   2   6  -1  387.16    6.50
  -2   6   1  391.06    6.80
   2   6  -1  379.86    6.90
  -2   6   1  403.66    6.70
   2   6  -1  377.96    6.30
   0  -6  -1    6.40    0.90
   0  -6   1    6.40    0.70
   0  -6   1    7.60    1.40
   0  -6   1    6.40    1.20
   0  -6  -1    4.50    0.80
   0  -6  -1    5.40    1.30
   0  -6   1    5.50    0.90
   0  -6  -1    4.90    1.10
   0  -6   1    5.50    0.80
   0   6  -1    6.20    0.80
   0   6   1    4.80    0.90
   0   6  -1    8.00    1.40
   0   6   1    5.30    0.90
   0   6   1    2.20    1.20
   0   6   1    5.10    1.20
   0   6  -1    3.90    0.60
   0   6  -1    4.60    1.00
  -2  -6  -1 1657.43   25.40
   2  -6   1 1662.63   25.10
   2  -6   1 1659.43   24.70
   2  -6   1 1691.53   25.40
  -2  -6  -1 1658.83   25.20
   2  -6   1 1685.53   24.80
   2  -6   1 1643.34   25.40
  -2  -6  -1 1640.34   25.50
  -2  -6  -1 1667.33   25.20
   2   6   1 1641.84   25.20
  -2   6  -1 1616.14   25.10
  -2   6  -1 1693.13   25.50
   2   6   1 1655.23   25.20
   2   6   1 1666.43   25.50
   4  -6   1  417.16    7.20
   4  -6   1  424.26    7.10
  -4  -6  -1  420.26    7.10
  -4  -6  -1  431.36    7.60
  -4  -6  -1  409.56    7.30
  -4  -6  -1  415.76    7.10
   4  -6   1  432.16    8.20
   4   6   1  419.46    7.10
   4   6   1  411.46    7.50
  -6  -6  -1  862.81   13.90
   6  -6   1  870.11   13.80
  -6  -6  -1  872.81   14.20
   6  -6   1  861.01   13.80
  -6  -6  -1  876.01   13.90
   6  -6   1  876.11   13.70
  -6  -6  -1  877.21   13.80
   6   6   1  885.71   13.80
   6   6   1  870.81   13.80
  -8  -6  -1   91.09    2.80
   8  -6   1   88.29    2.40
  -8  -6  -1   91.89    3.20
  -8  -6  -1   88.69    2.90
  -8  -6  -1   86.49    2.70
   8  -6   1   93.89    2.80
   8  -6   1   87.79    2.60
   8   6   1   91.29    2.90
   8   6   1   89.79    2.90
   8   6   1   92.39    3.30
  10  -6   1 2605.24   39.40
  10  -6   1 2595.64   39.70
 -10  -6  -1 2607.94   39.50
 -10  -6  -1 2629.54   39.70
  10  -6   1 2582.34   39.10
 -10  -6  -1 2615.14   39.60
 -10  -6  -1 2633.04   40.10
  10   6   1 2637.74   39.60
  10   6   1 2608.94   39.60
  10   6   1 2557.44   40.00
  12  -6   1   29.20    2.50
 -12  -6  -1   27.30    2.20
 -12  -6  -1   27.90    3.00
  12  -6   1   28.10    2.10
 -12  -6  -1   24.70    2.40
  12  -6   1   28.40    1.60
 -12  -6  -1   26.30    2.60
  12   6   1   27.40    2.50
  12   6   1   28.40    3.00
  12   6   1   22.80    2.50
 -14  -6  -1  471.05    8.50
 -14  -6  -1  476.65    8.60
  14  -6   1  456.25    7.70
  14  -6   1  459.45    8.60
 -14  -6  -1  477.25    9.10
 -14  -6  -1  459.85    8.10
  14   6   1  462.95    8.60
  14   6   1  469.35    8.50
  14   6   1  455.75    8.90
 -16  -6  -1  244.38    6.10
 -16  -6  -1  240.18    5.60
  16  -6   1  240.18    5.70
 -16  -6  -1  237.58    5.50
 -16  -6  -1  231.18    5.00
  16   6   1  235.88    5.50
  16   6   1  236.48    5.60
  16   6   1  231.48    6.00
 -18  -6  -1   94.69    3.20
 -18  -6  -1   96.89    3.90
  18  -6   1   89.29    2.50
  18  -6   1   94.89    2.40
  18  -6   1   96.49    4.10
 -18  -6  -1   97.39    3.90
  18   6   1   86.19    4.50
  18   6   1   93.49    3.90
  18   6   1   94.19    3.90
 -20  -6  -1   37.80    2.50
  20  -6   1   35.30    2.00
 -20  -6  -1   37.10    3.50
  20  -6   1   37.10    2.00
  20  -6   1   30.30    3.60
  20   6   1   31.20    3.10
  20   6   1   32.80    3.60
  20   6   1   31.40    3.40
  22  -6   1   53.99    2.30
 -22  -6  -1   52.49    3.90
  22  -6   1   52.29    4.10
  22  -6   1   44.80    2.40
 -22  -6  -1   52.09    2.60
 -22  -6  -1   55.69    3.90
  22  -6   1   49.20    3.20
  22   6   1   53.09    4.10
  22   6   1   54.39    3.90
  22   6   1   51.39    4.70
 -24  -6  -1   15.40    2.40
  24  -6   1   14.50    2.80
  24  -6   1   13.50    2.00
  24  -6   1   13.40    1.40
 -24  -6  -1   10.00    2.30
  24   6   1   13.50    4.10
  24   6   1   13.20    2.30
  24   6   1   15.40    3.00
 -25  -7   1    3.20    2.20
 -25  -7   1    7.00    1.70
  25  -7  -1    6.10    1.30
  25  -7  -1    5.70    1.20
  25   7  -1    8.20    2.50
  25   7  -1    5.60    3.10
  25   7  -1    6.20    2.10
  25   7  -1    5.50    3.10
 -23  -7   1   71.19    3.40
 -23  -7   1   66.29    4.60
 -23  -7   1   71.39    4.20
 -23  -7   1   69.89    4.20
  23  -7  -1   72.49    3.00
  23  -7  -1   74.49    2.40
  23   7  -1   72.49    4.10
  23   7  -1   74.99    4.60
  23   7  -1   66.89    5.00
  21  -7  -1  337.07    6.70
  21  -7  -1  309.17    5.40
 -21  -7   1  308.67    6.30
 -21  -7   1  314.07    7.10
 -21  -7   1  295.67    7.50
 -21  -7   1  307.57    7.00
  21   7  -1  294.17    7.60
  21   7  -1  303.67    6.90
  21   7  -1  313.67    7.20
  19  -7  -1 3853.51   57.29
 -19  -7   1 3832.82   58.39
 -19  -7   1 3763.52   57.89
 -19  -7   1 3935.21   58.39
  19  -7  -1 3886.41   57.09
 -19  -7   1 3784.12   58.79
  19   7  -1 3837.52   58.69
  19   7  -1 3798.02   58.29
  19   7  -1 3802.52   58.79
  19   7  -1 3864.41   58.39
 -17  -7   1    6.80    2.10
 -17  -7   1    7.90    1.80
 -17  -7   1    8.90    1.80
 -17  -7   1    5.40    1.60
  17  -7  -1    8.90    1.30
  17   7  -1    7.30    1.80
  17   7  -1    3.90    2.30
  17   7  -1    7.20    1.90
  17   7  -1    7.40    2.20
 -15  -7   1   72.49    3.00
 -15  -7   1   77.99    3.40
 -15  -7   1   73.39    3.70
  15  -7  -1   75.29    2.60
 -15  -7   1   75.29    3.20
  15   7  -1   70.79    3.60
  15   7  -1   72.19    3.30
  15   7  -1   68.09    3.80
  15   7  -1   69.69    3.40
 -13  -7   1  178.58    4.30
  13  -7  -1  178.18    3.90
 -13  -7   1  180.98    4.30
 -13  -7   1  183.88    4.50
 -13  -7   1  180.08    4.90
  13   7  -1  170.98    4.50
  13   7  -1  185.08    4.50
  13   7  -1  179.58    4.90
  13   7  -1  178.58    4.40
  11  -7  -1  308.37    5.70
 -11  -7   1  310.57    6.00
 -11  -7   1  307.87    6.50
 -11  -7   1  306.57    6.00
 -11  -7   1  317.17    6.10
  11   7  -1  307.17    6.10
  11   7  -1  317.37    6.60
  11   7  -1  315.67    6.10
  11   7  -1  322.47    6.10
  -9  -7   1  381.66    6.80
   9  -7  -1  380.26    6.70
   9  -7  -1  376.36    6.50
  -9  -7   1  378.06    6.90
  -9  -7   1  374.36    7.30
   9  -7  -1  343.57    7.30
  -9  -7   1  378.36    6.70
  -9   7   1  384.86    6.80
   9   7  -1  367.26    6.80
   9   7  -1  363.86    7.30
   9   7  -1  377.66    6.80
   9   7  -1  389.06    6.80
  -7  -7   1  434.66    7.50
  -7  -7   1  446.06    7.70
   7  -7  -1  448.26    7.40
  -7  -7   1  434.16    7.80
  -7  -7   1  438.06    8.10
   7  -7  -1  437.26    6.90
   7  -7  -1  433.66    7.60
   7  -7  -1  431.36    7.10
   7   7  -1  434.56    7.60
   7   7  -1  478.75    9.00
   7   7  -1  426.56    8.10
   7   7  -1  442.16    7.50
  -7   7   1  441.56    7.70
  -7   7   1  437.66    7.40
  -5  -7   1  514.15    8.60
   5  -7  -1  514.65    8.80
  -5  -7   1  513.95    8.50
   5  -7  -1  525.75    8.60
  -5  -7   1  526.65    9.10
   5  -7  -1  511.55    8.10
  -5  -7   1  507.15    8.80
   5  -7  -1  517.05    8.10
   5   7  -1  512.35    8.50
  -5   7   1  527.95    8.80
  -5   7   1  515.95    8.00
   5   7  -1  503.05    8.50
   5   7  -1  513.65    9.10
  -5   7   1  524.75    8.60
   5   7  -1  510.75    8.50
  -5   7   1  515.75    8.00
   3  -7  -1 3204.28   47.60
   3  -7  -1 3101.09   47.60
  -3  -7   1 3167.28   47.80
  -3  -7   1 3175.88   48.10
  -3  -7   1 3166.18   47.70
  -3  -7   1 3234.38   48.30
   3  -7  -1 3205.48   48.10
   3  -7  -1 3349.17   48.00
  -3   7   1 3185.38   47.50
   3   7  -1 3061.49   47.90
  -3   7   1 3237.88   48.10
   3   7  -1 3205.68   47.70
   3   7  -1 3179.48   48.30
  -3   7   1 3243.08   48.10
   3   7  -1 3195.08   47.70
  -1  -7   1 1722.63   26.20
  -1  -7   1 1729.73   25.70
   1  -7  -1 1673.43   25.70
   1  -7  -1 1708.23   25.70
   1  -7  -1 1672.33   26.10
  -1  -7   1 1714.13   25.60
   1  -7  -1 1718.23   26.20
  -1  -7   1 1707.63   26.30
  -1  -7   1 1707.63   25.70
  -1   7   1 1679.33   25.70
  -1   7   1 1717.53   26.10
  -1   7   1 1686.73   25.70
   1   7  -1 1727.73   26.30
   1   7  -1 1687.53   25.60
   1   7  -1 1669.03   25.70
   1  -7   1  186.18    3.40
  -1  -7  -1  178.58    4.10
  -1  -7  -1  189.88    3.70
   1  -7   1  192.78    4.20
  -1  -7  -1  187.58    4.30
  -1  -7  -1  188.98    3.80
   1  -7   1  186.48    3.30
   1  -7   1  194.78    4.10
   1  -7   1  187.98    3.60
  -1   7  -1  186.58    4.30
  -1   7  -1  182.38    3.30
   1   7   1  203.38    4.40
  -1   7  -1  183.48    3.30
  -1   7  -1  184.18    3.70
   1   7   1  187.98    3.70
  -3  -7  -1  282.87    5.20
   3  -7   1  288.87    5.40
   3  -7   1  281.37    5.50
   3  -7   1  305.47    5.40
  -3  -7  -1  279.77    5.50
  -3  -7  -1  277.47    5.70
  -3  -7  -1  295.67    5.20
  -3   7  -1  278.77    5.60
   3   7   1  272.67    5.20
   3   7   1  272.87    5.70
   5  -7   1   49.70    2.30
  -5  -7  -1   49.20    2.70
  -5  -7  -1   47.40    2.40
  -5  -7  -1   46.70    2.10
  -5  -7  -1   54.29    2.70
   5  -7   1   49.90    2.20
   5  -7   1   47.50    2.10
   5   7   1   50.89    2.30
   5   7   1   49.00    2.30
   5   7   1   49.40    2.80
   5   7   1   43.10    1.90
   7  -7   1  245.48    4.90
   7  -7   1  243.28    4.80
  -7  -7  -1  243.28    5.40
  -7  -7  -1  243.48    4.90
   7  -7   1  249.78    4.70
  -7  -7  -1  244.18    5.00
  -7  -7  -1  245.38    5.00
   7   7   1  233.38    5.40
   7   7   1  241.98    4.90
   7   7   1  245.18    4.90
   9  -7   1  931.61   14.80
  -9  -7  -1  944.71   15.20
  -9  -7  -1  956.70   15.70
   9  -7   1  932.11   15.10
  -9  -7  -1  948.31   15.20
  -9  -7  -1  951.80   15.30
   9  -7   1  934.11   15.00
   9   7   1  926.51   15.60
   9   7   1  949.51   15.20
   9   7   1  968.20   15.20
 -11  -7  -1   78.39    3.60
  11  -7   1   76.39    2.70
 -11  -7  -1   76.19    2.90
  11  -7   1   74.19    2.40
 -11  -7  -1   69.29    3.00
  11  -7   1   73.99    3.00
 -11  -7  -1   77.19    3.20
  11   7   1   77.29    3.60
  11   7   1   75.99    3.20
  11   7   1   72.89    3.10
  13  -7   1    4.80    1.40
  13  -7   1    7.30    1.10
 -13  -7  -1    5.80    2.00
 -13  -7  -1    6.50    1.60
 -13  -7  -1    7.50    1.60
 -13  -7  -1    6.70    1.50
  13  -7   1    5.70    1.60
  13   7   1    6.40    1.60
  13   7   1    9.40    2.60
  13   7   1    6.30    1.60
  15  -7   1  517.85    8.40
  15  -7   1  514.65    9.00
 -15  -7  -1  518.35    9.60
 -15  -7  -1  525.05    9.50
  15  -7   1  520.95    9.60
 -15  -7  -1  510.15   10.10
 -15  -7  -1  516.55    9.10
  15   7   1  521.25    9.50
  15   7   1  526.85    9.60
  15   7   1  505.85   10.00
 -17  -7  -1   -1.70    1.70
 -17  -7  -1   -1.80    2.70
  17  -7   1    0.80    1.40
 -17  -7  -1   -3.10    1.50
 -17  -7  -1    0.20    2.10
  17  -7   1   -1.80    1.90
  17   7   1   -1.60    1.80
  17   7   1   -1.70    2.10
  17   7   1    0.30    1.80
 -19  -7  -1   10.90    1.70
 -19  -7  -1    7.40    2.00
  19  -7   1   12.70    2.30
 -19  -7  -1    8.60    2.00
  19  -7   1    9.00    1.70
  19   7   1    6.80    2.00
  19   7   1    8.90    2.10
  19   7   1    5.40    2.70
 -21  -7  -1    8.50    1.60
  21  -7   1    7.40    2.40
 -21  -7  -1    8.30    2.10
  21  -7   1    6.90    1.70
 -21  -7  -1    8.80    2.10
  21   7   1    5.00    2.90
  21   7   1    4.20    2.30
  21   7   1    5.20    2.10
 -23  -7  -1   12.70    1.70
  23  -7   1   12.20    2.50
 -23  -7  -1    9.50    2.80
  23  -7   1   10.20    1.90
 -23  -7  -1   13.20    2.40
  23   7   1    8.70    2.20
  23   7   1   12.40    3.00
  23   7   1   13.30    2.50
 -24  -8   1  165.98    5.70
 -24  -8   1  166.28    6.10
 -24  -8   1  157.58    5.60
 -24  -8   1  152.58    4.70
  24   8  -1  163.18    6.50
  24   8  -1  156.98    5.40
  24   8  -1  165.08    6.10
  24   8  -1  159.38    6.50
 -22  -8   1    4.40    2.40
 -22  -8   1   10.20    3.30
 -22  -8   1    5.10    2.10
 -22  -8   1    8.00    2.20
  22   8  -1    3.90    2.10
  22   8  -1    5.40    2.50
  22   8  -1    9.30    4.80
  22   8  -1    9.20    3.00
 -20  -8   1  297.37    6.50
 -20  -8   1  292.87    7.60
 -20  -8   1  312.37    7.10
 -20  -8   1  310.57    7.10
  20  -8  -1  304.97    5.70
  20   8  -1  298.97    7.50
  20   8  -1  305.77    7.00
  20   8  -1  309.57    7.80
  20   8  -1  321.07    7.20
 -18  -8   1   30.10    3.30
 -18  -8   1   21.10    2.70
  18  -8  -1   32.70    2.40
 -18  -8   1   38.70    3.90
 -18  -8   1   25.20    2.30
  18   8  -1   21.20    2.80
  18   8  -1   31.10    3.40
  18   8  -1   32.40    3.80
 -16  -8   1  104.69    3.70
 -16  -8   1  109.89    4.50
 -16  -8   1  113.99    4.10
 -16  -8   1  107.49    3.90
  16  -8  -1  109.49    3.20
  16   8  -1  108.19    4.00
  16   8  -1  111.69    4.30
  16   8  -1  112.89    4.20
  16   8  -1  109.39    4.80
  14  -8  -1   33.30    2.60
 -14  -8   1   32.90    2.80
 -14  -8   1   34.40    3.00
  14  -8  -1   37.00    2.40
 -14  -8   1   37.30    2.80
 -14  -8   1   33.60    3.90
  14   8  -1   33.70    2.90
  14   8  -1   33.30    3.70
  14   8  -1   32.30    3.20
  14   8  -1   37.70    3.10
 -12  -8   1   18.30    1.80
  12  -8  -1   17.50    1.60
  12  -8  -1   15.90    1.50
 -12  -8   1   20.00    2.20
 -12  -8   1   22.70    2.50
 -12  -8   1   16.30    1.70
  12   8  -1   15.90    2.20
  12   8  -1   13.20    1.80
  12   8  -1   16.30    1.70
  12   8  -1   16.80    1.80
  10  -8  -1   23.30    2.20
 -10  -8   1   25.30    2.40
 -10  -8   1   22.80    2.30
 -10  -8   1   20.40    2.00
  10  -8  -1   24.30    2.00
 -10  -8   1   23.40    2.40
  10  -8  -1   22.40    2.00
  10   8  -1   22.80    2.40
  10   8  -1   22.40    2.50
  10   8  -1   21.70    2.20
  10   8  -1   17.80    1.60
  -8  -8   1   -0.50    1.20
  -8  -8   1    1.30    1.10
   8  -8  -1    2.60    1.10
   8  -8  -1    0.30    1.20
  -8  -8   1    0.40    1.50
  -8  -8   1   -0.40    1.20
   8   8  -1    1.30    1.30
   8   8  -1    2.10    1.20
   8   8  -1    0.80    1.60
   8   8  -1    0.40    1.30
  -6  -8   1  203.68    4.90
  -6  -8   1  208.48    4.40
  -6  -8   1  204.38    4.30
   6  -8  -1  208.68    3.60
   6  -8  -1  209.18    4.50
  -6  -8   1  198.08    4.60
   6  -8  -1  208.18    3.70
   6  -8  -1  218.78    4.40
   6   8  -1  209.58    4.40
   6   8  -1  213.68    4.30
  -6   8   1  212.28    3.60
  -6   8   1  215.38    4.40
   6   8  -1  206.98    4.30
   6   8  -1  212.18    5.10
   4  -8  -1   98.29    3.10
   4  -8  -1  103.39    2.30
   4  -8  -1  102.09    3.00
  -4  -8   1   96.19    2.80
  -4  -8   1   95.69    3.10
  -4  -8   1   93.39    2.60
  -4  -8   1   97.09    3.40
   4  -8  -1   98.49    2.30
  -4   8   1  104.29    2.30
   4   8  -1   90.99    2.80
   4   8  -1   99.19    3.60
  -4   8   1  103.09    3.20
   4   8  -1   98.29    2.70
   4   8  -1   92.99    2.80
   2  -8  -1 2025.60   31.20
   2  -8  -1 2082.99   31.80
  -2  -8   1 2068.09   31.30
  -2  -8   1 2065.39   31.30
   2  -8  -1 2098.99   31.20
   2  -8  -1 2050.19   31.80
  -2  -8   1 2064.49   31.80
  -2  -8   1 2106.59   32.00
  -2  -8   1 2101.49   31.30
  -2   8   1 2084.49   31.20
   2   8  -1 2027.20   31.30
   2   8  -1 2034.70   31.30
  -2   8   1 2112.89   31.80
   2   8  -1 2134.39   32.10
   0  -8   1 3125.09   46.00
   0  -8   1 3054.49   45.20
   0  -8   1 3083.29   45.20
   0  -8  -1 3064.19   45.30
   0  -8  -1 3021.10   45.80
   0  -8  -1 3017.10   45.90
   0  -8   1 3061.79   45.80
   0  -8  -1 3003.00   45.30
   0  -8   1 3093.39   45.30
   0   8  -1 3030.80   45.10
   0   8  -1 2773.92   45.10
   0   8  -1 3037.30   45.90
   0   8   1 3039.60   45.90
   0   8  -1 2910.21   45.60
   0   8   1 3068.79   45.30
  -2  -8  -1 1521.55   24.10
   2  -8   1 1535.25   23.10
  -2  -8  -1 1527.95   24.00
   2  -8   1 1526.35   24.00
   2  -8   1 1535.95   23.10
  -2  -8  -1 1545.65   23.60
  -2  -8  -1 1551.54   23.60
   2  -8   1 1592.94   23.70
   2  -8   1 1548.45   23.90
   2   8   1 1557.64   24.10
   2   8   1 1545.85   23.60
  -2   8  -1 1529.35   23.10
   2   8   1 1535.35   23.60
  -2   8  -1 1542.25   24.00
  -2   8  -1 1495.15   23.60
  -2   8  -1 1548.65   23.10
  -4  -8  -1  731.53   12.30
  -4  -8  -1  732.53   12.10
   4  -8   1  717.03   12.00
   4  -8   1  713.43   11.60
  -4  -8  -1  721.93   11.70
  -4  -8  -1  738.03   11.80
   4  -8   1  703.03   11.90
   4   8   1  723.93   11.70
   4   8   1  733.43   11.80
   4   8   1  733.23   12.30
   6  -8   1   18.60    2.10
   6  -8   1   25.10    2.20
  -6  -8  -1   16.70    1.40
  -6  -8  -1   20.40    2.30
   6  -8   1   17.00    1.40
  -6  -8  -1   17.90    1.80
  -6  -8  -1   19.30    1.60
   6   8   1   22.60    2.30
   6   8   1   19.40    2.20
   6   8   1   20.30    2.20
   6   8   1   20.70    1.90
   8  -8   1  277.17    5.40
  -8  -8  -1  282.67    5.70
  -8  -8  -1  274.67    5.70
   8  -8   1  277.17    5.50
  -8  -8  -1  275.87    5.50
   8  -8   1  276.17    5.50
  -8  -8  -1  282.87    6.20
   8   8   1  271.27    5.30
   8   8   1  280.17    6.30
   8   8   1  277.27    5.70
   8   8   1  287.67    5.60
 -10  -8  -1   83.89    3.30
  10  -8   1   85.59    2.90
 -10  -8  -1   84.19    3.80
  10  -8   1   84.09    3.10
 -10  -8  -1   83.29    3.10
 -10  -8  -1   82.09    3.20
  10  -8   1   84.99    2.70
  10   8   1   84.39    3.30
  10   8   1   78.79    3.70
  10   8   1   83.39    3.20
  12  -8   1   50.89    2.60
 -12  -8  -1   48.00    2.90
 -12  -8  -1   48.00    4.10
 -12  -8  -1   51.69    2.90
  12  -8   1   54.69    2.30
 -12  -8  -1   48.20    3.10
  12  -8   1   55.59    3.00
  12   8   1   44.30    3.10
  12   8   1   48.70    3.60
  12   8   1   49.80    3.10
  14  -8   1   69.49    2.50
  14  -8   1   72.09    3.40
 -14  -8  -1   69.99    3.60
 -14  -8  -1   72.59    4.10
 -14  -8  -1   69.99    3.20
 -14  -8  -1   69.99    3.50
  14  -8   1   68.69    2.90
  14   8   1   70.59    4.20
  14   8   1   73.09    3.50
  14   8   1   66.89    3.60
 -16  -8  -1   60.79    3.50
  16  -8   1   61.09    2.30
 -16  -8  -1   60.69    4.30
  16  -8   1   59.99    3.50
 -16  -8  -1   61.09    3.70
 -16  -8  -1   54.99    3.20
  16  -8   1   61.79    3.00
  16   8   1   67.69    5.30
  16   8   1   58.59    4.30
  16   8   1   62.59    3.60
  18  -8   1   91.49    4.20
 -18  -8  -1   95.79    4.30
 -18  -8  -1   94.59    4.20
  18  -8   1   93.99    3.40
 -18  -8  -1   94.39    3.60
 -18  -8  -1   90.29    4.90
  18   8   1   95.39    4.40
  18   8   1   96.49    4.20
  20  -8   1  125.79    4.80
 -20  -8  -1  123.29    3.90
 -20  -8  -1  128.29    4.80
 -20  -8  -1  119.79    4.80
  20  -8   1  127.69    3.90
  20   8   1  120.29    5.70
  20   8   1  124.09    4.80
  20   8   1  119.79    5.70
 -22  -8  -1  108.39    3.80
  22  -8   1  109.59    4.90
 -22  -8  -1  114.49    4.90
  22   8   1   96.99    4.70
  22   8   1   96.89    5.10
 -23  -9   1    1.00    2.20
 -23  -9   1    0.40    2.10
  23  -9  -1    2.30    2.10
 -23  -9   1    1.00    1.90
  23   9  -1    0.80    2.50
  23   9  -1    1.20    2.90
  23   9  -1   -2.40    5.30
  23   9  -1    0.70    2.20
  21  -9  -1 1036.20   16.40
 -21  -9   1 1025.00   18.40
  21  -9  -1 1024.90   17.60
 -21  -9   1 1029.00   17.30
 -21  -9   1 1077.69   19.40
 -21  -9   1 1045.20   17.90
  21   9  -1 1062.39   18.00
  21   9  -1 1055.99   18.60
  21   9  -1 1029.20   17.70
  21   9  -1 1056.89   18.20
 -19  -9   1    7.00    2.00
  19  -9  -1    7.40    1.50
 -19  -9   1    2.10    2.40
  19  -9  -1    3.30    2.10
 -19  -9   1    9.50    2.10
 -19  -9   1    6.30    2.10
  19   9  -1    5.70    2.50
  19   9  -1   10.60    2.30
  19   9  -1    8.20    2.10
  19   9  -1    4.40    3.40
 -17  -9   1   39.70    3.40
 -17  -9   1   37.70    3.60
  17  -9  -1   43.80    2.60
 -17  -9   1   34.40    3.90
 -17  -9   1   35.10    3.10
  17  -9  -1   39.20    3.20
  17   9  -1   34.90    4.40
  17   9  -1   42.50    3.80
  17   9  -1   40.80    4.50
  17   9  -1   39.50    3.50
 -15  -9   1  139.09    4.50
 -15  -9   1  137.19    4.30
  15  -9  -1  138.79    4.10
 -15  -9   1  133.39    5.00
  15  -9  -1  141.99    3.80
 -15  -9   1  135.89    4.90
  15   9  -1  142.09    4.40
  15   9  -1  141.49    5.30
  15   9  -1  144.69    4.60
  15   9  -1  145.39    4.60
  13  -9  -1   55.59    2.80
 -13  -9   1   55.99    3.20
 -13  -9   1   56.49    3.30
 -13  -9   1   55.49    3.70
  13  -9  -1   58.19    2.80
 -13  -9   1   51.79    3.00
  13   9  -1   51.89    3.20
  13   9  -1   59.99    4.20
  13   9  -1   55.99    3.30
  13   9  -1   54.39    3.40
 -11  -9   1  281.07    6.10
 -11  -9   1  286.07    6.00
  11  -9  -1  280.37    5.70
 -11  -9   1  261.57    7.60
 -11  -9   1  272.77    9.20
  11  -9  -1  293.77    5.50
  11  -9  -1  287.67    5.40
  11   9  -1  290.57    8.00
  11   9  -1  282.57    5.90
  11   9  -1  291.07    6.10
  11   9  -1  287.87    6.70
  -9  -9   1  229.48    4.90
  -9  -9   1  232.98    5.10
  -9  -9   1  227.18    5.20
   9  -9  -1  229.18    4.90
  -9  -9   1  231.78    5.70
   9  -9  -1  236.18    4.70
   9   9  -1  228.28    5.00
   9   9  -1  220.98    5.80
   9   9  -1  227.28    5.10
   9   9  -1  221.58    4.90
   7  -9  -1   17.80    2.20
  -7  -9   1   15.10    1.90
  -7  -9   1   11.80    1.40
   7  -9  -1   13.00    1.30
   7  -9  -1   10.80    0.90
   7  -9  -1   13.70    1.60
  -7  -9   1   11.30    1.60
   7   9  -1    9.60    1.40
   7   9  -1   11.40    1.40
   7   9  -1   16.50    2.60
   7   9  -1    9.50    2.00
  -7   9   1   12.10    1.60
   5  -9  -1   79.69    2.90
   5  -9  -1   74.39    2.10
  -5  -9   1   73.19    2.60
  -5  -9   1   77.59    3.10
   5  -9  -1   77.19    3.10
  -5  -9   1   78.69    2.80
  -5  -9   1   76.49    3.40
   5  -9  -1   75.69    2.10
   5   9  -1   77.29    2.80
  -5   9   1   77.99    2.10
   5   9  -1   80.49    3.70
   5   9  -1   76.59    2.70
  -5   9   1   79.09    2.00
  -5   9   1   83.09    3.10
   5   9  -1   71.69    2.60
  -3  -9   1    6.60    1.60
   3  -9  -1    7.70    1.50
   3  -9  -1    8.90    1.00
  -3  -9   1    4.20    1.40
  -3  -9   1    4.20    1.10
   3  -9  -1   11.00    1.60
  -3  -9   1    3.00    1.20
   3   9  -1    6.40    1.30
  -3   9   1   11.30    1.80
   3   9  -1    6.90    1.80
  -3   9   1   11.20    1.10
   1  -9  -1  663.63   10.40
   1  -9  -1  644.34   10.40
   1  -9  -1  658.23   11.10
  -1  -9   1  643.34   10.30
  -1  -9   1  648.14   11.20
  -1  -9   1  647.94   10.40
   1  -9  -1  653.23   11.10
  -1  -9   1  655.83   11.10
   1   9  -1  631.04   10.50
  -1   9   1  633.54   10.40
   1   9  -1  637.04   10.30
  -1   9   1  659.43   11.20
  -1   9   1  651.13   10.40
   1   9  -1  657.33   11.30
   1  -9   1  131.39    2.80
   1  -9   1  132.19    2.90
  -1  -9  -1  139.39    3.20
  -1  -9  -1  134.69    3.80
  -1  -9  -1  140.49    3.30
  -1  -9  -1  132.49    4.00
   1  -9   1  137.19    4.00
   1  -9   1  140.09    3.80
  -1   9  -1  128.89    3.10
  -1   9  -1  133.69    2.80
  -1   9  -1  134.29    2.80
   1   9   1  143.09    3.40
   1   9   1  135.29    3.30
   1   9   1  126.99    4.10
  -1   9  -1  132.49    4.10
  -3  -9  -1  593.94    9.80
  -3  -9  -1  582.04    9.70
   3  -9   1  583.14   10.10
   3  -9   1  579.54    9.10
   3  -9   1  588.64   10.20
   3  -9   1  583.64    9.50
  -3  -9  -1  594.04   10.40
  -3  -9  -1  579.04   10.20
   3   9   1  591.04   10.40
   3   9   1  579.04    9.70
   3   9   1  582.74    9.80
  -3   9  -1  591.44   10.30
   5  -9   1   -0.30    1.10
  -5  -9  -1    1.00    1.30
  -5  -9  -1    1.90    1.40
  -5  -9  -1    1.30    1.60
   5  -9   1    0.60    1.50
   5  -9   1    1.00    1.40
  -5  -9  -1    0.60    1.10
   5   9   1   -0.40    1.30
   5   9   1    0.00    1.30
   5   9   1   -0.70    1.90
   7  -9   1   11.00    1.50
  -7  -9  -1    9.90    1.70
  -7  -9  -1   11.30    1.90
  -7  -9  -1    9.40    1.40
  -7  -9  -1    9.40    1.50
   7  -9   1   12.60    1.60
   7  -9   1    8.70    1.40
   7   9   1   10.90    2.20
   7   9   1    8.40    1.60
   7   9   1    8.10    1.50
   7   9   1    6.50    1.30
   9  -9   1  181.58    4.30
  -9  -9  -1  181.48    4.70
   9  -9   1  183.98    4.40
  -9  -9  -1  186.78    4.70
   9  -9   1  177.98    4.30
  -9  -9  -1  188.08    5.00
  -9  -9  -1  188.48    5.40
   9   9   1  179.68    4.60
   9   9   1  191.08    4.70
   9   9   1  181.28    4.20
   9   9   1  176.58    8.30
  11  -9   1  278.97    5.70
 -11  -9  -1  279.87    5.90
  11  -9   1  269.67    5.50
 -11  -9  -1  271.87    6.10
 -11  -9  -1  279.77    6.70
  11  -9   1  274.77    5.80
 -11  -9  -1  283.87    6.00
  11   9   1  262.37    6.00
  11   9   1  267.97    5.70
  11   9   1  276.07    6.00
  11   9   1  270.37    6.70
 -13  -9  -1  117.99    4.20
  13  -9   1  117.19    3.90
 -13  -9  -1  109.79    4.60
  13  -9   1  120.69    3.30
 -13  -9  -1  110.59    3.90
 -13  -9  -1  116.19    4.00
  13  -9   1  110.59    3.50
  13   9   1  116.19    4.20
  13   9   1  112.99    5.00
  13   9   1  119.09    4.20
  13   9   1  112.69    4.00
 -15  -9  -1    2.90    2.10
 -15  -9  -1    1.80    1.70
  15  -9   1   -1.10    1.70
  15  -9   1    1.70    1.30
  15  -9   1   -2.60    1.40
 -15  -9  -1   -1.10    2.10
 -15  -9  -1   -0.50    2.30
  15   9   1    1.90    1.80
  15   9   1    0.40    1.90
  15   9   1    1.10    2.50
  17  -9   1   10.00    1.40
 -17  -9  -1   11.30    2.10
 -17  -9  -1   11.00    2.50
  17  -9   1    9.90    1.80
  17  -9   1   10.70    2.10
 -17  -9  -1   11.30    2.20
 -17  -9  -1   11.40    2.10
  17   9   1   10.40    2.30
  17   9   1    8.10    3.00
  17   9   1    9.50    2.10
 -19  -9  -1   -1.50    2.00
  19  -9   1   -1.40    1.60
  19  -9   1   -1.50    2.10
 -19  -9  -1   -1.50    1.70
 -19  -9  -1   -1.50    2.40
 -19  -9  -1   -0.20    3.30
  19   9   1   -2.90    2.70
  19   9   1   -1.50    2.00
  19   9   1   -3.40    2.20
  21  -9   1  101.79    3.70
 -21  -9  -1  109.39    5.00
  21  -9   1  103.59    4.80
 -21  -9  -1  106.79    4.00
 -21  -9  -1  105.09    5.00
  21   9   1  105.69    4.90
  21   9   1  108.19    6.00
  21   9   1  103.89    5.20
 -22 -10   1  176.78    6.50
 -22 -10   1  179.18    5.90
 -22 -10   1  178.78    5.20
  22 -10  -1  184.28    4.30
  22 -10  -1  172.68    5.50
 -22 -10   1  186.28    6.00
  22  10  -1  183.18    6.50
  22  10  -1  180.98    7.20
  22  10  -1  176.18    6.60
  20 -10  -1   77.59    4.20
 -20 -10   1   82.29    5.10
 -20 -10   1   80.99    4.10
  20 -10  -1   89.99    3.30
 -20 -10   1   77.59    4.60
 -20 -10   1   86.59    4.50
  20  10  -1   84.39    5.30
  20  10  -1   87.89    6.00
  20  10  -1   83.69    4.90
  20  10  -1   78.29    4.40
  18 -10  -1 1563.44   24.70
  18 -10  -1 1556.94   25.10
 -18 -10   1 1535.85   26.20
 -18 -10   1 1657.53   27.20
 -18 -10   1 1628.54   25.60
 -18 -10   1 1536.25   25.30
  18  10  -1 1609.74   26.30
  18  10  -1 1560.84   25.50
  18  10  -1 1591.24   25.50
  16 -10  -1   46.80    3.20
  16 -10  -1   49.80    2.90
 -16 -10   1   48.40    3.40
 -16 -10   1   45.50    3.90
 -16 -10   1   49.70    4.20
 -16 -10   1   49.50    3.50
  16  10  -1   55.09    5.50
  16  10  -1   42.40    3.90
  16  10  -1   46.50    3.90
  16  10  -1   41.60    3.60
 -14 -10   1    0.80    1.70
 -14 -10   1    1.10    2.20
  14 -10  -1   -0.40    1.50
  14 -10  -1    1.10    1.50
 -14 -10   1   -1.90    1.50
 -14 -10   1   -2.50    1.70
  14  10  -1    1.00    2.40
  14  10  -1   -1.10    1.90
  14  10  -1   -4.60    1.80
  14  10  -1   -1.70    1.70
  12 -10  -1   77.69    3.20
 -12 -10   1   74.29    3.60
  12 -10  -1   83.59    2.90
 -12 -10   1   75.79    3.50
  12 -10  -1   77.89    2.90
 -12 -10   1   77.79    4.20
 -12 -10   1   73.69    3.40
  12  10  -1   76.79    4.40
  12  10  -1   80.39    3.60
  12  10  -1   75.19    3.80
  12  10  -1   79.49    3.60
  10 -10  -1    0.70    1.50
 -10 -10   1    1.10    1.60
 -10 -10   1    1.20    1.40
 -10 -10   1    2.20    1.60
 -10 -10   1    0.50    1.90
  10 -10  -1    3.30    1.40
  10  10  -1    1.80    1.50
  10  10  -1    2.40    1.60
  10  10  -1   -1.00    2.30
  10  10  -1   -1.50    1.60
  -8 -10   1   30.20    3.30
   8 -10  -1   35.70    2.70
  -8 -10   1   30.40    2.80
  -8 -10   1   30.80    2.40
   8 -10  -1   39.40    2.60
   8  10  -1   33.70    2.60
   8  10  -1   30.00    3.10
   8  10  -1   27.00    2.80
   8  10  -1   33.70    2.90
  -6 -10   1   66.89    2.70
   6 -10  -1   74.79    3.10
  -6 -10   1   65.89    3.60
   6 -10  -1   69.99    3.20
  -6 -10   1   68.79    3.20
   6 -10  -1   65.49    2.00
  -6 -10   1   69.09    3.00
   6 -10  -1   68.49    2.00
  -6  10   1   71.59    3.30
   6  10  -1   65.49    2.80
   6  10  -1   64.49    3.00
   6  10  -1   70.09    2.80
   6  10  -1   73.79    4.00
  -4 -10   1  209.68    5.30
  -4 -10   1  204.18    5.00
   4 -10  -1  210.88    4.00
  -4 -10   1  209.58    4.40
  -4 -10   1  209.08    4.50
   4 -10  -1  209.08    4.90
   4 -10  -1  208.48    4.00
   4 -10  -1  205.68    5.00
   4  10  -1  211.28    4.30
   4  10  -1  210.28    5.50
  -4  10   1  220.98    5.10
  -4  10   1  218.58    4.00
   4  10  -1  215.98    4.40
   4  10  -1  203.68    4.50
  -4  10   1  203.48    4.00
   2 -10  -1    6.50    1.70
   2 -10  -1    5.80    1.10
   2 -10  -1    6.70    1.10
  -2 -10   1    6.30    1.50
   2 -10  -1    5.20    1.60
  -2 -10   1    7.30    1.80
  -2 -10   1    4.60    1.10
  -2 -10   1    5.20    1.20
   2  10  -1    6.00    1.90
   2  10  -1    2.40    1.30
  -2  10   1    7.40    1.20
  -2  10   1    5.60    1.80
   2  10  -1    5.90    1.20
   0 -10  -1   12.40    1.30
   0 -10  -1   11.60    1.80
   0 -10  -1   10.30    1.30
   0 -10   1   10.30    1.10
   0 -10   1    9.60    1.80
   0 -10  -1    9.20    1.90
   0 -10   1    9.80    1.10
   0 -10   1   10.70    1.60
   0  10   1    9.30    2.00
   0  10  -1   10.50    1.20
   0  10  -1    9.70    1.10
   0  10   1   10.30    1.30
   0  10   1   10.30    1.30
   0  10  -1    9.00    2.00
   2 -10   1  348.67    5.60
   2 -10   1  331.77    6.60
  -2 -10  -1  335.07    6.90
  -2 -10  -1  326.77    6.20
   2 -10   1  328.67    6.80
  -2 -10  -1  332.07    6.10
   2 -10   1  340.77    5.90
   2 -10   1  327.47    5.60
  -2 -10  -1  321.07    6.70
   2  10   1  324.97    6.10
   2  10   1  334.57    7.00
  -2  10  -1  326.57    6.90
  -2  10  -1  329.47    5.50
   2  10   1  327.07    6.20
   4 -10   1   60.99    3.00
  -4 -10  -1   53.79    3.40
   4 -10   1   57.99    3.20
  -4 -10  -1   58.49    3.20
  -4 -10  -1   60.89    2.60
  -4 -10  -1   58.09    3.20
   4  10   1   55.69    3.00
   4  10   1   54.79    3.80
   4  10   1   54.49    2.80
  -6 -10  -1  127.49    4.50
  -6 -10  -1  128.09    4.10
   6 -10   1  126.59    3.80
  -6 -10  -1  128.79    3.80
   6 -10   1  129.79    3.40
  -6 -10  -1  127.19    4.10
   6 -10   1  131.39    4.00
   6  10   1  131.09    4.80
   6  10   1  125.09    3.90
   8 -10   1  211.88    4.90
  -8 -10  -1  207.68    4.90
  -8 -10  -1  215.28    5.10
   8 -10   1  206.18    4.70
   8 -10   1  210.28    5.00
  -8 -10  -1  207.18    5.70
   8  10   1  210.38    5.90
   8  10   1  209.58    5.10
   8  10   1  206.88    5.00
   8  10   1  205.18    4.40
 -10 -10  -1  702.63   12.90
  10 -10   1  706.23   11.90
 -10 -10  -1  718.03   12.20
 -10 -10  -1  728.33   12.40
  10 -10   1  704.73   12.00
 -10 -10  -1  712.53   12.40
  10 -10   1  711.33   12.10
  10  10   1  698.13   11.80
  10  10   1  712.53   12.30
  10  10   1  710.03   12.30
  10  10   1  718.13   13.00
  12 -10   1   56.09    2.80
 -12 -10  -1   56.89    3.30
 -12 -10  -1   54.29    3.60
  12 -10   1   55.29    3.20
 -12 -10  -1   58.19    4.10
 -12 -10  -1   53.79    3.40
  12 -10   1   55.19    3.00
  12  10   1   54.69    3.30
  12  10   1   52.09    3.70
  12  10   1   52.29    4.50
  12  10   1   52.89    3.50
  14 -10   1  122.59    3.80
 -14 -10  -1  116.69    4.50
  14 -10   1  124.29    3.50
 -14 -10  -1  122.99    4.30
 -14 -10  -1  114.29    4.20
 -14 -10  -1  124.69    5.10
  14 -10   1  117.79    4.20
  14  10   1  123.69    4.40
  14  10   1  129.89    6.50
  14  10   1  123.89    4.60
  14  10   1  124.49    4.40
  16 -10   1  100.49    4.80
 -16 -10  -1   93.59    5.00
 -16 -10  -1   82.09    4.00
 -16 -10  -1   94.09    4.40
  16 -10   1   91.49    3.60
  16 -10   1   94.89    3.10
  16  10   1   91.69    4.60
  16  10   1   97.49    5.50
  16  10   1  104.29    6.90
  16  10   1   89.99    4.30
 -18 -10  -1   62.29    3.70
 -18 -10  -1   51.29    4.80
  18 -10   1   62.79    3.30
  18 -10   1   59.59    4.00
 -18 -10  -1   59.99    4.30
  18 -10   1   65.29    2.70
 -18 -10  -1   66.99    4.20
  18  10   1   60.69    4.60
  18  10   1   61.89    4.30
  18  10   1   61.79    4.70
  18  10   1   59.49    5.50
 -20 -10  -1   21.90    2.70
 -20 -10  -1   20.00    2.60
 -20 -10  -1   22.10    2.40
  20 -10   1   18.30    2.50
 -20 -10  -1   22.60    3.40
  20  10   1   19.90    3.70
  20  10   1   23.20    2.90
  20  10   1   17.40    3.50
  20  10   1   17.10    2.70
 -19 -11   1 1572.24   25.90
  19 -11  -1 1582.14   28.20
  19 -11  -1 1595.74   24.90
 -19 -11   1 1550.04   25.60
 -19 -11   1 1611.54   25.90
 -19 -11   1 1527.05   28.40
  19  11  -1 1643.84   26.00
  19  11  -1 1612.34   30.40
  19  11  -1 1548.25   26.10
  19  11  -1 1654.43   26.00
 -17 -11   1    7.90    2.70
  17 -11  -1    3.90    1.90
  17 -11  -1    6.20    1.80
 -17 -11   1    2.30    2.10
 -17 -11   1    2.90    2.00
 -17 -11   1    3.30    2.10
  17  11  -1    4.00    2.80
  17  11  -1    3.10    4.20
  17  11  -1    5.40    2.50
  17  11  -1    2.70    2.10
 -15 -11   1    9.50    2.10
 -15 -11   1   11.10    2.10
 -15 -11   1   12.30    2.20
 -15 -11   1   11.20    2.50
  15 -11  -1   12.60    2.00
  15 -11  -1    8.60    1.80
  15  11  -1    9.90    3.10
  15  11  -1   10.70    2.40
  15  11  -1    9.00    2.10
  15  11  -1   12.70    2.30
  13 -11  -1   88.19    3.70
 -13 -11   1   85.79    3.90
 -13 -11   1   90.69    4.10
 -13 -11   1   82.69    4.50
 -13 -11   1   82.29    3.70
  13 -11  -1   87.39    3.20
  13  11  -1   92.69    5.00
  13  11  -1   85.19    3.80
  13  11  -1   87.39    4.00
  13  11  -1   90.29    4.20
 -11 -11   1   73.59    3.60
  11 -11  -1   72.09    3.50
 -11 -11   1   66.29    4.20
 -11 -11   1   64.79    3.30
 -11 -11   1   66.39    3.50
  11 -11  -1   74.69    3.10
  11  11  -1   66.79    3.70
  11  11  -1   64.69    4.60
  11  11  -1   64.79    3.40
  11  11  -1   64.29    3.40
   9 -11  -1  160.38    5.10
   9 -11  -1  165.58    4.30
  -9 -11   1  167.78    4.40
  -9 -11   1  162.38    5.20
  -9 -11   1  159.38    4.70
  -9 -11   1  175.28    4.60
   9  11  -1  172.98    4.60
   9  11  -1  169.08    5.60
   9  11  -1  165.48    4.40
   9  11  -1  161.48    4.30
  -7 -11   1  141.59    4.90
  -7 -11   1  145.99    4.10
   7 -11  -1  145.79    4.20
   7 -11  -1  149.79    6.30
  -7 -11   1  145.99    4.00
   7 -11  -1  148.39    3.00
   7  11  -1  147.79    4.00
   7  11  -1  168.38    6.30
  -7  11   1  150.58    4.50
   7  11  -1  144.49    3.90
   7  11  -1  149.19    5.20
  -5 -11   1   -1.20    1.40
  -5 -11   1   -1.50    1.30
   5 -11  -1    5.50    1.80
  -5 -11   1    3.10    1.90
   5 -11  -1    3.30    1.00
  -5 -11   1    1.60    1.80
   5 -11  -1    4.10    1.00
  -5  11   1    3.60    1.00
   5  11  -1    2.70    2.20
  -5  11   1    4.20    1.00
  -5  11   1    3.10    1.90
   5  11  -1   -1.60    1.40
  -3 -11   1  866.61   14.10
   3 -11  -1  872.81   13.80
  -3 -11   1  859.31   14.80
   3 -11  -1  865.91   13.90
   3 -11  -1  881.61   14.80
  -3 -11   1  872.91   15.10
   3 -11  -1  899.41   15.60
  -3  11   1  899.11   14.90
   3  11  -1  865.01   14.10
   3  11  -1  886.81   14.10
  -3  11   1  881.91   13.80
  -3  11   1  882.81   13.80
   3  11  -1  916.11   16.10
   1 -11  -1 1140.09   17.60
   1 -11  -1 1118.69   18.40
   1 -11  -1 1115.09   17.50
  -1 -11   1 1090.19   18.50
   1 -11  -1 1142.99   18.50
  -1 -11   1 1103.09   17.40
  -1 -11   1 1103.59   17.50
  -1  11   1 1137.29   18.50
  -1  11   1 1123.09   17.50
   1  11  -1 1130.59   17.40
   1  11  -1 1125.39   18.60
  -1 -11  -1  364.56    6.70
   1 -11   1  316.37    9.10
   1 -11   1  326.97    5.90
   1 -11   1  348.37    7.20
  -1 -11  -1  335.97    7.20
  -1 -11  -1  335.97    7.10
  -1 -11  -1  342.87    6.40
   1 -11   1  327.47    6.00
  -1  11  -1  325.87    5.90
  -1  11  -1  328.57    5.90
   1  11   1  350.26    7.40
  -1  11  -1  345.87    7.40
   1  11   1  347.07    6.90
   1  11   1  340.37    6.40
  -3 -11  -1    4.50    1.40
   3 -11   1    2.70    1.00
   3 -11   1    4.60    1.90
  -3 -11  -1    6.00    1.50
  -3 -11  -1    0.00    1.90
   3 -11   1    5.30    2.00
  -3 -11  -1    4.00    1.80
   3 -11   1    2.90    0.90
  -3  11  -1   -3.80    2.10
   3  11   1    4.20    1.50
   3  11   1    4.80    1.60
   3  11   1    3.70    2.50
   5 -11   1    0.60    1.20
   5 -11   1    3.90    1.60
  -5 -11  -1    0.80    2.10
  -5 -11  -1    1.40    1.40
   5 -11   1    2.40    1.80
  -5 -11  -1    2.20    1.60
  -5 -11  -1    2.90    1.80
   5  11   1    2.70    2.30
   5  11   1    2.30    1.50
   5  11   1    3.40    1.60
  -7 -11  -1    5.20    1.70
  -7 -11  -1    8.90    1.90
   7 -11   1    6.70    1.80
   7 -11   1    4.40    1.40
   7 -11   1    6.10    1.60
  -7 -11  -1    4.40    2.00
  -7 -11  -1    5.90    1.50
   7  11   1    8.90    1.70
   7  11   1    5.90    2.50
   7  11   1    5.70    1.70
  -9 -11  -1  312.97    6.70
   9 -11   1  309.97    6.20
  -9 -11  -1  307.77    6.90
   9 -11   1  317.87    6.60
  -9 -11  -1  302.37    7.30
   9 -11   1  299.77    6.40
  -9 -11  -1  314.17    6.50
   9  11   1  320.77    7.60
   9  11   1  304.57    6.60
   9  11   1  311.57    6.60
 -11 -11  -1   47.40    3.50
 -11 -11  -1   50.69    3.60
  11 -11   1   46.60    3.10
 -11 -11  -1   46.10    3.20
  11 -11   1   46.40    3.00
  11 -11   1   48.10    3.20
 -11 -11  -1   42.90    4.10
  11  11   1   48.50    4.70
  11  11   1   42.80    3.50
  11  11   1   51.39    3.10
  11  11   1   49.90    3.70
  13 -11   1    5.00    1.90
 -13 -11  -1    7.50    2.10
 -13 -11  -1   12.90    2.10
 -13 -11  -1    7.00    2.60
  13 -11   1    9.50    1.80
  13 -11   1    9.10    1.60
  13  11   1    7.30    2.80
  13  11   1    8.70    2.10
  13  11   1    7.20    2.10
  13  11   1    6.60    2.10
 -15 -11  -1  195.08    5.60
 -15 -11  -1  212.18    5.70
 -15 -11  -1  195.78    6.50
  15 -11   1  204.88    5.10
 -15 -11  -1  206.18    5.90
  15 -11   1  194.48    5.50
  15 -11   1  212.48    4.80
  15  11   1  206.28    5.80
  15  11   1  207.98    5.80
  15  11   1  211.78    6.90
  15  11   1  216.78    6.20
 -17 -11  -1    3.10    2.20
  17 -11   1    5.30    1.80
 -17 -11  -1    2.80    2.80
 -17 -11  -1    0.80    2.10
 -17 -11  -1    2.80    2.20
  17 -11   1    3.80    1.60
  17 -11   1    0.60    2.10
  17  11   1    3.90    2.60
  17  11   1    0.50    2.30
  17  11   1    5.30    2.20
  17  11   1    3.60    3.90
 -18 -12   1   43.30    4.10
  18 -12  -1   38.10    3.40
 -18 -12   1   43.80    4.90
 -18 -12   1   42.30    4.20
 -18 -12   1   44.90    4.20
  18 -12  -1   41.90    3.50
  18  12  -1   36.50    3.30
  18  12  -1   37.70    3.90
  18  12  -1   44.20    4.20
  18  12  -1   46.50    4.90
 -16 -12   1   82.59    7.50
 -16 -12   1   74.19    4.30
 -16 -12   1   77.79    6.70
  16 -12  -1   73.59    3.70
 -16 -12   1   66.69    4.20
  16  12  -1   74.99    4.40
  16  12  -1   73.49    6.10
  16  12  -1   77.29    4.80
  16  12  -1   73.49    4.80
 -14 -12   1   -0.70    2.30
  14 -12  -1    1.50    1.50
 -14 -12   1   -1.40    1.80
  14 -12  -1    0.80    1.80
 -14 -12   1    0.50    1.80
 -14 -12   1   -2.00    2.00
  14  12  -1   -3.20    2.20
  14  12  -1    0.60    1.90
  14  12  -1   -0.20    2.20
  14  12  -1   -0.20    2.90
 -12 -12   1    2.10    1.70
 -12 -12   1    2.80    1.80
 -12 -12   1    3.20    2.10
  12 -12  -1    3.60    1.60
 -12 -12   1    3.00    2.30
  12 -12  -1    0.80    1.90
  12  12  -1    4.90    2.10
  12  12  -1    1.60    1.80
  12  12  -1    3.70    2.00
  12  12  -1    2.20    2.60
  10 -12  -1    1.10    1.60
 -10 -12   1   -0.70    1.70
 -10 -12   1   -1.90    1.80
  10 -12  -1    0.60    1.70
 -10 -12   1   -1.60    2.10
 -10 -12   1   -0.80    1.70
  10  12  -1   -2.70    1.70
  10  12  -1    1.40    1.70
  10  12  -1   -1.30    2.60
  10  12  -1   -2.40    1.90
  -8 -12   1    0.80    1.50
   8 -12  -1    0.50    1.70
  -8 -12   1   -0.30    1.80
  -8 -12   1   -3.50    1.90
  -8 -12   1   -0.70    1.60
   8 -12  -1   -0.10    1.60
   8  12  -1   -2.90    1.70
   8  12  -1    1.40    1.60
   8  12  -1   -3.70    2.50
   6 -12  -1   28.80    3.10
  -6 -12   1   20.10    1.90
  -6 -12   1   21.00    1.80
   6 -12  -1   21.80    1.80
   6 -12  -1   20.80    1.80
  -6 -12   1   20.40    2.20
   6 -12  -1   17.80    2.10
  -6 -12   1   20.50    2.60
   6  12  -1   17.90    1.80
  -6  12   1   23.50    2.50
   6  12  -1   16.00    1.90
   6  12  -1   18.30    2.70
  -4 -12   1  112.49    3.60
   4 -12  -1  125.69    4.30
   4 -12  -1  117.09    3.10
  -4 -12   1  112.69    4.60
   4 -12  -1  120.49    3.00
  -4 -12   1  111.39    4.20
  -4 -12   1  114.99    3.50
   4 -12  -1  108.69    4.20
  -4  12   1  117.59    3.00
  -4  12   1  120.79    4.60
   4  12  -1  110.89    3.60
   4  12  -1  111.09    3.60
   4  12  -1  111.99    5.00
  -4  12   1  121.19    3.00
   2 -12  -1  602.14    9.90
   2 -12  -1  600.04   10.90
  -2 -12   1  591.04   11.10
  -2 -12   1  586.04   10.10
   2 -12  -1  585.84   11.00
  -2 -12   1  570.04   10.00
   2 -12  -1  607.34    9.90
  -2 -12   1  589.84   10.90
  -2  12   1  629.54   11.20
  -2  12   1  599.84    9.90
   2  12  -1  610.84   11.40
  -2  12   1  614.04    9.90
   2  12  -1  577.34   10.00
   0 -12  -1 1191.58   19.90
   0 -12  -1 1206.88   19.00
   0 -12   1 1194.28   18.70
   0 -12   1 1232.48   20.10
   0 -12   1 1208.48   19.80
   0 -12  -1 1136.79   22.50
   0 -12   1 1206.98   18.80
   0 -12  -1 1219.78   19.00
   0  12   1 1202.68   18.90
   0  12  -1 1216.28   18.70
   0  12  -1 1232.68   20.10
   0  12   1 1223.08   18.90
   0  12  -1 1213.98   18.90
  -2 -12  -1  301.87    6.10
   2 -12   1  302.07    5.30
   2 -12   1  297.47    6.60
  -2 -12  -1  283.07    6.90
  -2 -12  -1  295.17    5.90
  -2 -12  -1  290.87    6.70
   2 -12   1  301.97    7.90
   2 -12   1  291.37    5.30
   2  12   1  296.07    6.00
   2  12   1  304.17    6.00
   2  12   1  290.17    7.20
  -4 -12  -1  225.98    6.00
  -4 -12  -1  231.18    5.90
   4 -12   1  238.18    5.80
  -4 -12  -1  225.68    5.10
   4 -12   1  228.38    5.60
  -4 -12  -1  229.68    6.10
   4  12   1  223.48    5.40
   4  12   1  236.08    5.30
   4  12   1  241.98    6.50
   6 -12   1   13.70    2.10
  -6 -12  -1   11.80    1.90
  -6 -12  -1   11.60    1.70
   6 -12   1   13.80    2.00
  -6 -12  -1   14.70    2.20
  -6 -12  -1   14.20    2.50
   6  12   1   10.80    1.80
   6  12   1   13.50    2.60
   6  12   1   12.50    2.00
  -8 -12  -1  108.89    4.40
   8 -12   1  111.79    4.20
  -8 -12  -1  111.39    3.90
  -8 -12  -1  105.59    4.10
   8 -12   1  110.89    4.00
  -8 -12  -1  108.89    4.80
   8  12   1  113.39    4.10
   8  12   1  110.59    5.30
   8  12   1  109.59    4.30
 -10 -12  -1   91.59    3.80
 -10 -12  -1   93.79    4.20
  10 -12   1   96.59    3.90
  10 -12   1   89.69    3.50
 -10 -12  -1   85.59    4.70
 -10 -12  -1   86.69    4.10
  10 -12   1   95.79    3.80
  10  12   1   88.69    4.30
  10  12   1   92.19    3.50
  10  12   1   89.09    4.00
  10  12   1   91.29    5.50
 -12 -12  -1   18.50    2.20
  12 -12   1   20.60    2.10
 -12 -12  -1   16.50    2.20
 -12 -12  -1   17.80    2.70
  12 -12   1   17.00    2.00
  12 -12   1   21.10    2.20
 -12 -12  -1   19.40    2.40
  12  12   1   16.00    3.00
  12  12   1   18.20    2.20
  12  12   1   14.70    2.30
  12  12   1   17.40    2.50
  14 -12   1   48.80    3.10
  14 -12   1   33.70    3.50
 -14 -12  -1   41.90    4.70
  14 -12   1   44.00    3.30
 -14 -12  -1   38.40    3.90
 -14 -12  -1   40.60    3.80
 -14 -12  -1   41.30    3.80
  14  12   1   44.70    5.40
  14  12   1   41.90    4.10
  14  12   1   45.20    3.90
  14  12   1   33.80    3.50
 -16 -12  -1    1.30    2.20
  16 -12   1    7.20    2.10
  16 -12   1    4.60    1.90
 -16 -12  -1    4.90    2.50
 -16 -12  -1    2.20    2.60
 -16 -12  -1   -0.20    2.20
  16 -12   1    2.50    2.20
  16  12   1    4.90    3.50
  16  12   1    2.00    2.60
  16  12   1    5.60    2.60
  16  12   1    4.00    2.30
 -15 -13   1  152.48    5.20
 -15 -13   1  137.99    6.00
 -15 -13   1  141.99    5.30
  15 -13  -1  150.28    4.80
 -15 -13   1  145.69    5.30
  15  13  -1  141.49    5.10
  15  13  -1  152.98    5.80
  15  13  -1  142.79    6.80
  15  13  -1  131.69    5.90
 -13 -13   1   -1.00    2.00
  13 -13  -1    5.00    2.00
  13 -13  -1    4.60    1.80
 -13 -13   1    2.70    2.70
 -13 -13   1   -0.50    2.20
 -13 -13   1    3.70    2.00
  13  13  -1    0.20    2.20
  13  13  -1    1.00    2.40
  13  13  -1   -0.60    3.20
  13  13  -1   -0.60    2.30
  11 -13  -1   78.29    3.70
  11 -13  -1   78.89    3.90
 -11 -13   1   77.69    3.80
 -11 -13   1   76.79    4.70
 -11 -13   1   71.69    4.30
 -11 -13   1   72.79    4.00
  11  13  -1   78.49    5.50
  11  13  -1   73.99    3.80
  11  13  -1   70.59    3.80
  11  13  -1   80.39    4.40
  -9 -13   1   36.30    3.10
   9 -13  -1   33.50    3.30
  -9 -13   1   36.10    3.70
   9 -13  -1   32.00    3.30
  -9 -13   1   31.40    3.30
  -9 -13   1   27.30    3.00
   9  13  -1   27.60    3.50
   9  13  -1   34.10    3.30
   9  13  -1   30.00    2.50
   7 -13  -1   72.89    3.80
  -7 -13   1   71.89    3.60
  -7 -13   1   70.89    4.30
   7 -13  -1   66.79    3.70
  -7 -13   1   62.59    4.30
  -7 -13   1   69.99    4.10
   7  13  -1   78.99    4.90
  -7  13   1   72.89    4.30
   7  13  -1   70.49    3.50
  -5 -13   1   77.09    4.10
  -5 -13   1   69.59    3.20
   5 -13  -1   79.49    2.50
   5 -13  -1   74.99    3.90
  -5 -13   1   77.29    3.40
   5 -13  -1   78.39    2.60
   5 -13  -1   80.99    3.90
  -5 -13   1   71.59    4.40
   5  13  -1   78.19    3.60
  -5  13   1   74.79    5.20
   5  13  -1   82.29    5.00
   5  13  -1   74.99    3.40
   3 -13  -1   24.00    2.20
   3 -13  -1   29.50    3.50
   3 -13  -1   23.00    2.30
  -3 -13   1   18.20    1.80
   3 -13  -1   22.40    2.50
  -3 -13   1   19.80    2.60
  -3 -13   1   21.20    1.80
  -3 -13   1   21.80    2.40
   3  13  -1   15.40    2.70
  -3  13   1   24.30    2.30
  -3  13   1   28.50    2.40
  -3  13   1   24.80    2.70
   3  13  -1   17.60    1.80
   3  13  -1   16.50    2.50
  -1 -13   1  166.58    5.30
   1 -13  -1  169.98    5.30
  -1 -13   1  158.48    4.00
   1 -13  -1  164.18    5.20
   1 -13  -1  170.68    4.10
  -1 -13   1  167.58    5.20
   1 -13  -1  170.58    4.00
  -1 -13   1  157.68    4.00
   1  13  -1  153.68    4.00
   1  13  -1  160.98    4.00
  -1  13   1  171.48    4.10
   1  13  -1  174.88    5.80
  -1  13   1  160.78    5.70
  -1 -13  -1    7.70    2.10
   1 -13   1    7.20    1.30
  -1 -13  -1    8.70    1.60
   1 -13   1    8.70    2.20
  -1 -13  -1    7.30    2.30
  -1 -13  -1    9.30    1.60
   1 -13   1    6.60    1.30
   1 -13   1    9.70    2.20
  -1  13  -1    8.20    1.30
   1  13   1    5.00    2.60
  -1  13  -1    8.20    1.30
   1  13   1    8.10    1.60
  -1  13  -1    4.80    2.60
   1  13   1    8.20    1.70
   3 -13   1  210.88    5.10
   3 -13   1  186.38    5.50
  -3 -13  -1  189.48    5.80
   3 -13   1  191.38    5.40
  -3 -13  -1  194.08    4.90
  -3 -13  -1  188.38    5.50
  -3 -13  -1  195.88    4.70
   3 -13   1  190.58    3.80
   3  13   1  197.28    4.90
  -3  13  -1  197.98    6.20
   3  13   1  194.78    6.30
   3  13   1  198.58    5.00
  -5 -13  -1    5.40    1.90
  -5 -13  -1    5.20    2.10
   5 -13   1    6.20    2.00
  -5 -13  -1    5.50    1.80
  -5 -13  -1    4.90    2.30
   5 -13   1    8.40    2.20
   5  13   1    4.70    2.70
   5  13   1    8.10    1.80
   5  13   1    3.10    1.90
  -7 -13  -1   86.09    4.00
   7 -13   1   89.29    4.20
  -7 -13  -1   83.89    4.30
   7 -13   1   86.29    4.00
  -7 -13  -1   90.49    4.80
  -7 -13  -1   89.39    3.70
   7  13   1   89.09    4.00
   7  13   1   93.89    4.10
   7  13   1   80.89    6.40
  -9 -13  -1   59.19    4.10
   9 -13   1   58.79    3.80
   9 -13   1   60.59    3.70
  -9 -13  -1   55.99    3.90
  -9 -13  -1   59.89    3.60
  -9 -13  -1   58.99    4.60
   9  13   1   65.59    5.20
   9  13   1   57.49    4.10
   9  13   1   65.59    3.80
 -11 -13  -1   26.80    3.00
 -11 -13  -1   24.00    2.70
  11 -13   1   30.50    3.60
 -11 -13  -1   25.10    2.40
 -11 -13  -1   23.50    2.50
  11 -13   1   23.40    2.30
  11  13   1   20.20    2.50
  11  13   1   22.00    2.60
  11  13   1   29.20    3.40
  13 -13   1  158.48    5.80
  13 -13   1  160.78    4.80
 -13 -13  -1  154.18    5.40
  13 -13   1  164.28    4.80
 -13 -13  -1  154.68    6.20
 -13 -13  -1  166.78    5.40
  13  13   1  163.18    4.80
  13  13   1  161.18    5.50
  13  13   1  172.48    5.80
  13  13   1  169.98    7.00
 -12 -14   1    9.10    2.20
  12 -14  -1   15.70    2.20
 -12 -14   1   12.90    2.60
  12 -14  -1   13.30    2.40
 -12 -14   1   12.70    2.90
 -12 -14   1    9.60    2.30
  12  14  -1   12.80    3.70
  12  14  -1   14.00    2.60
  12  14  -1   10.70    2.20
 -10 -14   1    0.60    4.20
 -10 -14   1   -2.00    3.50
  10 -14  -1    2.80    1.90
 -10 -14   1   -1.30    1.90
  10 -14  -1    3.00    2.00
  10  14  -1   -1.70    2.20
  10  14  -1   -1.60    4.70
  -8 -14   1    1.20    2.50
  -8 -14   1    2.10    1.80
   8 -14  -1    1.10    2.00
  -8 -14   1    2.30    1.90
   8 -14  -1   -1.10    2.00
  -8 -14   1    0.20    2.20
   8  14  -1   -0.80    2.90
   8  14  -1    0.20    1.80
   8  14  -1   -0.90    2.10
   6 -14  -1   68.79    4.00
  -6 -14   1   66.19    3.50
   6 -14  -1   63.09    2.40
  -6 -14   1   67.49    4.30
  -6 -14   1   65.69    3.60
   6 -14  -1   65.29    3.90
  -6 -14   1   66.59    4.60
  -6  14   1   77.39    4.90
   6  14  -1   64.99    3.70
   6  14  -1   70.29    3.60
   6  14  -1   73.09    5.50
  -4 -14   1    0.70    1.60
   4 -14  -1    0.90    2.00
   4 -14  -1   -1.40    1.30
  -4 -14   1    5.00    2.30
   4 -14  -1   -0.50    1.20
  -4 -14   1   -0.30    1.60
  -4 -14   1   -0.10    2.00
   4 -14  -1    1.90    2.10
   4  14  -1    2.20    1.70
  -4  14   1    1.80    2.60
  -4  14   1    1.20    1.20
   4  14  -1    3.00    1.80
   2 -14  -1    2.10    2.10
  -2 -14   1    1.90    2.20
   2 -14  -1    0.70    2.10
   2 -14  -1   -0.60    1.40
  -2 -14   1   -0.80    1.50
  -2 -14   1    0.50    2.10
   2 -14  -1    0.20    1.40
   2  14  -1   -0.30    1.50
  -2  14   1   -0.30    1.50
   2  14  -1   -2.50    1.50
  -2  14   1    0.60    1.40
  -2  14   1   -0.60    2.60
   2  14  -1    2.70    3.60
   0 -14   1   45.20    2.60
   0 -14  -1   53.29    3.30
   0 -14  -1   43.10    3.00
   0 -14   1   47.60    2.70
   0 -14   1   47.30    3.80
   0 -14  -1   42.10    4.10
   0 -14   1   42.40    4.10
   0 -14  -1   48.30    4.00
   0  14   1   47.10    3.00
   0  14   1   44.30    4.80
   0  14  -1   47.50    4.90
   0  14  -1   45.40    2.60
   0  14  -1   42.80    2.60
  -2 -14  -1  126.49    3.90
  -2 -14  -1  124.09    4.90
   2 -14   1  119.09    4.70
  -2 -14  -1  116.19    5.00
   2 -14   1  111.69    3.50
   2 -14   1  117.89    3.10
   2 -14   1  121.99    4.90
  -2 -14  -1  120.09    4.10
   2  14   1  121.19    4.00
   2  14   1  115.59    4.00
   2  14   1  125.49    5.70
  -2  14  -1  126.29    5.80
   4 -14   1    0.30    2.00
   4 -14   1    2.90    2.20
  -4 -14  -1   -0.90    1.60
  -4 -14  -1    1.30    2.30
  -4 -14  -1   -1.10    2.30
  -4 -14  -1   -0.20    1.90
   4  14   1    0.60    3.00
   4  14   1   -0.60    1.80
   4  14   1    4.10    2.00
  -6 -14  -1    2.30    1.80
   6 -14   1    0.90    2.10
   6 -14   1    2.80    2.10
  -6 -14  -1    3.40    2.10
  -6 -14  -1    4.80    2.00
  -6 -14  -1    3.70    2.40
   6  14   1    2.40    2.00
   6  14   1    4.90    2.00
   6  14   1    0.50    3.10
  -8 -14  -1   79.59    4.30
   8 -14   1   81.49    4.30
  -8 -14  -1   80.89    5.00
   8 -14   1   76.89    4.20
  -8 -14  -1   80.29    4.90
   8  14   1   74.89    4.30
   8  14   1   87.39    5.80
  10 -14   1  128.79    4.70
 -10 -14  -1  120.99    5.70
 -10 -14  -1  122.79    5.70
 -10 -14  -1  127.99    4.80
  10 -14   1  130.09    4.80
 -10 -14  -1  117.59    4.90
  10  14   1  138.49    6.60
  10  14   1  120.99    4.90
  10  14   1  126.59    5.10
   9 -15  -1   31.40    3.70
   9 -15  -1   38.30    3.80
  -9 -15   1   35.60    3.60
  -9 -15   1   36.10    4.60
  -9 -15   1   28.30    2.90
  -9 -15   1   26.40    2.50
   9  15  -1   29.30    3.90
   9  15  -1   28.90    2.60
   9  15  -1   23.00    2.40
  -7 -15   1   58.29    4.40
   7 -15  -1   57.69    5.50
  -7 -15   1   59.69    4.70
  -7 -15   1   52.79    3.60
  -7 -15   1   61.79    3.80
   7 -15  -1   64.59    4.10
   7  15  -1   59.29    3.90
   7  15  -1   60.99    3.60
   7  15  -1   56.49    6.60
   5 -15  -1   13.20    2.40
   5 -15  -1   14.10    1.50
  -5 -15   1    9.30    2.70
  -5 -15   1    5.50    3.10
  -5 -15   1    8.10    2.00
  -5 -15   1   12.50    2.50
   5 -15  -1    9.40    4.40
   5  15  -1    5.30    2.10
   5  15  -1   13.00    3.40
  -5  15   1   12.30    3.20
   3 -15  -1  170.18    5.80
   3 -15  -1  184.78    4.40
  -3 -15   1  171.68    6.20
   3 -15  -1  182.58    4.30
  -3 -15   1  178.28    4.70
  -3 -15   1  186.58    5.90
  -3 -15   1  179.08    4.80
  -3  15   1  182.98    6.70
  -3  15   1  178.98    4.10
   3  15  -1  178.88    4.70
   3  15  -1  181.48    6.90
  -1 -15   1  530.55    9.30
   1 -15  -1  532.05    9.40
  -1 -15   1  525.85    9.30
  -1 -15   1  495.75   12.10
   1 -15  -1  539.05    9.40
   1 -15  -1  510.95   10.60
  -1 -15   1  518.65   10.80
   1 -15  -1  523.05   11.60
  -1  15   1  544.85    9.30
   1  15  -1  531.35    9.10
  -1  15   1  520.05    9.20
   1  15  -1  524.25    9.10
   1  15  -1  571.04   11.50
  -1  15   1  550.14   15.00
  -1 -15  -1  190.58    6.10
  -1 -15  -1  191.38    6.20
  -1 -15  -1  208.98    5.10
   1 -15   1  183.68    4.50
   1 -15   1  189.58    7.60
   1 -15   1  186.08    4.40
   1 -15   1  193.38    6.20
  -1 -15  -1  202.58    5.00
   1  15   1  198.88    7.10
  -1  15  -1  207.18    7.20
   1  15   1  200.28    4.90
  -3 -15  -1   16.70    2.90
   3 -15   1   19.40    2.70
  -3 -15  -1   17.20    2.60
  -3 -15  -1   20.70    2.20
   3 -15   1   18.50    3.00
   3  15   1   12.40    3.50
   3  15   1   22.30    2.20
   3  15   1   19.50    2.20
  -5 -15  -1   -0.10    2.90
  -5 -15  -1    6.30    2.40
  -5 -15  -1    3.20    2.00
   5 -15   1    2.70    2.20
  -5 -15  -1    5.90    2.00
   5 -15   1    5.80    2.30
   5  15   1    1.60    3.30
   5  15   1    7.00    3.70
   5  15   1    5.10    2.00
   7 -15   1    6.40    2.30
  -7 -15  -1    6.60    2.00
  -7 -15  -1    5.10    2.20
  -7 -15  -1    4.30    2.80
   7 -15   1    5.60    2.30
  -7 -15  -1    8.40    2.50
   7  15   1    6.70    3.50
   7  15   1    7.60    2.30
   7  15   1    0.40    2.10
  28   0  -2  129.09    5.00
 -28   0   2  123.49    5.40
  28   0  -2  126.19    4.50
  28   0  -2  126.29    4.50
 -28   0   2  133.39    4.50
  26   0  -2    1.00    1.70
  26   0  -2   -1.70    1.80
 -26   0   2    0.20    1.70
 -26   0   2    1.50    1.70
  26   0  -2    2.80    1.80
  24   0  -2   -1.30    1.50
 -24   0   2    0.30    1.50
  24   0  -2    0.90    1.60
  24   0  -2    1.90    1.80
 -24   0   2    2.90    1.60
 -22   0   2 1221.58   19.60
  22   0  -2 1244.88   19.40
  22   0  -2 1213.58   19.50
  22   0  -2 1226.08   19.50
 -22   0   2 1220.48   19.50
  20   0  -2  957.90   15.20
 -20   0   2  937.71   15.40
  20   0  -2  982.50   16.40
  20   0  -2  940.51   15.40
  18   0  -2 1736.63   26.30
  18   0  -2 1727.93   26.50
 -18   0   2 1692.63   26.50
 -18   0   2 1728.33   26.50
  18   0  -2 1714.83   26.50
 -16   0   2  490.95    8.40
 -16   0   2  457.15    8.20
  16   0  -2  509.85    8.80
  16   0  -2  489.85    8.40
  16   0  -2  503.75    8.20
 -16   0   2  521.85    9.80
 -14   0   2   13.30    1.20
  14   0  -2   15.90    1.30
 -14   0   2   14.80    1.20
 -14   0   2   12.90    1.10
 -14   0   2   12.80    1.30
  14   0  -2   14.60    1.20
  14   0  -2   14.60    1.20
 -12   0   2  249.97    4.40
 -12   0   2  255.07    4.50
 -12   0   2  256.97    4.70
  12   0  -2  254.17    4.50
  12   0  -2  254.67    4.70
 -12   0   2  270.97    4.70
  12   0  -2  256.07    4.70
  -6   0   2   70.09    1.70
   6   0  -2   72.89    1.80
   6   0  -2   70.59    1.60
  -6   0   2   72.19    1.60
   6   0  -2   66.79    2.00
  -6   0   2   70.39    1.80
   6   0  -2   69.99    1.80
  -6   0   2   69.39    1.80
   2   0  -2   39.10    1.40
  -2   0   2   37.90    1.30
  -2   0   2   34.90    1.30
   2   0  -2   37.70    1.20
  -2   0   2   36.50    1.20
  -2   0   2   37.30    1.40
   2   0  -2   37.70    1.20
   2   0  -2   34.90    1.30
  -2   0  -2 1148.99   17.60
   2   0   2 1195.58   17.60
   4   0   2   50.99    2.00
  -4   0  -2   54.79    1.60
  -4   0  -2   52.39    1.70
   4   0   2   55.19    1.40
   4   0   2   50.99    1.60
  -4   0  -2   57.99    1.30
   4   0   2   53.09    1.60
   6   0   2  481.35    7.70
   6   0   2  485.25    7.70
  -6   0  -2  488.85    7.70
   6   0   2  478.55    7.40
  -6   0  -2  467.35    7.40
  -6   0  -2  491.25    7.70
   8   0   2  722.63   11.40
  -8   0  -2  726.63   11.40
   8   0   2  724.33   11.40
  -8   0  -2  727.93   11.40
 -10   0  -2  207.48    4.00
  10   0   2  206.98    4.10
  10   0   2  208.38    4.00
 -10   0  -2  207.48    4.10
  12   0   2 1191.98   18.30
  12   0   2 1145.39   18.70
 -12   0  -2 1192.08   18.30
 -12   0  -2 1197.68   18.40
  14   0   2   84.09    3.20
  14   0   2   88.59    2.80
 -14   0  -2   84.39    2.80
  14   0   2   86.69    2.80
 -14   0  -2   84.29    2.70
 -16   0  -2   16.10    1.50
  16   0   2   14.20    1.70
  16   0   2   14.40    1.90
 -16   0  -2   15.70    1.50
  16   0   2   16.80    1.60
  18   0   2  922.71   15.60
  18   0   2  938.51   15.20
 -18   0  -2  919.01   15.60
  18   0   2  937.21   15.20
 -18   0  -2  953.60   15.20
 -20   0  -2  134.89    3.90
 -20   0  -2  130.59    4.00
  20   0   2  128.79    4.00
  20   0   2  130.39    3.90
  22   0   2  519.25    9.50
 -22   0  -2  518.85    9.40
  22   0   2  519.15    9.50
 -22   0  -2  521.15    9.50
  22   0   2  522.85   10.10
  24   0   2  115.49    4.80
  24   0   2  109.09    4.10
  24   0   2  114.29    4.90
 -24   0  -2  106.89    3.80
 -24   0  -2  110.19    4.30
 -29  -1   2   80.29    4.10
  29  -1  -2   85.29    4.00
  29  -1  -2   86.09    3.90
 -29  -1   2   83.69    4.10
  29   1  -2   82.89    4.00
  29   1  -2   88.69    4.30
  29   1  -2   82.49    4.30
 -29   1   2   80.39    3.80
 -29   1   2   86.19    4.10
  27  -1  -2  330.47    6.90
 -27  -1   2  324.07    7.00
  27  -1  -2  331.57    7.00
  27  -1  -2  320.77    6.60
 -27  -1   2  322.57    7.10
  27   1  -2  324.57    7.10
  27   1  -2  318.47    7.10
  27   1  -2  322.77    7.10
 -27   1   2  333.67    6.90
 -27   1   2  324.97    6.90
  25  -1  -2  170.58    6.70
 -25  -1   2  178.38    4.90
 -25  -1   2  180.58    4.90
  25  -1  -2  186.18    4.60
  25  -1  -2  181.98    4.80
 -25   1   2  182.98    4.70
  25   1  -2  183.68    5.70
  25   1  -2  178.88    4.90
 -25   1   2  184.48    4.80
  25   1  -2  186.18    4.90
  23  -1  -2   12.60    1.70
 -23  -1   2   10.00    1.80
  23  -1  -2   13.90    1.80
 -23  -1   2   10.20    1.70
  23  -1  -2   11.00    1.70
  23   1  -2    9.80    1.80
 -23   1   2    8.50    1.60
 -23   1   2    6.40    1.60
  23   1  -2   14.00    2.00
  23   1  -2   11.80    1.80
  21  -1  -2 3236.38   49.99
 -21  -1   2 3346.27   49.99
  21  -1  -2 3312.27   49.60
  21  -1  -2 3280.87   49.90
  21   1  -2 3318.17   49.90
  21   1  -2 3311.07   49.99
  21   1  -2 3279.37   49.99
 -19  -1   2 1322.67   20.70
  19  -1  -2 1302.77   20.50
 -19  -1   2 1308.97   20.70
 -19  -1   2 1282.07   20.00
  19  -1  -2 1322.67   20.50
  19  -1  -2 1326.67   20.30
  19   1  -2 1315.87   20.70
  19   1  -2 1320.07   20.70
  19   1  -2 1330.17   20.60
 -19   1   2 1307.17   20.50
 -19   1   2 1303.67   20.50
 -17  -1   2  990.70   15.80
  17  -1  -2  994.60   15.60
  17  -1  -2 1008.40   15.40
  17  -1  -2  999.70   15.60
 -17  -1   2  972.30   15.30
 -17  -1   2 1003.00   15.80
 -17  -1   2  961.40   15.60
 -17   1   2 1003.70   15.60
  17   1  -2 1005.90   15.70
  17   1  -2 1004.40   15.80
 -17   1   2  953.20   15.10
  17   1  -2  989.80   15.80
 -17   1   2  982.10   15.60
  15  -1  -2  522.05    8.70
  15  -1  -2  529.35    8.70
 -15  -1   2  531.35    8.90
 -15  -1   2  516.75    8.40
 -15  -1   2  540.65    8.80
 -15  -1   2  519.25    8.80
  15   1  -2  535.25    8.80
 -15   1   2  526.15    8.70
  15   1  -2  533.35    8.80
  15   1  -2  529.85    8.80
 -15   1   2  528.25    8.70
 -15   1   2  501.85    8.30
 -13  -1   2   47.90    2.10
  13  -1  -2   52.39    1.90
 -13  -1   2   52.99    2.10
  13  -1  -2   53.59    2.00
 -13  -1   2   55.29    2.10
  13   1  -2   48.40    3.50
 -13   1   2   54.99    2.00
 -13   1   2   50.29    1.70
  13   1  -2   51.09    2.20
  13   1  -2   53.79    2.10
 -13   1   2   50.79    2.00
 -11  -1   2    0.40    0.90
  11  -1  -2    0.10    0.80
 -11  -1   2   -0.90    0.90
 -11  -1   2   -0.20    1.00
  11  -1  -2    0.00    0.80
  11   1  -2    1.90    1.00
  11   1  -2   -0.70    0.90
 -11   1   2    0.60    0.80
 -11   1   2    0.30    0.80
  11   1  -2    1.00    1.10
 -11   1   2    0.80    0.80
   5  -1  -2  212.38    3.50
  -5  -1   2  200.88    3.80
   5  -1  -2  210.48    3.50
  -5  -1   2  206.38    3.60
   5  -1  -2  200.28    3.60
  -5  -1   2  202.78    3.60
   5  -1  -2  202.28    3.60
  -5  -1   2  203.58    3.60
   5   1  -2  196.38    3.80
   5   1  -2  203.48    3.60
  -5   1   2  206.38    3.50
  -5   1   2  209.28    3.50
  -5   1   2  202.38    3.50
   5   1  -2  204.98    3.60
   5   1  -2  199.98    3.60
  -3  -1   2  499.65    7.90
  -3  -1   2  503.75    8.00
   3  -1  -2  501.25    7.80
   3  -1  -2  502.05    7.80
   3  -1  -2  499.65    7.90
  -3  -1   2  512.85    7.80
   3  -1  -2  514.55    7.90
  -3  -1   2  503.45    7.80
  -3   1   2  504.85    7.80
  -3   1   2  500.95    7.80
   3   1  -2  507.45    7.80
   3   1  -2  505.45    7.80
  -3   1   2  505.95    7.90
   3   1  -2  507.25    8.00
  -1   1   2 1269.87   19.10
  -1  -1  -2  295.37    4.80
  -1  -1  -2  295.07    4.80
   1  -1   2  295.07    4.70
   1  -1   2  291.17    4.70
  -1  -1  -2  293.17    4.90
   1  -1   2  294.97    5.00
  -1  -1  -2  288.77    4.80
  -1   1  -2  287.17    4.70
  -1   1  -2  290.67    4.70
  -1   1  -2  288.97    5.00
   1   1   2  286.37    4.90
   1   1   2  287.17    4.80
   1   1   2  290.27    4.80
   1   1   2  299.27    4.80
  -3  -1  -2  977.70   14.50
   3  -1   2  956.90   14.40
   3  -1   2  960.70   14.30
  -3  -1  -2  960.50   14.50
   3  -1   2  947.21   14.40
   3  -1   2  949.60   14.70
  -3  -1  -2  936.51   14.40
  -3   1  -2  948.91   14.40
   3   1   2  967.30   14.60
   3   1   2  934.51   14.70
   3   1   2  951.50   14.40
   3   1   2  956.30   14.50
  -3   1  -2  936.51   14.40
   5  -1   2  159.68    2.70
  -5  -1  -2  156.88    3.20
   5  -1   2  189.78    3.10
  -5  -1  -2  157.78    3.20
  -5  -1  -2  154.68    2.90
   5   1   2  158.68    3.20
  -5   1  -2  174.88    3.00
   5   1   2  159.68    3.20
   5   1   2  156.88    2.90
  -7  -1  -2 2161.98   32.40
   7   1   2 2160.48   33.10
   7   1   2 2193.38   32.40
  -7   1  -2 2197.68   32.60
 -11  -1  -2  681.03   11.20
 -11  -1  -2  686.53   11.10
  11  -1   2  685.63   10.90
  11   1   2  690.53   11.10
 -11   1  -2  694.53   10.90
  11   1   2  684.53   11.50
 -11   1  -2  686.83   10.90
  13  -1   2   42.90    2.10
  13  -1   2   41.10    2.00
 -13  -1  -2   43.90    2.30
 -13  -1  -2   40.80    2.20
  13   1   2   38.20    2.60
  13   1   2   34.50    2.20
 -13   1  -2   42.80    2.10
  13   1   2   40.60    2.20
 -13   1  -2   40.30    2.00
  15  -1   2    3.30    1.60
  15  -1   2    5.10    1.20
 -15  -1  -2    4.70    1.20
  15  -1   2    4.60    1.20
 -15  -1  -2    5.60    1.30
 -15   1  -2    4.80    1.20
  15   1   2    2.40    1.60
  15   1   2    4.00    1.40
 -15   1  -2    3.10    1.10
  15   1   2    2.20    1.20
 -17  -1  -2  105.59    3.40
  17  -1   2  107.79    3.20
 -17  -1  -2  100.89    3.50
  17  -1   2  102.19    3.80
  17  -1   2  105.09    3.20
  17   1   2   99.49    3.40
  17   1   2   98.49    4.00
 -17   1  -2  106.39    3.20
  17   1   2  105.49    3.40
  19  -1   2  160.68    4.10
 -19  -1  -2  151.48    4.30
 -19  -1  -2  159.38    4.30
  19  -1   2  160.28    4.10
  19  -1   2  160.48    4.80
  19   1   2  162.58    5.70
 -19   1  -2  159.78    4.00
  19   1   2  163.38    4.40
 -19   1  -2  159.18    4.20
  19   1   2  154.98    4.30
  21  -1   2  132.09    4.00
  21  -1   2  136.49    5.20
  21  -1   2  148.99    6.30
 -21  -1  -2  132.19    4.10
 -21  -1  -2  132.09    4.20
  21   1   2  130.29    4.80
 -21   1  -2  126.89    3.90
  21   1   2  134.69    4.30
 -21   1  -2  129.89    3.80
  23  -1   2   95.89    3.70
 -23  -1  -2   92.99    3.80
  23  -1   2   95.69    4.40
  23  -1   2   97.09    3.70
 -23  -1  -2   97.19    4.00
  23   1   2  104.19    4.80
 -23   1  -2   90.59    3.60
 -23   1  -2   87.89    3.70
  23   1   2   95.69    3.90
  23   1   2   95.69    4.00
  25  -1   2   -1.40    1.60
 -25  -1  -2    0.00    1.80
 -25  -1  -2   -1.40    1.70
  25  -1   2    1.80    2.30
  25  -1   2   -1.80    1.70
  25   1   2   -0.20    3.90
  25   1   2    0.70    1.80
  25   1   2   -3.20    1.80
 -25   1  -2    0.50    1.80
 -28  -2   2   28.00    2.50
  28  -2  -2   25.70    2.80
  28  -2  -2   29.10    3.20
 -28  -2   2   25.50    2.40
  28   2  -2   21.30    2.30
 -28   2   2   23.70    3.30
  28   2  -2   26.50    2.80
  28   2  -2   23.80    2.40
  26  -2  -2    2.20    1.60
 -26  -2   2   -0.10    1.80
  26  -2  -2    1.70    1.60
 -26  -2   2    1.00    1.80
  26   2  -2    1.00    1.80
 -26   2   2    0.10    1.60
 -26   2   2   -0.40    1.50
  26   2  -2    2.50    2.20
  26   2  -2    0.00    1.80
  24  -2  -2   50.89    3.00
 -24  -2   2   52.89    3.30
 -24  -2   2   54.69    3.40
  24  -2  -2   51.79    3.50
  24   2  -2   51.89    3.40
 -24   2   2   48.20    2.90
  24   2  -2   53.19    3.60
 -24   2   2   47.50    3.00
  24   2  -2   50.59    3.40
  22  -2  -2   48.80    2.80
  22  -2  -2   45.30    2.80
 -22  -2   2   48.80    2.20
 -22  -2   2   45.00    3.10
 -22  -2   2   47.80    3.20
  22   2  -2   44.60    3.20
  22   2  -2   55.49    3.30
  22   2  -2   43.10    3.10
 -22   2   2   46.20    2.80
 -22   2   2   39.60    2.80
 -20  -2   2  108.69    3.70
  20  -2  -2  106.89    3.30
 -20  -2   2  113.49    2.90
  20   2  -2  109.49    3.70
  20   2  -2  126.89    3.80
 -20   2   2  107.29    3.30
 -18  -2   2   52.69    2.60
  18  -2  -2   45.80    2.30
 -18  -2   2   53.29    2.80
  18  -2  -2   48.60    2.40
 -18  -2   2   48.00    2.60
  18   2  -2   53.49    2.80
  18   2  -2   51.49    2.80
  18   2  -2   49.40    2.60
 -18   2   2   48.80    2.30
 -18   2   2   48.90    2.40
 -16  -2   2   22.60    2.10
  16  -2  -2   22.30    1.90
 -16  -2   2   21.00    2.20
 -16  -2   2   21.60    2.10
  16  -2  -2   21.50    1.70
 -16   2   2   23.30    1.80
  16   2  -2   21.70    2.20
  16   2  -2   19.80    2.30
 -16   2   2   25.40    1.80
 -16   2   2   19.90    1.50
  16   2  -2   20.60    2.10
 -14  -2   2    0.80    1.00
  14  -2  -2    3.20    0.90
  14  -2  -2    2.20    0.90
 -14  -2   2    2.30    1.00
 -14  -2   2    2.00    1.20
 -14   2   2    1.80    0.90
 -14   2   2    2.60    0.90
  14   2  -2    2.30    1.10
 -14   2   2    2.00    0.80
  14   2  -2    2.30    1.10
  14   2  -2    0.30    1.20
  12  -2  -2  347.37    5.90
  12  -2  -2  353.56    6.00
 -12  -2   2  366.26    6.20
  12  -2  -2  356.36    6.00
 -12  -2   2  356.06    6.30
 -12  -2   2  356.76    6.20
  12   2  -2  352.86    6.20
  12   2  -2  351.26    6.20
  12   2  -2  362.26    6.30
 -12   2   2  354.86    6.00
 -12   2   2  354.66    5.90
 -12   2   2  360.36    6.00
  10  -2  -2   18.70    1.40
 -10  -2   2   19.80    1.70
  10  -2  -2   17.80    1.40
 -10  -2   2   19.20    1.80
  10  -2  -2   16.60    1.40
 -10  -2   2   17.50    1.70
 -10   2   2   18.20    1.40
  10   2  -2   18.40    1.80
  10   2  -2   18.80    1.70
 -10   2   2   16.00    1.40
  10   2  -2   16.90    1.90
 -10   2   2   19.10    1.50
   8  -2  -2   79.29    1.90
  -8  -2   2   79.09    2.20
   8  -2  -2   78.89    1.90
  -8  -2   2   69.49    3.20
  -8  -2   2   77.19    2.30
   8  -2  -2   77.49    2.00
   8   2  -2   76.99    2.40
  -8   2   2   80.29    1.90
   8   2  -2   80.49    2.10
   8   2  -2   74.59    2.60
  -8   2   2   79.39    2.00
   8   2  -2   76.69    2.50
  -8   2   2   74.89    1.90
   6  -2  -2  116.19    2.30
   6  -2  -2  112.59    2.40
  -6  -2   2  116.09    2.70
  -6  -2   2  114.19    2.40
  -6  -2   2  113.59    2.40
   6  -2  -2  104.39    3.10
   6  -2  -2  111.39    2.40
  -6  -2   2  113.79    2.60
  -6   2   2  112.19    2.40
   6   2  -2  104.79    2.90
   6   2  -2  113.99    2.60
   6   2  -2  112.59    2.40
  -6   2   2  115.09    2.30
  -6   2   2  111.69    2.30
   6   2  -2  114.89    2.50
  -4  -2   2   69.49    2.10
   4  -2  -2   54.99    1.60
   4  -2  -2   57.99    1.80
   4  -2  -2   60.59    1.60
  -4  -2   2   71.69    1.80
   4  -2  -2   59.29    1.60
  -4  -2   2   73.69    2.10
  -4   2   2   60.19    1.40
  -4   2   2   55.99    1.60
  -4   2   2   59.29    1.60
  -4   2   2   59.09    1.60
  -4   2   2   59.19    1.70
  -2  -2   2   12.50    1.00
   2  -2  -2   17.90    1.10
   2  -2  -2   16.70    1.20
  -2  -2   2   13.00    1.50
   2  -2  -2   14.20    1.30
  -2  -2   2   12.00    1.00
   2  -2  -2   14.60    1.20
  -2  -2   2   17.70    1.50
  -2   2   2   13.40    1.30
   2   2  -2   13.40    1.10
   2   2  -2   13.70    1.10
   2   2  -2   15.80    1.50
  -2   2   2   15.50    1.10
  -2   2   2   15.40    1.20
  -2   2   2   14.90    1.20
  -2   2   2   15.80    1.20
   0  -2  -2   32.40    1.50
   0  -2   2   41.00    1.60
   0  -2   2   34.80    1.10
   0  -2  -2   35.90    1.50
   0  -2   2   34.00    1.10
   0  -2  -2   35.00    1.50
   0  -2  -2   35.40    1.40
   0   2  -2   33.60    1.30
   0   2  -2   32.30    1.20
   0   2   2   35.30    1.50
   0   2   2   34.30    1.60
   0   2   2   34.70    1.40
   0   2   2   33.90    1.50
   0   2   2   34.20    1.50
   2  -2   2  108.89    2.10
  -2  -2  -2  112.99    2.40
   2  -2   2  110.39    2.10
   2  -2   2  112.49    2.60
  -2  -2  -2  110.19    2.40
  -2  -2  -2  115.19    2.50
  -2   2  -2  119.99    2.10
   2   2   2  113.49    2.40
   2   2   2  112.39    2.40
   2   2   2  110.09    2.50
  -2   2  -2  108.39    2.60
   2   2   2  112.19    2.40
   2   2   2  108.29    2.70
   4  -2   2  328.87    5.70
  -4  -2  -2  325.27    5.40
   4  -2   2  333.87    5.20
  -4  -2  -2  324.97    5.50
   4  -2   2  323.87    5.20
   4   2   2  320.37    5.80
   4   2   2  325.97    5.40
   4   2   2  326.87    5.50
   4   2   2  324.97    5.50
  -4   2  -2  333.07    5.20
  -6  -2  -2  113.89    2.80
   6  -2   2  112.49    3.00
   6  -2   2  114.79    2.30
  -6  -2  -2  111.29    2.40
   6  -2   2  116.79    2.30
  -6  -2  -2  115.89    2.70
   6   2   2  116.19    2.40
   6   2   2  112.79    3.00
   6   2   2  113.49    2.70
   6   2   2  112.69    2.70
  -6   2  -2  110.29    2.30
  -8  -2  -2    5.80    1.10
  -8  -2  -2    7.00    1.10
   8   2   2    4.90    0.80
   8   2   2    4.50    1.10
 -10  -2  -2  324.07    5.40
 -10  -2  -2  333.27    6.00
 -10  -2  -2  334.47    6.00
  10  -2   2  331.77    5.60
  10   2   2  337.57    6.00
  10   2   2  328.87    6.30
 -10   2  -2  331.27    5.80
 -10   2  -2  334.77    5.60
  10   2   2  332.77    6.00
 -12  -2  -2   12.50    1.30
  12  -2   2   14.20    1.10
  12  -2   2   13.90    1.10
 -12  -2  -2   12.30    1.30
 -12   2  -2   13.90    1.10
  12   2   2   10.10    1.30
  12   2   2   10.70    1.60
 -12   2  -2   11.50    1.10
  14  -2   2   28.50    1.90
 -14  -2  -2   27.50    2.20
  14  -2   2   28.20    1.90
 -14  -2  -2   25.60    2.30
 -14   2  -2   30.30    2.00
  14   2   2   27.00    2.70
 -14   2  -2   26.00    1.80
  14   2   2   23.60    2.30
  14   2   2   24.40    2.30
  16  -2   2    0.10    1.60
 -16  -2  -2   -0.20    1.40
  16  -2   2   -0.10    1.10
 -16  -2  -2   -1.80    1.30
  16  -2   2   -0.50    1.10
  16   2   2    1.40    1.30
 -16   2  -2    0.10    1.10
 -16   2  -2    0.40    1.10
  16   2   2    0.20    1.70
  16   2   2   -0.40    1.60
  18  -2   2   19.70    1.60
 -18  -2  -2   20.60    1.80
  18  -2   2   21.70    1.60
  18  -2   2   18.10    2.10
 -18  -2  -2   17.30    1.80
 -18   2  -2   20.30    1.60
  18   2   2   19.30    1.90
  18   2   2   18.60    2.30
 -18   2  -2   20.00    1.60
  18   2   2   17.40    1.80
  20  -2   2   19.70    2.20
  20  -2   2   20.40    1.70
 -20  -2  -2   19.50    2.00
  20  -2   2   22.50    1.80
 -20  -2  -2   17.00    1.90
  20   2   2   18.60    2.00
 -20   2  -2   19.40    1.70
  20   2   2   21.60    2.50
  20   2   2   17.30    1.90
 -20   2  -2   20.70    1.70
 -22  -2  -2    1.10    1.70
  22  -2   2    0.40    1.50
 -22  -2  -2    0.90    1.70
  22  -2   2    4.10    1.50
  22  -2   2    2.70    2.00
  22   2   2   -0.20    2.40
 -22   2  -2    0.20    1.50
 -22   2  -2    2.50    1.40
  22   2   2    0.70    1.80
  22   2   2    3.10    1.80
 -24  -2  -2    1.50    2.10
  24  -2   2    0.20    1.60
  24  -2   2   -1.70    2.20
 -24  -2  -2    1.70    1.80
  24  -2   2   -0.10    1.60
  24   2   2   -0.80    1.80
 -24   2  -2    0.40    1.40
  24   2   2    0.00    3.10
 -24   2  -2    1.00    1.70
 -27  -3   2  175.88    5.90
 -27  -3   2  189.58    5.40
  27  -3  -2  177.08    4.70
  27  -3  -2  178.48    4.70
 -27   3   2  191.08    4.80
  27   3  -2  184.38    5.50
 -27   3   2  188.28    4.60
  27   3  -2  178.78    5.50
  27   3  -2  180.78    5.60
 -25  -3   2  422.06    7.40
  25  -3  -2  429.46    8.00
  25  -3  -2  440.66    9.10
 -25  -3   2  433.66    8.60
 -25  -3   2  434.36    8.60
 -25   3   2  431.06    7.90
 -25   3   2  422.16    8.00
  25   3  -2  440.66    8.70
  25   3  -2  431.56    9.20
  25   3  -2  435.76    8.60
  23  -3  -2   10.80    1.50
 -23  -3   2    7.90    1.80
  23  -3  -2    8.80    1.50
 -23  -3   2    6.80    1.80
 -23  -3   2    8.20    1.40
  23   3  -2    6.70    1.80
  23   3  -2   13.90    2.20
  23   3  -2    5.70    1.80
 -21  -3   2 2121.49   33.20
 -21  -3   2 2121.99   33.20
  21  -3  -2 2139.19   32.70
 -21  -3   2 2129.59   33.10
  21  -3  -2 2150.28   32.70
 -21   3   2 2132.39   32.60
  21   3  -2 2176.38   33.20
  21   3  -2 2170.08   33.20
  21   3  -2 2131.09   33.20
  19  -3  -2   72.49    2.80
 -19  -3   2   77.89    3.30
 -19  -3   2   86.79    3.40
  19  -3  -2   74.39    2.90
 -19   3   2   95.19    2.80
  19   3  -2   93.09    3.60
  19   3  -2   81.69    3.30
  19   3  -2   75.09    3.40
 -19   3   2   68.89    2.80
  17  -3  -2  762.52   12.10
 -17  -3   2  775.92   12.60
  17  -3  -2  767.62   12.10
 -17  -3   2  752.82   12.60
 -17  -3   2  757.82   12.60
 -17   3   2  767.02   12.10
  17   3  -2  771.72   12.50
 -17   3   2  726.93   12.70
  17   3  -2  757.02   12.60
  17   3  -2  769.32   12.60
 -17   3   2  742.63   12.00
 -15  -3   2  195.58    4.20
  15  -3  -2  184.28    3.60
 -15  -3   2  187.28    4.20
 -15  -3   2  186.18    4.30
  15  -3  -2  189.48    3.70
  15  -3  -2  184.38    3.70
  15   3  -2  191.48    4.40
 -15   3   2  191.28    3.70
 -15   3   2  185.88    3.70
  15   3  -2  187.38    4.20
 -15   3   2  185.28    3.90
  15   3  -2  195.48    4.30
 -13  -3   2  187.28    4.00
 -13  -3   2  184.68    4.00
 -13  -3   2  187.68    4.20
  13  -3  -2  188.18    3.60
  13  -3  -2  186.08    3.60
  13  -3  -2  189.98    3.60
 -13   3   2  188.78    3.70
  13   3  -2  189.18    4.00
  13   3  -2  190.18    4.10
  13   3  -2  183.98    4.20
 -13   3   2  189.88    3.60
 -13   3   2  191.18    3.60
 -11  -3   2  100.19    2.70
 -11  -3   2  103.59    2.80
  11  -3  -2  100.19    2.30
  11  -3  -2  104.69    2.40
 -11  -3   2  100.99    3.00
  11  -3  -2   97.09    2.40
  11   3  -2  104.09    2.70
  11   3  -2   99.89    3.00
  11   3  -2   98.49    3.00
 -11   3   2  103.99    2.40
 -11   3   2  101.69    2.30
 -11   3   2  101.89    2.70
  11   3  -2  103.19    2.80
   9  -3  -2 3496.55   52.79
   9   3  -2 3597.24   53.19
  -5  -3   2 1192.68   18.50
  -5  -3   2 1237.28   18.70
  -5  -3   2 1211.68   19.10
  -5  -3   2 1224.98   18.50
   5  -3  -2 1234.98   18.40
   5  -3  -2 1226.58   18.40
   5  -3  -2 1228.68   18.40
   5  -3  -2 1205.08   18.60
   5   3  -2 1238.08   18.80
   5   3  -2 1228.78   18.80
  -5   3   2 1224.08   18.80
  -5   3   2 1182.18   18.40
  -5   3   2 1222.68   18.60
   5   3  -2 1243.18   18.50
  -3   3   2 2278.07   34.20
   3   3  -2 2271.07   33.90
  -3   3   2 2254.57   33.70
  -3   3   2 2241.08   33.70
  -1   3   2 1995.10   29.90
   1   3  -2 1865.21   29.90
   1   3  -2 2004.00   29.80
   1   3  -2 2033.80   30.10
  -1   3   2 2027.80   30.00
  -1   3   2 2066.69   30.30
  -1  -3  -2  610.84    9.10
  -1  -3  -2  571.14    8.90
  -1  -3  -2  586.24    9.00
  -1  -3  -2  547.05    9.70
   1   3   2  532.85    8.70
   1   3   2  554.64    8.90
   1   3   2  610.04   10.20
  -1   3  -2  512.55    9.00
   1   3   2  559.44    8.90
   1   3   2  564.24    9.80
   3  -3   2  530.55    8.20
   3  -3   2  550.94    9.10
  -3  -3  -2  529.05    8.60
  -3  -3  -2  532.65    8.80
  -3  -3  -2  531.85    8.60
  -3  -3  -2  542.35    8.60
   3   3   2  522.45    8.70
  -3   3  -2  554.44    8.80
  -3   3  -2  559.54    8.20
  -3   3  -2  535.75    8.20
   3   3   2  525.35    8.80
  -5  -3  -2   34.10    1.80
   5  -3   2   36.60    2.00
   5  -3   2   34.40    1.20
  -5  -3  -2   36.30    1.90
  -5  -3  -2   35.40    1.60
   5  -3   2   36.30    1.10
   5   3   2   38.20    2.00
   5   3   2   31.20    1.90
  -5   3  -2   35.70    1.20
   5   3   2   32.20    2.10
   5   3   2   34.90    1.90
  -7  -3  -2  365.66    6.30
   7  -3   2  353.26    5.70
   7  -3   2  359.66    5.80
  -7  -3  -2  364.46    6.30
   7  -3   2  358.66    6.50
  -7  -3  -2  357.16    6.10
   7   3   2  356.76    6.30
   7   3   2  366.36    6.10
   7   3   2  350.56    6.60
  -7   3  -2  367.86    5.70
  -7   3  -2  354.86    5.70
   7   3   2  368.06    6.30
 -11  -3  -2  404.46    7.20
 -11  -3  -2  417.96    7.30
 -11  -3  -2  426.36    7.70
  11  -3   2  399.66    6.70
  11  -3   2  411.76    6.70
  11   3   2  416.06    7.70
 -11   3  -2  395.36    6.60
  11   3   2  420.26    7.30
 -11   3  -2  402.36    6.70
 -13  -3  -2    4.00    1.20
  13  -3   2    3.30    0.90
 -13  -3  -2    3.20    1.30
 -13  -3  -2    3.60    1.40
  13  -3   2    5.60    1.00
  13   3   2    2.50    1.20
 -13   3  -2    2.60    1.00
  13   3   2    4.60    1.70
  13   3   2    3.70    1.30
 -15  -3  -2   32.90    2.60
 -15  -3  -2   34.00    2.50
 -15  -3  -2   32.40    1.80
  15  -3   2   37.40    2.00
  15  -3   2   33.30    2.00
  15   3   2   34.10    2.60
  15   3   2   32.20    3.10
  15   3   2   31.40    2.70
 -15   3  -2   35.70    2.00
  17  -3   2  142.59    3.40
 -17  -3  -2  141.79    4.10
 -17  -3  -2  137.09    4.10
 -17   3  -2  142.19    3.40
  17   3   2  141.49    4.10
  17   3   2  141.19    4.10
  17   3   2  140.09    5.00
 -19  -3  -2   55.79    3.30
  19  -3   2   65.49    2.70
  19  -3   2   70.29    3.50
  19  -3   2   66.19    2.80
 -19  -3  -2   62.79    3.40
 -19   3  -2   68.59    2.70
  19   3   2   61.49    3.40
  19   3   2   58.49    3.40
  19   3   2   64.59    4.10
 -21  -3  -2  259.37    6.10
  21  -3   2  266.97    5.50
  21  -3   2  260.17    5.40
  21  -3   2  261.07    6.20
 -21  -3  -2  268.07    6.20
  21   3   2  280.77    6.80
  21   3   2  263.17    6.20
 -21   3  -2  263.07    5.40
  21   3   2  271.77    6.90
  23  -3   2  104.29    3.50
 -23  -3  -2  105.49    4.30
  23  -3   2  101.09    4.30
 -23  -3  -2  104.29    4.20
  23  -3   2  105.09    3.50
 -23   3  -2  102.99    3.50
  23   3   2   98.19    4.30
  23   3   2  101.89    4.30
  25  -3   2    7.90    2.30
 -25  -3  -2    7.10    2.10
  25  -3   2   10.30    1.70
 -25  -3  -2    9.00    2.10
  25  -3   2    8.90    1.70
  25   3   2   10.50    2.90
  25   3   2   11.20    2.20
  25   3   2   10.80    2.20
  28  -4  -2   94.49    3.50
 -28  -4   2   99.39    4.60
  28  -4  -2  103.49    3.80
 -28  -4   2   95.59    4.50
  28   4  -2   91.39    4.40
  28   4  -2   99.79    5.00
 -28   4   2   99.29    4.50
 -28   4   2   95.19    4.60
  28   4  -2  101.39    4.80
 -26  -4   2    5.00    2.10
 -26  -4   2    1.90    1.40
 -26  -4   2    4.90    2.00
  26  -4  -2    4.20    1.60
  26  -4  -2    6.10    1.60
 -26  -4   2    4.40    1.40
  26   4  -2    7.20    2.40
  26   4  -2    7.30    2.50
  26   4  -2    5.40    2.10
 -26   4   2    5.60    1.60
 -26   4   2    5.90    1.60
 -24  -4   2   16.40    2.20
 -24  -4   2   16.00    2.10
 -24  -4   2   17.90    1.60
  24  -4  -2   19.30    1.70
  24  -4  -2   14.00    1.60
 -24   4   2   14.80    1.70
  24   4  -2   13.40    2.10
  24   4  -2   15.20    2.50
 -24   4   2   17.60    1.70
  24   4  -2   15.80    2.40
 -22  -4   2  759.12   13.00
 -22  -4   2  741.63   13.00
  22  -4  -2  749.42   12.30
  22  -4  -2  751.92   12.30
 -22  -4   2  741.13   13.10
  22   4  -2  748.93   13.00
 -22   4   2  754.92   12.30
 -22   4   2  764.32   12.80
  22   4  -2  742.23   13.00
  22   4  -2  749.53   13.10
  20  -4  -2  709.43   11.50
 -20  -4   2  709.53   12.30
 -20  -4   2  711.33   12.80
 -20  -4   2  695.13   12.10
  20  -4  -2  697.13   12.30
  20   4  -2  695.63   12.30
  20   4  -2  705.63   12.20
  20   4  -2  726.23   12.80
 -18  -4   2 1535.85   23.90
 -18  -4   2 1522.55   24.10
  18  -4  -2 1541.95   23.10
  18  -4  -2 1521.15   23.30
  18  -4  -2 1514.65   23.30
  18   4  -2 1530.25   23.90
  18   4  -2 1500.15   23.80
 -18   4   2 1512.75   23.10
  18   4  -2 1488.65   24.00
 -18   4   2 1543.15   23.30
  16  -4  -2  226.08    4.20
  16  -4  -2  225.28    4.20
 -16  -4   2  232.08    5.10
  16  -4  -2  226.18    4.30
 -16  -4   2  221.38    4.90
 -16  -4   2  221.18    4.90
  16   4  -2  225.88    4.90
 -16   4   2  227.88    4.30
 -16   4   2  225.58    4.20
  16   4  -2  225.28    5.10
  16   4  -2  228.08    4.90
 -14  -4   2   36.20    2.30
 -14  -4   2   34.40    2.50
  14  -4  -2   37.60    1.70
  14  -4  -2   35.90    1.70
  14  -4  -2   46.70    1.80
 -14  -4   2   34.70    2.30
  14   4  -2   35.00    2.60
 -14   4   2   40.50    1.70
 -14   4   2   41.00    1.80
  14   4  -2   36.60    2.40
  14   4  -2   36.40    2.30
  14   4  -2   33.60    2.70
 -12  -4   2   93.79    3.10
  12  -4  -2   96.89    2.20
 -12  -4   2   94.59    2.80
  12  -4  -2   99.19    2.30
 -12  -4   2   95.99    2.80
  12  -4  -2   97.99    2.50
  12   4  -2   93.29    3.10
  12   4  -2  100.59    2.80
  12   4  -2   96.69    3.20
 -12   4   2   97.89    2.30
  12   4  -2   99.89    2.90
 -12   4   2   94.89    2.50
 -10  -4   2 1459.95   22.10
 -10  -4   2 1441.06   22.10
  10  -4  -2 1441.16   21.70
 -10  -4   2 1440.46   22.30
  10  -4  -2 1425.46   21.90
  10  -4  -2 1427.66   21.70
 -10   4   2 1434.06   21.90
  10   4  -2 1437.16   22.10
 -10   4   2 1476.35   21.70
  10   4  -2 1436.86   22.10
  10   4  -2 1423.26   22.30
  10   4  -2 1411.46   22.30
  -8  -4   2 2471.35   38.00
   8  -4  -2 2509.05   37.40
   8  -4  -2 2495.25   37.70
   8  -4  -2 2499.65   37.40
   8   4  -2 2592.84   38.80
   8   4  -2 2532.15   37.80
   8   4  -2 2542.15   38.00
  -8   4   2 2479.05   37.70
   8   4  -2 2482.25   37.90
  -6  -4   2   23.80    1.60
  -6  -4   2   23.90    1.80
  -6  -4   2   23.10    1.50
  -6  -4   2   24.10    2.00
   6   4  -2   26.20    2.10
   6   4  -2   22.30    1.90
   6   4  -2   24.50    1.60
   6   4  -2   21.30    1.60
  -4  -4   2 1123.59   17.30
   4  -4  -2 1120.49   17.00
   4  -4  -2 1119.09   17.00
   4  -4  -2 1121.79   17.20
  -4  -4   2 1134.39   17.10
  -4  -4   2 1112.49   17.10
  -4  -4   2 1129.99   17.40
   4  -4  -2 1099.89   17.00
  -4   4   2 1085.59   17.00
  -4   4   2 1112.99   17.00
   4   4  -2 1127.29   17.10
   4   4  -2 1114.39   17.00
  -4   4   2 1150.98   17.00
   4   4  -2 1136.29   17.40
  -4   4   2 1132.09   17.20
  -2  -4   2   64.29    1.70
   2  -4  -2   66.49    1.80
  -2  -4   2   68.89    2.10
  -2  -4   2   66.59    1.70
   2  -4  -2   64.29    2.10
  -2  -4   2   64.89    2.20
   2  -4  -2   65.79    1.80
   2  -4  -2   63.99    2.00
   2   4  -2   65.79    2.20
  -2   4   2   67.79    1.90
  -2   4   2   62.69    2.10
   2   4  -2   64.79    2.30
   2   4  -2   65.49    1.70
  -2   4   2   65.79    2.00
  -2   4   2   65.59    1.80
   2   4  -2   67.49    1.70
  -2  -4  -2  393.26    6.50
   2  -4   2  394.66    6.10
   2  -4   2  404.86    7.70
  -2  -4  -2  386.56    6.60
   2  -4   2  396.76    6.10
   2  -4   2  394.56    6.70
  -2  -4  -2  392.46    6.80
  -2  -4  -2  390.26    6.60
   2   4   2  387.06    6.50
  -2   4  -2  396.36    6.00
   2   4   2  391.36    6.80
   2   4   2  387.96    6.60
  -2   4  -2  387.66    6.70
  -2   4  -2  389.66    6.00
   2   4   2  387.46    6.50
  -4  -4  -2   74.29    2.20
  -4  -4  -2   74.09    2.20
  -4  -4  -2   73.29    2.70
   4  -4   2   74.69    2.40
  -4  -4  -2   75.69    2.40
   4   4   2   72.79    2.30
   4   4   2   74.79    2.40
   4   4   2   69.19    2.70
   4   4   2   73.19    2.30
  -6  -4  -2   36.30    2.40
  -6  -4  -2   35.60    1.80
   6  -4   2   38.20    1.10
  -6  -4  -2   40.60    2.10
  -6  -4  -2   35.70    2.00
   6  -4   2   40.50    2.10
   6   4   2   39.60    2.10
   6   4   2   36.90    1.90
   6   4   2   35.80    2.00
   6   4   2   36.90    2.40
   8  -4   2  281.87    4.50
  -8  -4  -2  279.17    5.00
   8  -4   2  272.87    5.50
  -8  -4  -2  279.97    5.30
   8  -4   2  276.37    4.70
  -8  -4  -2  283.67    5.30
   8  -4   2  276.77    4.50
   8   4   2  280.77    5.30
   8   4   2  275.47    5.30
   8   4   2  273.67    5.60
  10  -4   2   36.60    1.40
 -10  -4  -2   37.50    1.90
  10  -4   2   37.10    1.40
 -10  -4  -2   37.30    2.30
 -10  -4  -2   32.50    2.20
  10  -4   2   37.80    2.50
 -10   4  -2   39.70    1.30
  10   4   2   34.50    2.70
  10   4   2   39.10    2.30
  10   4   2   41.70    2.40
 -10   4  -2   37.90    1.40
  12  -4   2  869.61   13.50
  12  -4   2  861.01   14.60
 -12  -4  -2  905.61   14.30
  12  -4   2  893.61   13.60
 -12  -4  -2  882.31   13.80
 -12  -4  -2  894.91   14.40
  12   4   2  875.21   14.30
  12   4   2  870.51   14.70
 -12   4  -2  894.11   13.50
 -12   4  -2  866.11   13.50
  12   4   2  882.81   14.30
  14  -4   2   14.60    1.90
 -14  -4  -2   13.50    1.70
  14  -4   2   16.60    1.20
  14  -4   2   14.00    1.10
 -14  -4  -2   15.70    1.30
 -14  -4  -2   16.10    1.60
 -14   4  -2   14.50    1.60
  14   4   2   15.90    1.70
  14   4   2   13.60    2.00
  14   4   2   15.00    1.60
 -14   4  -2   16.80    1.50
  16  -4   2   36.30    2.00
 -16  -4  -2   34.00    3.40
  16  -4   2   34.30    1.90
 -16  -4  -2   33.50    2.00
 -16  -4  -2   29.50    2.70
 -16   4  -2   33.80    1.90
 -16   4  -2   31.50    1.90
  16   4   2   34.20    2.80
  16   4   2   35.10    3.30
  16   4   2   28.20    3.20
 -18  -4  -2  507.55    9.40
  18  -4   2  507.85    8.60
 -18  -4  -2  516.35    9.50
  18  -4   2  513.05    8.60
  18   4   2  504.25    9.50
 -18   4  -2  509.95    8.50
  18   4   2  500.75    9.40
 -18   4  -2  566.44   10.10
  18   4   2  506.65   10.00
 -20  -4  -2  139.99    4.50
  20  -4   2  132.29    3.40
  20  -4   2  133.29    4.40
  20  -4   2  135.59    3.50
 -20  -4  -2  135.79    4.40
 -20   4  -2  137.19    3.40
  20   4   2  131.79    4.50
  20   4   2  136.79    5.30
  20   4   2  136.99    4.50
 -20   4  -2  141.29    3.50
 -22  -4  -2  243.38    6.20
  22  -4   2  259.57    5.40
 -22  -4  -2  259.87    6.20
  22  -4   2  249.78    5.20
  22  -4   2  246.18    6.80
  22   4   2  248.18    6.30
 -22   4  -2  253.47    5.20
 -22   4  -2  259.17    5.10
  22   4   2  250.47    6.40
  24  -4   2   75.59    4.70
 -24  -4  -2   78.29    4.20
  24  -4   2   81.99    4.10
 -24  -4  -2   83.39    4.20
  24  -4   2   79.29    3.10
  24  -4   2   83.59    3.10
  24   4   2   78.39    5.10
  24   4   2   80.29    4.50
 -24   4  -2   84.49    3.00
 -24   4  -2   83.19    3.20
  24   4   2   75.59    4.30
 -27  -5   2  207.48    6.00
  27  -5  -2  215.38    4.80
 -27  -5   2  201.28    4.60
 -27  -5   2  209.98    4.70
  27  -5  -2  212.58    4.90
 -27  -5   2  207.38    6.00
 -27   5   2  213.68    4.70
 -27   5   2  208.48    4.80
  27   5  -2  206.18    5.90
  27   5  -2  190.78    8.60
  25  -5  -2   43.40    2.70
  25  -5  -2   43.10    2.60
 -25  -5   2   46.10    3.80
 -25  -5   2   42.20    3.80
 -25  -5   2   44.20    2.70
 -25   5   2   44.00    2.60
  25   5  -2   43.50    4.40
 -25   5   2   42.70    2.70
  25   5  -2   43.30    4.00
  25   5  -2   41.50    3.80
 -23  -5   2   61.09    3.70
 -23  -5   2   60.29    3.80
 -23  -5   2   61.49    4.00
  23  -5  -2   56.39    2.60
 -23  -5   2   60.19    2.80
  23  -5  -2   61.59    2.70
 -23   5   2   62.99    2.60
  23   5  -2   58.99    4.20
  23   5  -2   54.69    3.90
  23   5  -2   57.59    5.80
 -23   5   2   60.59    2.70
 -21  -5   2 2237.58   34.80
 -21  -5   2 2194.08   35.80
  21  -5  -2 2214.58   34.00
 -21  -5   2 2269.47   34.80
  21  -5  -2 2252.77   34.00
  21   5  -2 2227.58   34.80
 -21   5   2 2244.38   33.90
  21   5  -2 2252.37   34.80
 -21   5   2 2259.87   33.90
  19  -5  -2 2227.38   33.60
 -19  -5   2 2245.38   34.40
 -19  -5   2 2227.18   34.60
 -19  -5   2 2226.08   34.40
  19  -5  -2 2230.38   33.60
  19  -5  -2 2195.78   33.40
 -19   5   2 2188.68   33.50
  19   5  -2 2236.08   34.40
  19   5  -2 2224.18   34.60
 -19   5   2 2205.28   33.40
  19   5  -2 2211.18   34.30
  17  -5  -2  460.15    7.60
 -17  -5   2  450.65    8.60
 -17  -5   2  461.95    8.40
  17  -5  -2  455.15    7.50
  17  -5  -2  457.05    7.60
  17   5  -2  447.06    8.80
  17   5  -2  457.65    8.70
  17   5  -2  458.75    8.40
  17   5  -2  455.25    8.40
 -17   5   2  454.25    7.60
 -17   5   2  460.95    7.50
 -17   5   2  457.85    7.50
 -15  -5   2  325.67    6.30
  15  -5  -2  319.77    5.50
  15  -5  -2  322.17    5.70
  15  -5  -2  322.97    5.50
 -15  -5   2  327.87    6.60
 -15  -5   2  320.87    6.30
 -15   5   2  330.07    5.50
 -15   5   2  325.77    5.50
 -15   5   2  319.67    5.70
  15   5  -2  324.47    6.30
  15   5  -2  320.67    6.30
  15   5  -2  321.47    6.60
  15   5  -2  320.57    6.60
  13  -5  -2   56.89    2.10
  13  -5  -2   56.89    1.70
 -13  -5   2   50.69    2.80
  13  -5  -2   57.89    1.80
 -13  -5   2   57.59    2.50
 -13  -5   2   54.49    2.50
  13   5  -2   57.29    2.60
  13   5  -2   53.59    2.90
 -13   5   2   58.79    1.80
 -13   5   2   54.49    1.80
  13   5  -2   58.19    2.70
 -13   5   2   55.99    2.20
  13   5  -2   54.69    2.90
 -11  -5   2   23.20    2.00
  11  -5  -2   21.50    1.30
 -11  -5   2   20.30    2.00
 -11  -5   2   18.40    2.40
  11  -5  -2   20.60    1.80
  11  -5  -2   21.90    1.30
 -11   5   2   22.90    1.80
  11   5  -2   20.50    2.50
 -11   5   2   23.00    1.30
  11   5  -2   19.50    2.10
  11   5  -2   19.60    2.30
  11   5  -2   20.40    2.00
 -11   5   2   24.90    1.40
  -9  -5   2 3098.29   47.00
   9  -5  -2 3054.59   46.50
   9  -5  -2 3103.49   46.20
   9  -5  -2 3125.39   46.20
   9   5  -2 3117.19   46.70
  -9   5   2 3061.19   46.20
   9   5  -2 3109.49   46.60
   9   5  -2 3167.38   47.00
   9   5  -2 3087.29   46.80
  -9   5   2 3136.39   46.60
   7  -5  -2  584.64    9.60
  -7  -5   2  586.94    9.60
  -7  -5   2  593.84   10.00
   7  -5  -2  592.64    9.20
   7  -5  -2  603.14    9.20
  -7  -5   2  594.14    9.60
   7   5  -2  588.34    9.60
   7   5  -2  594.74   10.00
   7   5  -2  586.34    9.70
  -7   5   2  600.04    9.20
  -7   5   2  593.24    9.60
   7   5  -2  592.64    9.60
  -5  -5   2    4.30    0.90
   5  -5  -2    4.80    0.70
  -5  -5   2    6.70    1.20
   5  -5  -2    4.30    1.10
  -5  -5   2    3.70    0.90
  -5  -5   2    5.00    1.10
   5  -5  -2    4.80    0.80
  -5   5   2    5.90    0.80
   5   5  -2    5.00    0.90
  -5   5   2    6.50    1.10
   5   5  -2    6.20    1.30
   5   5  -2    3.20    0.90
  -5   5   2    8.80    1.00
   5   5  -2    5.20    1.10
   3  -5  -2   11.30    0.90
   3  -5  -2   10.90    1.10
   3  -5  -2   13.70    1.30
   3  -5  -2   11.80    1.20
  -3  -5   2   11.70    1.30
  -3  -5   2   12.00    1.30
  -3  -5   2   13.60    1.30
  -3   5   2   13.20    1.60
   3   5  -2    9.70    0.90
  -3   5   2   11.10    0.90
  -3   5   2   11.20    1.20
   3   5  -2   11.50    1.40
   3   5  -2   10.00    1.20
   3   5  -2   15.00    1.40
  -3   5   2   13.70    1.30
   1  -5  -2  254.97    4.80
   1  -5  -2  258.57    4.80
   1  -5  -2  262.07    4.50
  -1  -5   2  259.07    4.70
  -1  -5   2  254.27    4.30
   1  -5  -2  252.17    4.50
  -1  -5   2  251.67    4.30
  -1  -5   2  255.17    5.00
   1   5  -2  258.07    4.30
   1   5  -2  251.27    4.80
  -1   5   2  259.87    4.50
  -1   5   2  258.17    4.80
  -1   5   2  257.57    4.80
   1   5  -2  252.07    5.00
  -1   5   2  252.67    4.50
  -1  -5  -2  998.80   15.40
  -1  -5  -2  990.90   15.50
   1  -5   2 1001.70   15.00
  -1  -5  -2 1023.40   15.70
   1  -5   2  939.41   15.80
   1  -5   2  993.50   15.70
  -1  -5  -2  992.10   15.40
   1  -5   2 1000.60   15.00
   1   5   2  995.50   15.60
  -1   5  -2  997.30   15.00
   1   5   2  995.10   15.40
  -1   5  -2 1015.20   15.00
   1   5   2  998.70   15.60
   1   5   2  999.70   15.40
  -1   5  -2  989.10   15.50
   3  -5   2  457.45    7.70
   3  -5   2  469.25    7.80
  -3  -5  -2  456.65    7.70
  -3  -5  -2  454.55    7.60
  -3  -5  -2  458.15    8.00
  -3  -5  -2  457.75    7.70
   3   5   2  463.25    7.70
   3   5   2  451.65    8.00
   3   5   2  460.35    7.70
  -3   5  -2  457.05    7.80
  -5  -5  -2  283.37    5.20
  -5  -5  -2  282.37    5.60
   5  -5   2  289.57    5.30
   5  -5   2  276.67    5.30
  -5  -5  -2  280.47    5.30
  -5  -5  -2  280.37    5.20
   5   5   2  282.97    5.20
   5   5   2  274.77    5.20
   5   5   2  277.57    5.60
   5   5   2  273.17    5.20
  -7  -5  -2 2233.88   33.20
   7  -5   2 2157.08   33.30
   7  -5   2 2150.48   32.90
  -7  -5  -2 2169.28   33.10
  -7  -5  -2 2207.48   33.30
  -7  -5  -2 2198.78   33.60
   7   5   2 2194.68   33.30
   7   5   2 2215.68   33.20
   7   5   2 2207.68   33.10
   7   5   2 2123.49   33.50
   9  -5   2 4205.98   64.09
  -9  -5  -2 4266.77   64.29
   9  -5   2 4309.37   63.39
  -9  -5  -2 4242.18   63.69
   9   5   2 4272.47   63.89
   9   5   2 4224.88   64.19
   9   5   2 4289.97   63.89
 -11  -5  -2  416.26    7.20
  11  -5   2  415.06    6.70
 -11  -5  -2  416.56    7.60
 -11  -5  -2  415.56    7.60
  11  -5   2  431.16    7.80
  11  -5   2  415.26    6.50
  11   5   2  408.56    8.00
  11   5   2  409.46    7.60
  11   5   2  415.76    7.60
  13  -5   2    1.20    0.80
 -13  -5  -2    0.20    1.10
  13  -5   2    0.60    1.50
 -13  -5  -2    0.70    1.30
 -13  -5  -2   -0.70    1.30
  13  -5   2    0.60    0.70
  13   5   2    0.90    1.40
  13   5   2   -0.60    1.90
  13   5   2   -0.40    1.40
 -15  -5  -2   63.79    2.50
 -15  -5  -2   63.19    3.30
  15  -5   2   73.79    3.60
  15  -5   2   71.49    2.00
 -15  -5  -2   61.89    3.10
  15  -5   2   71.59    2.10
 -15   5  -2   72.19    1.90
  15   5   2   67.79    3.30
  15   5   2   65.69    3.30
  15   5   2   68.99    5.90
  17  -5   2   62.99    3.80
  17  -5   2   65.79    2.60
 -17  -5  -2   65.39    2.60
  17  -5   2   61.49    2.20
 -17  -5  -2   66.69    3.50
 -17  -5  -2   66.19    3.40
 -17   5  -2   60.49    2.10
 -17   5  -2   64.79    2.10
  17   5   2   61.09    4.20
  17   5   2   64.79    3.50
  17   5   2   58.99    3.50
  19  -5   2  133.79    3.30
  19  -5   2  133.29    3.20
 -19  -5  -2  139.39    4.50
  19  -5   2  133.29    5.00
 -19  -5  -2  139.49    3.40
 -19  -5  -2  132.19    4.50
  19   5   2  133.19    4.50
  19   5   2  134.09    5.20
  19   5   2  134.99    4.70
 -19   5  -2  137.29    3.10
 -19   5  -2  130.99    3.10
 -21  -5  -2   30.60    2.20
 -21  -5  -2   33.20    3.50
  21  -5   2   31.70    2.20
  21  -5   2   32.00    2.20
  21  -5   2   33.00    3.90
 -21  -5  -2   32.50    3.50
  21  -5   2   31.50    3.30
 -21   5  -2   32.00    2.20
  21   5   2   34.80    3.70
 -21   5  -2   32.80    2.20
  21   5   2   34.20    5.10
  23  -5   2   15.30    2.30
  23  -5   2   18.90    1.60
 -23  -5  -2   16.00    2.30
  23  -5   2   16.80    1.50
  23  -5   2   17.50    3.00
 -23  -5  -2   15.20    2.70
 -23   5  -2   15.80    1.50
  23   5   2   24.30    2.50
  23   5   2   21.90    3.20
 -26  -6   2   -0.60    2.20
  26  -6  -2    1.60    1.40
  26  -6  -2    0.20    1.30
 -26  -6   2    1.00    2.10
 -26  -6   2   -1.20    1.50
 -26   6   2    0.70    1.40
  26   6  -2   -0.70    2.20
  26   6  -2   -0.60    2.00
  26   6  -2    0.60    2.80
 -26   6   2    3.00    1.30
  26   6  -2    0.90    2.70
 -24  -6   2  222.28    5.90
  24  -6  -2  216.38    4.60
 -24  -6   2  217.88    6.20
  24  -6  -2  218.98    4.50
 -24  -6   2  220.28    6.00
 -24  -6   2  213.88    5.00
  24   6  -2  218.78    6.70
  24   6  -2  213.28    5.90
  24   6  -2  220.38    6.50
 -24   6   2  218.68    4.50
  24   6  -2  201.88    7.00
 -24   6   2  219.18    4.50
 -22  -6   2  189.28    5.40
 -22  -6   2  189.18    5.30
  22  -6  -2  193.28    4.20
  22  -6  -2  196.48    4.10
 -22  -6   2  198.68    5.70
 -22  -6   2  192.28    4.60
 -22   6   2  194.68    4.10
 -22   6   2  196.58    4.10
  22   6  -2  199.18    6.00
  22   6  -2  192.18    5.40
  22   6  -2  196.18    5.90
  22   6  -2  192.68    5.60
 -20  -6   2  392.86    7.70
  20  -6  -2  411.76    7.00
 -20  -6   2  409.06    8.20
 -20  -6   2  412.06    8.50
  20  -6  -2  409.76    7.10
  20  -6  -2  394.16    7.00
 -20  -6   2  413.86    8.20
 -20   6   2  411.96    6.90
  20   6  -2  422.76    8.60
 -20   6   2  423.76    7.10
  20   6  -2  416.56    8.70
  20   6  -2  411.26    8.30
  20   6  -2  414.16    8.30
 -20   6   2  409.26    7.00
  18  -6  -2  214.78    4.30
  18  -6  -2  205.68    4.10
 -18  -6   2  206.38    5.20
 -18  -6   2  216.88    5.20
 -18  -6   2  221.68    5.60
  18  -6  -2  201.38    4.10
  18   6  -2  214.78    5.70
  18   6  -2  213.98    5.20
 -18   6   2  200.48    4.00
 -18   6   2  214.98    4.40
  18   6  -2  212.38    5.70
  18   6  -2  213.18    5.30
  16  -6  -2   30.90    1.80
 -16  -6   2   35.40    2.70
 -16  -6   2   31.30    2.70
 -16  -6   2   34.80    3.00
  16  -6  -2   31.70    1.70
  16  -6  -2   36.60    2.10
 -16   6   2   30.10    1.70
 -16   6   2   31.60    2.20
  16   6  -2   28.80    2.90
  16   6  -2   30.90    3.30
  16   6  -2   30.60    3.10
 -16   6   2   31.80    1.70
  16   6  -2   32.30    2.80
  14  -6  -2    2.10    1.20
 -14  -6   2    3.20    1.30
 -14  -6   2    1.70    1.60
  14  -6  -2    1.90    0.80
  14  -6  -2    2.40    0.80
 -14   6   2    2.40    1.30
  14   6  -2   -0.50    1.50
  14   6  -2    1.90    1.30
 -14   6   2    4.20    0.80
  14   6  -2    0.50    1.40
 -14   6   2    1.30    0.80
  14   6  -2    0.70    1.70
  12  -6  -2  692.33   10.70
  12  -6  -2  700.13   10.70
 -12  -6   2  689.23   11.40
 -12  -6   2  692.53   11.80
  12  -6  -2  698.33   11.20
 -12  -6   2  685.33   11.40
  12   6  -2  688.43   11.80
 -12   6   2  681.43   10.60
  12   6  -2  667.73   11.60
 -12   6   2  706.13   10.70
  12   6  -2  688.23   11.40
  12   6  -2  688.53   11.50
 -12   6   2  696.13   11.20
  10  -6  -2   36.40    2.10
  10  -6  -2   37.80    1.40
 -10  -6   2   31.50    2.60
  10  -6  -2   39.40    1.50
 -10  -6   2   42.90    2.10
 -10  -6   2   33.60    2.10
  10   6  -2   38.20    2.30
 -10   6   2   40.00    1.40
  10   6  -2   40.30    2.30
 -10   6   2   37.30    2.20
  10   6  -2   33.30    2.40
  10   6  -2   33.40    2.70
 -10   6   2   39.80    1.40
  -8  -6   2  113.89    2.90
  -8  -6   2  112.79    3.30
   8  -6  -2  115.19    2.40
   8  -6  -2  114.19    2.40
  -8  -6   2  114.09    3.40
   8  -6  -2  114.29    3.00
  -8   6   2  118.39    2.40
   8   6  -2  112.59    3.10
   8   6  -2  115.29    2.90
  -8   6   2  112.29    3.00
  -8   6   2  120.69    2.60
   8   6  -2  111.09    3.40
   8   6  -2  117.99    3.50
  -8   6   2  113.99    2.40
   6  -6  -2   33.20    1.50
  -6  -6   2   36.80    2.40
  -6  -6   2   36.90    2.10
   6  -6  -2   32.30    1.50
  -6  -6   2   33.40    1.80
   6  -6  -2   31.00    2.00
  -6  -6   2   34.10    1.80
   6  -6  -2   38.00    1.80
   6   6  -2   32.10    1.80
   6   6  -2   38.00    2.20
   6   6  -2   37.00    2.00
  -6   6   2   33.40    2.10
   6   6  -2   33.20    2.50
  -6   6   2   34.50    1.50
   4  -6  -2  268.27    5.10
  -4  -6   2  268.27    4.80
  -4  -6   2  270.57    5.00
  -4  -6   2  265.77    5.30
   4  -6  -2  265.07    4.60
   4  -6  -2  264.37    6.20
  -4  -6   2  271.57    4.70
   4  -6  -2  269.67    4.60
  -4   6   2  267.07    4.60
  -4   6   2  266.17    4.60
   4   6  -2  264.77    4.70
   4   6  -2  269.27    5.40
   4   6  -2  269.27    4.80
   4   6  -2  272.57    5.00
  -4   6   2  267.67    5.10
  -4   6   2  273.07    4.90
  -2  -6   2   57.79    2.10
   2  -6  -2   51.89    1.80
   2  -6  -2   52.89    1.90
  -2  -6   2   55.09    2.50
   2  -6  -2   54.99    2.30
  -2  -6   2   53.59    1.70
   2  -6  -2   53.69    2.30
  -2  -6   2   50.89    1.70
  -2   6   2   55.79    2.40
   2   6  -2   55.09    2.50
  -2   6   2   56.09    1.90
   2   6  -2   50.49    2.00
  -2   6   2   52.39    1.90
  -2   6   2   55.99    2.40
   2   6  -2   53.39    1.70
   2   6  -2   56.19    2.20
   0  -6  -2   61.49    2.40
   0  -6  -2   64.89    2.10
   0  -6   2   64.19    1.70
   0  -6   2   64.39    2.60
   0  -6   2   65.49    2.20
   0  -6  -2   64.79    2.20
   0  -6   2   64.29    1.70
   0  -6  -2   65.69    2.50
   0   6  -2   63.89    1.70
   0   6   2   63.59    2.20
   0   6   2   62.59    2.50
   0   6  -2   65.59    1.70
   0   6  -2   62.69    2.70
   0   6   2   64.89    2.50
   0   6   2   65.69    2.20
   0   6  -2   62.19    2.30
   2  -6   2  102.09    2.80
  -2  -6  -2   98.49    2.60
   2  -6   2  101.89    2.00
  -2  -6  -2  106.89    3.10
   2  -6   2  103.99    3.00
  -2  -6  -2  100.29    2.70
  -2  -6  -2  103.99    2.90
   2   6   2  104.79    2.80
   2   6   2  101.99    2.80
  -2   6  -2  101.39    2.80
   2   6   2  101.79    3.00
   2   6   2  106.59    3.10
  -4  -6  -2  768.02   12.60
  -4  -6  -2  775.52   12.30
   4  -6   2  756.72   12.30
  -4  -6  -2  767.32   12.20
   4  -6   2  764.32   12.40
  -4  -6  -2  755.62   12.30
   4   6   2  760.52   12.20
   4   6   2  771.62   12.40
   4   6   2  761.52   12.60
   4   6   2  771.92   12.30
   6  -6   2  505.65    8.20
  -6  -6  -2  493.65    8.40
  -6  -6  -2  500.95    8.90
  -6  -6  -2  490.85    8.40
   6  -6   2  488.25    8.50
   6  -6   2  496.55    8.50
  -6  -6  -2  493.75    8.50
   6   6   2  495.05    8.40
   6   6   2  479.25    8.80
   6   6   2  497.75    8.50
  -8  -6  -2   66.39    2.60
   8  -6   2   69.69    2.70
   8  -6   2   69.09    2.20
   8  -6   2   65.09    2.70
  -8  -6  -2   74.59    3.20
  -8  -6  -2   67.49    2.80
  -8  -6  -2   69.69    2.70
   8   6   2   69.19    2.80
   8   6   2   65.19    2.90
   8   6   2   70.09    3.20
 -10  -6  -2 1091.59   17.60
 -10  -6  -2 1079.69   17.20
  10  -6   2 1057.09   16.50
 -10  -6  -2 1053.39   16.90
 -10  -6  -2 1073.59   17.10
  10  -6   2 1070.69   17.30
  10   6   2 1041.90   17.50
  10   6   2 1099.99   17.20
 -12  -6  -2   27.80    2.70
  12  -6   2   23.50    1.60
 -12  -6  -2   23.30    2.50
 -12  -6  -2   24.70    2.20
 -12  -6  -2   21.20    2.10
  12  -6   2   23.60    2.00
  12   6   2   27.60    3.20
  12   6   2   20.80    1.90
  12   6   2   29.00    2.70
 -14  -6  -2   92.89    3.70
 -14  -6  -2   89.89    3.00
 -14  -6  -2   92.89    3.50
  14  -6   2   91.89    3.70
  14   6   2   96.09    3.60
  14   6   2   92.09    4.10
  14   6   2   96.19    3.80
 -16  -6  -2    8.90    1.80
  16  -6   2    7.40    2.00
 -16  -6  -2   11.70    1.80
 -16  -6  -2   10.90    1.50
  16   6   2   12.00    1.90
  16   6   2   11.30    1.90
  16   6   2    9.20    2.30
 -18  -6  -2   66.69    2.80
 -18  -6  -2   67.09    3.80
 -18  -6  -2   65.09    3.70
  18  -6   2   68.79    2.10
  18  -6   2   68.99    4.00
  18   6   2   60.99    6.50
  18   6   2   60.39    3.90
  18   6   2   65.19    4.50
 -20  -6  -2   87.49    4.30
  20  -6   2   86.79    2.60
 -20  -6  -2   91.49    4.10
 -20  -6  -2   91.89    3.10
  20  -6   2   84.89    4.60
  20   6   2   90.49    5.10
  20   6   2   91.39    5.30
  20   6   2   90.99    4.40
  22  -6   2    5.20    2.60
  22  -6   2    7.20    1.40
  22  -6   2    6.00    2.00
 -22  -6  -2    7.80    2.10
 -22  -6  -2    4.70    1.50
 -22  -6  -2    5.20    2.20
  22  -6   2    6.90    2.60
  22   6   2    2.30    2.20
  22   6   2    3.90    2.10
  22   6   2    5.30    2.80
 -25  -7   2  416.16    9.30
 -25  -7   2  413.36    7.90
  25  -7  -2  426.36    7.30
 -25  -7   2  413.86    8.90
  25  -7  -2  412.76    7.20
 -25  -7   2  401.06    8.90
  25   7  -2  414.66    9.10
  25   7  -2  419.86    9.60
  25   7  -2  425.66    9.70
 -23  -7   2   48.70    3.90
  23  -7  -2   50.29    2.30
 -23  -7   2   52.19    4.00
 -23  -7   2   48.20    4.30
 -23  -7   2   52.19    3.20
  23  -7  -2   50.69    2.40
  23   7  -2   39.30    4.90
  23   7  -2   51.49    4.30
  23   7  -2   48.10    4.70
  23   7  -2   45.70    3.90
  21  -7  -2  625.14   10.30
 -21  -7   2  621.14   11.80
 -21  -7   2  618.84   10.90
  21  -7  -2  636.44   10.20
 -21  -7   2  638.54   11.60
 -21  -7   2  639.54   11.50
  21  -7  -2  626.84   10.10
  21   7  -2  640.94   11.60
  21   7  -2  625.34   12.00
  21   7  -2  627.34   12.00
  21   7  -2  624.44   11.50
 -19  -7   2   71.99    4.00
  19  -7  -2   55.79    2.20
 -19  -7   2   47.80    4.80
  19  -7  -2   56.09    2.30
  19  -7  -2   66.89    2.70
 -19  -7   2   58.89    3.20
 -19  -7   2   58.09    3.60
  19   7  -2   58.09    3.80
  19   7  -2   72.69    4.20
  19   7  -2   71.69    4.40
  19   7  -2   60.29    6.60
 -17  -7   2  319.77    6.70
  17  -7  -2  308.87    5.40
  17  -7  -2  306.27    5.90
 -17  -7   2  316.17    6.60
  17  -7  -2  310.67    5.40
  17   7  -2  313.37    6.90
  17   7  -2  313.17    6.60
  17   7  -2  312.67    6.70
 -17   7   2  320.17    6.00
  17   7  -2  321.67    7.80
 -15  -7   2   61.09    3.10
 -15  -7   2   64.19    3.50
  15  -7  -2   63.19    2.60
  15  -7  -2   63.39    1.90
  15  -7  -2   61.39    1.90
 -15  -7   2   60.29    3.00
  15   7  -2   59.99    3.10
  15   7  -2   62.19    3.50
  15   7  -2   59.19    3.80
 -15   7   2   67.19    2.70
  15   7  -2   60.89    3.30
  13  -7  -2   22.20    1.40
 -13  -7   2   22.00    2.30
  13  -7  -2   23.00    1.40
 -13  -7   2   22.60    2.10
  13  -7  -2   20.10    2.10
  13   7  -2   17.50    1.70
  13   7  -2   17.90    1.90
  13   7  -2   17.30    1.70
 -13   7   2   19.50    2.30
  13   7  -2   16.50    2.00
  11  -7  -2  116.19    3.20
  11  -7  -2  114.19    2.40
  11  -7  -2  112.69    2.40
 -11  -7   2  113.79    3.20
 -11  -7   2  112.89    3.80
 -11   7   2  118.19    3.30
 -11   7   2  115.39    2.30
 -11   7   2  120.29    2.40
  11   7  -2  109.59    3.50
  11   7  -2  114.79    3.40
  11   7  -2  115.59    4.00
  11   7  -2  118.79    3.30
   9  -7  -2  916.71   14.70
  -9  -7   2  916.71   15.20
  -9  -7   2  921.51   14.70
   9  -7  -2  930.11   14.10
   9  -7  -2  916.51   14.10
  -9  -7   2  926.71   14.70
  -9   7   2  933.11   14.10
   9   7  -2  893.71   14.80
  -9   7   2  934.61   14.10
   9   7  -2  939.41   14.70
   9   7  -2  917.61   15.20
  -9   7   2  941.01   14.80
   9   7  -2  931.01   14.80
   7  -7  -2  863.81   13.40
  -7  -7   2  880.31   13.80
  -7  -7   2  851.81   14.30
   7  -7  -2  852.01   13.40
   7  -7  -2  869.71   14.00
  -7  -7   2  871.51   13.80
   7   7  -2  881.81   13.80
  -7   7   2  879.01   13.70
   7   7  -2  877.11   14.40
  -7   7   2  870.61   13.40
   7   7  -2  873.01   13.80
  -7   7   2  859.31   13.40
  -7   7   2  877.71   14.00
   7   7  -2  893.51   14.00
   5  -7  -2  896.91   14.20
  -5  -7   2  926.81   14.50
   5  -7  -2  942.61   14.50
  -5  -7   2  916.81   14.50
   5  -7  -2  931.41   14.80
  -5  -7   2  931.41   14.60
  -5  -7   2  927.81   15.10
   5  -7  -2  927.11   14.20
  -5   7   2  923.21   14.20
  -5   7   2  927.41   14.50
   5   7  -2  929.21   14.40
   5   7  -2  930.01   14.60
   5   7  -2  912.11   14.50
  -5   7   2  934.71   14.80
   5   7  -2  920.61   15.10
  -3  -7   2 1362.36   21.00
   3  -7  -2 1385.66   21.00
   3  -7  -2 1356.36   21.00
  -3  -7   2 1362.46   21.60
  -3  -7   2 1378.06   21.00
  -3  -7   2 1366.26   21.20
   3  -7  -2 1374.66   21.40
   3  -7  -2 1382.16   21.30
   3   7  -2 1373.46   21.00
  -3   7   2 1382.16   20.90
   3   7  -2 1371.36   21.20
   3   7  -2 1383.76   21.00
  -3   7   2 1398.36   21.50
   3   7  -2 1379.96   21.70
  -3   7   2 1404.96   21.30
  -3   7   2 1371.86   21.00
   1  -7  -2  665.43   10.80
   1  -7  -2  667.93   11.20
  -1  -7   2  684.43   10.50
   1  -7  -2  675.93   10.80
  -1  -7   2  679.13   11.30
  -1  -7   2  668.13   10.50
  -1  -7   2  693.03   10.90
   1  -7  -2  673.33   11.20
  -1   7   2  684.33   10.80
  -1   7   2  674.13   11.20
   1   7  -2  675.43   10.50
   1   7  -2  678.13   11.40
  -1   7   2  673.83   10.80
   1   7  -2  672.13   10.90
  -1   7   2  683.33   11.20
  -1  -7  -2  512.05    8.40
   1  -7   2  511.05    7.90
   1  -7   2  504.55    7.90
  -1  -7  -2  503.25    8.70
   1  -7   2  511.15    8.80
  -1  -7  -2  503.75    8.80
   1  -7   2  517.75    8.50
  -1  -7  -2  513.35    8.50
   1   7   2  509.85    8.80
   1   7   2  509.15    8.40
  -1   7  -2  512.25    8.90
   1   7   2  506.45    8.80
   1   7   2  503.95    8.40
  -1   7  -2  508.95    7.90
  -1   7  -2  494.85    8.50
  -1   7  -2  507.65    7.90
  -3  -7  -2   73.59    3.00
   3  -7   2   76.39    2.50
  -3  -7  -2   80.89    2.50
  -3  -7  -2   76.49    2.80
   3  -7   2   80.49    2.90
  -3   7  -2   79.29    2.70
   3   7   2   77.09    3.00
   3   7   2   78.29    2.60
   3   7   2   73.89    2.80
   3   7   2   77.99    3.10
  -5  -7  -2   56.69    2.90
  -5  -7  -2   57.69    2.60
   5  -7   2   62.99    2.30
  -5  -7  -2   52.99    2.40
   5  -7   2   62.39    2.70
  -5  -7  -2   55.69    2.50
   5  -7   2   57.29    2.40
   5   7   2   55.69    2.50
   5   7   2   54.79    2.90
   5   7   2   57.99    2.60
  -7  -7  -2   41.80    3.00
  -7  -7  -2   43.50    2.40
   7  -7   2   41.90    2.50
  -7  -7  -2   40.10    2.60
   7  -7   2   42.00    2.10
   7  -7   2   38.90    2.40
  -7  -7  -2   41.20    2.50
   7   7   2   41.80    2.50
   7   7   2   41.60    2.90
   9  -7   2 1101.99   17.40
   9  -7   2 1111.69   17.90
   9  -7   2 1133.29   17.90
  -9  -7  -2 1126.99   18.40
  -9  -7  -2 1129.89   17.90
  -9  -7  -2 1117.09   17.80
  -9  -7  -2 1134.29   18.00
   9   7   2 1121.39   17.90
   9   7   2 1137.39   17.90
   9   7   2 1097.69   18.30
  11  -7   2   73.49    3.20
 -11  -7  -2   69.69    3.70
 -11  -7  -2   72.19    3.10
 -11  -7  -2   66.89    3.30
  11  -7   2   70.79    2.90
  11  -7   2   72.09    2.30
 -11  -7  -2   72.09    2.90
  11   7   2   71.79    3.70
  11   7   2   72.69    3.30
  11   7   2   75.09    3.40
 -13  -7  -2   20.80    1.90
 -13  -7  -2   22.70    2.50
  13  -7   2   23.90    2.50
  13  -7   2   24.70    2.90
 -13  -7  -2   24.50    2.00
 -13  -7  -2   25.30    2.50
  13  -7   2   20.10    1.80
  13   7   2   20.10    2.10
  13   7   2   27.60    3.50
  13   7   2   21.30    2.00
 -15  -7  -2   40.00    2.70
 -15  -7  -2   43.00    3.40
  15  -7   2   42.30    2.80
 -15  -7  -2   38.80    3.50
  15   7   2   32.50    4.10
  15   7   2   44.80    4.00
  15   7   2   37.90    3.00
 -17  -7  -2  116.19    4.40
  17  -7   2  122.39    4.60
 -17  -7  -2  124.19    4.40
 -17  -7  -2  121.99    3.70
  17   7   2  121.69    5.20
  17   7   2  119.79    4.50
  17   7   2  126.99    4.60
 -19  -7  -2    1.20    1.50
 -19  -7  -2   -0.30    1.90
  19  -7   2    3.70    2.10
 -19  -7  -2    0.30    1.90
  19   7   2    1.10    2.00
  19   7   2    2.90    2.10
  19   7   2   -2.00    2.50
 -21  -7  -2  184.58    4.50
 -21  -7  -2  190.48    5.70
 -21  -7  -2  191.58    5.70
  21  -7   2  192.58    6.10
  21   7   2  183.48    5.70
  21   7   2  189.78    6.70
  21   7   2  181.58    5.80
 -24  -8   2  126.99    4.20
 -24  -8   2  124.19    5.50
  24  -8  -2  128.79    3.00
 -24  -8   2  131.99    6.00
 -24  -8   2  128.69    5.20
  24   8  -2  133.69    6.10
  24   8  -2  126.99    5.00
  24   8  -2  136.39    5.60
  24   8  -2  133.09    6.00
  22  -8  -2  167.08    3.50
 -22  -8   2  162.48    5.30
 -22  -8   2  167.38    5.40
 -22  -8   2  165.88    5.80
  22  -8  -2  162.18    4.00
 -22  -8   2  163.68    4.70
  22   8  -2  175.28    5.80
  22   8  -2  157.38    5.30
  22   8  -2  176.18    6.20
  22   8  -2  184.88    6.90
  20  -8  -2  332.37    6.20
 -20  -8   2  334.17    7.40
 -20  -8   2  323.07    7.70
 -20  -8   2  328.67    7.30
 -20  -8   2  327.07    9.00
  20   8  -2  320.87    7.20
  20   8  -2  335.47    7.80
  20   8  -2  332.87    7.50
  20   8  -2  326.77    8.00
  18  -8  -2 1068.29   16.80
 -18  -8   2 1051.19   17.60
 -18  -8   2 1036.50   17.30
 -18  -8   2 1046.10   17.50
 -18  -8   2 1048.80   18.00
  18   8  -2 1072.59   17.60
  18   8  -2 1053.19   18.00
  18   8  -2 1065.29   17.50
  18   8  -2 1059.69   17.80
 -16  -8   2    1.40    1.90
  16  -8  -2    1.90    1.40
 -16  -8   2    2.90    1.60
 -16  -8   2    0.70    1.60
 -16  -8   2    2.80    1.70
  16   8  -2    1.70    1.70
  16   8  -2    1.70    2.00
  16   8  -2    3.20    2.30
 -16   8   2    3.60    1.60
  16   8  -2   -0.30    1.80
  14  -8  -2   66.99    2.90
 -14  -8   2   71.69    4.20
 -14  -8   2   69.69    3.20
 -14  -8   2   66.89    3.20
  14   8  -2   60.99    3.50
  14   8  -2   73.69    3.50
 -14   8   2   72.29    3.00
  14   8  -2   69.89    3.20
  12  -8  -2   30.00    1.40
 -12  -8   2   29.40    3.10
 -12  -8   2   29.20    2.50
 -12  -8   2   30.40    2.60
  12  -8  -2   28.20    2.40
  12   8  -2   24.90    2.80
  12   8  -2   25.30    2.40
 -12   8   2   30.10    2.50
  12   8  -2   27.50    2.60
  12   8  -2   21.80    1.90
  10  -8  -2  302.57    5.90
  10  -8  -2  294.97    4.90
 -10  -8   2  294.47    5.70
  10  -8  -2  288.57    4.90
  10  -8  -2  288.27    5.80
 -10  -8   2  286.57    6.30
 -10  -8   2  295.67    5.80
  10   8  -2  293.67    5.90
  10   8  -2  292.07    5.80
  10   8  -2  295.37    6.50
  10   8  -2  296.27    5.90
 -10   8   2  296.37    5.90
  -8  -8   2 1027.60   16.30
   8  -8  -2 1044.00   16.10
   8  -8  -2 1024.00   15.80
   8  -8  -2 1009.20   16.40
   8  -8  -2 1036.20   15.70
  -8  -8   2 1024.30   16.90
  -8   8   2 1036.60   16.10
  -8   8   2 1047.80   16.50
   8   8  -2 1019.70   16.30
   8   8  -2 1040.10   16.90
  -8   8   2 1023.70   15.70
   8   8  -2 1043.50   16.40
   8   8  -2 1014.90   17.00
  -8   8   2 1043.30   15.70
  -6  -8   2    9.50    1.20
   6  -8  -2    8.50    0.90
   6  -8  -2    8.00    1.40
  -6  -8   2    7.40    1.70
   6  -8  -2    8.80    1.30
   6  -8  -2    6.50    0.90
  -6   8   2    7.10    0.90
  -6   8   2    5.80    0.90
   6   8  -2    6.70    1.20
   6   8  -2    5.60    1.20
  -6   8   2    6.60    1.40
  -6   8   2    6.90    1.50
   6   8  -2    6.90    1.40
   6   8  -2    6.50    1.70
   4  -8  -2  510.65    8.50
  -4  -8   2  523.25    8.60
   4  -8  -2  521.15    8.90
   4  -8  -2  513.65    9.10
   4  -8  -2  524.65    8.50
  -4  -8   2  525.25    9.40
  -4  -8   2  532.95    8.80
   4   8  -2  524.45    8.60
  -4   8   2  531.15    9.00
   4   8  -2  520.25    8.80
   4   8  -2  526.05    8.60
  -4   8   2  526.35    8.50
  -4   8   2  517.85    9.10
   4   8  -2  535.65    9.50
  -2  -8   2    1.00    0.90
   2  -8  -2    2.50    1.40
  -2  -8   2    5.60    1.50
  -2  -8   2    4.80    1.20
   2  -8  -2    5.50    1.00
   2  -8  -2    6.00    1.00
   2  -8  -2   -2.10    1.30
  -2   8   2    5.10    1.00
   2   8  -2   -1.80    1.00
  -2   8   2    2.20    1.40
   2   8  -2    1.90    1.60
   2   8  -2    1.90    1.20
  -2   8   2    2.60    1.50
  -2   8   2    3.80    1.00
   0  -8   2  263.67    4.90
   0  -8  -2  254.67    4.80
   0  -8  -2  252.37    4.90
   0  -8  -2  244.28    5.40
   0  -8   2  253.87    4.40
   0  -8   2  254.47    4.50
   0  -8   2  264.37    5.40
   0  -8  -2  246.38    5.30
   0   8  -2  250.77    4.40
   0   8  -2  263.57    5.60
   0   8   2  264.27    4.90
   0   8   2  244.38    5.30
   0   8  -2  255.27    4.40
   0   8   2  256.37    4.90
   0   8   2  243.28    5.40
   0   8  -2  257.07    5.00
  -2  -8  -2    4.30    1.40
  -2  -8  -2   10.20    1.30
   2  -8   2    5.60    0.80
   2  -8   2    5.70    1.50
   2  -8   2    4.50    0.70
   2  -8   2    4.70    1.20
  -2  -8  -2    4.70    1.10
   2  -8   2    4.40    1.30
  -2  -8  -2    4.60    1.50
  -2   8  -2    5.60    1.30
   2   8   2    4.20    1.20
   2   8   2    3.90    1.60
   2   8   2    5.60    1.50
   2   8   2    6.80    1.20
  -4  -8  -2  236.98    5.10
   4  -8   2  230.08    4.80
   4  -8   2  239.68    4.80
  -4  -8  -2  241.48    4.90
  -4  -8  -2  230.98    5.40
  -4  -8  -2  235.28    4.80
   4  -8   2  231.68    5.10
   4   8   2  233.88    4.90
   4   8   2  238.78    5.40
   4   8   2  234.18    4.90
   6  -8   2   95.09    3.20
  -6  -8  -2   90.49    3.30
  -6  -8  -2   88.59    3.60
   6  -8   2   87.19    3.00
  -6  -8  -2   92.89    3.10
  -6  -8  -2   91.99    3.20
   6  -8   2   98.69    2.90
   6   8   2   98.09    3.70
   6   8   2   94.39    3.20
   8  -8   2    2.80    1.40
  -8  -8  -2    2.90    1.30
  -8  -8  -2    4.70    1.70
   8  -8   2    2.60    1.20
   8  -8   2    5.40    1.50
  -8  -8  -2    4.50    1.50
  -8  -8  -2    3.80    1.50
   8   8   2    2.80    1.50
   8   8   2    1.70    1.70
   8   8   2    2.10    1.50
 -10  -8  -2    0.60    1.40
 -10  -8  -2   -1.10    2.20
 -10  -8  -2    0.40    1.50
 -10  -8  -2    0.10    1.50
  10  -8   2   -0.60    1.40
  10  -8   2    0.20    1.40
  10  -8   2    1.10    1.10
  10   8   2   -1.90    1.50
  10   8   2   -0.90    3.70
  10   8   2    2.20    1.60
  12  -8   2  389.66    7.30
  12  -8   2  390.66    7.60
 -12  -8  -2  386.36    7.70
 -12  -8  -2  382.86    7.40
  12  -8   2  378.76    6.80
 -12  -8  -2  382.06    8.20
  12   8   2  392.96    7.70
  12   8   2  377.96    8.20
 -14  -8  -2    5.40    1.70
 -14  -8  -2    4.90    1.60
  14  -8   2    7.20    1.60
  14  -8   2    6.60    1.90
  14  -8   2    5.20    1.20
 -14  -8  -2    5.50    2.00
 -14  -8  -2    7.50    2.20
  14   8   2    6.90    2.00
  14   8   2    5.80    1.90
  14   8   2    6.30    2.30
 -16  -8  -2   42.60    3.40
  16  -8   2   35.80    2.00
 -16  -8  -2   38.70    3.60
  16  -8   2   39.30    3.50
 -16  -8  -2   37.00    2.90
  16  -8   2   42.90    3.00
  16   8   2   43.70    3.70
  16   8   2   42.60    4.30
  16   8   2   42.00    3.80
 -18  -8  -2   74.29    3.30
  18  -8   2   74.79    3.50
 -18  -8  -2   70.39    4.20
 -18  -8  -2   69.59    4.00
  18  -8   2   76.29    4.20
  18   8   2   74.39    4.30
  18   8   2   72.99    4.30
  18   8   2   69.09    5.00
 -20  -8  -2  103.39    3.70
  20  -8   2  111.19    4.00
 -20  -8  -2  105.79    4.80
  20  -8   2  101.99    4.80
 -20  -8  -2  103.79    4.70
  20   8   2  103.59    4.90
  20   8   2  102.49    4.70
  20   8   2  104.39    5.70
 -23  -9   2   73.29    4.50
 -23  -9   2   66.29    3.70
  23  -9  -2   66.49    3.00
 -23  -9   2   68.69    4.50
 -23  -9   2   67.49    4.90
  23   9  -2   61.19    4.30
  23   9  -2   72.59    5.40
  23   9  -2   70.19    5.40
  23   9  -2   78.99    5.50
 -21  -9   2  795.22   13.90
 -21  -9   2  794.92   14.90
 -21  -9   2  802.92   14.40
  21  -9  -2  821.92   13.20
  21   9  -2  815.72   15.00
  21   9  -2  782.02   14.20
  21   9  -2  831.02   14.60
  21   9  -2  819.02   14.80
 -19  -9   2 1397.86   22.90
 -19  -9   2 1368.66   23.30
 -19  -9   2 1370.36   22.50
  19  -9  -2 1397.66   22.00
 -19  -9   2 1412.66   22.80
  19   9  -2 1421.36   23.90
  19   9  -2 1407.76   23.10
  19   9  -2 1454.95   23.00
 -17  -9   2   37.50    3.80
 -17  -9   2   34.50    3.40
 -17  -9   2   32.20    3.00
 -17  -9   2   33.60    3.30
  17  -9  -2   33.20    2.80
  17   9  -2   33.30    4.10
  17   9  -2   27.90    3.00
  17   9  -2   41.70    3.70
  17   9  -2   38.10    3.40
  15  -9  -2   40.60    2.70
 -15  -9   2   41.10    3.80
 -15  -9   2   39.00    3.20
 -15  -9   2   39.30    3.10
  15  -9  -2   40.50    2.80
 -15  -9   2   38.00    3.70
  15   9  -2   40.40    3.40
  15   9  -2   38.50    3.50
  15   9  -2   39.00    4.00
  15   9  -2   40.10    3.20
  13  -9  -2  150.78    4.00
 -13  -9   2  149.79    4.80
 -13  -9   2  144.69    4.30
  13  -9  -2  151.38    3.70
 -13  -9   2  144.99    4.20
 -13  -9   2  145.69    4.30
  13   9  -2  147.49    5.10
  13   9  -2  150.78    4.50
 -13   9   2  153.68    4.30
  13   9  -2  149.69    4.40
  13   9  -2  156.18    4.30
 -11  -9   2   50.19    4.10
 -11  -9   2   49.60    3.00
 -11  -9   2   50.39    3.00
 -11  -9   2   53.59    4.90
  11  -9  -2   46.50    2.70
  11   9  -2   49.20    3.10
  11   9  -2   50.29    3.10
 -11   9   2   43.90    3.00
  11   9  -2   47.60    3.40
  -9  -9   2 1390.56   21.80
  -9  -9   2 1379.56   21.80
   9  -9  -2 1404.96   21.10
   9  -9  -2 1373.66   21.90
   9  -9  -2 1405.86   21.50
  -9  -9   2 1385.46   22.50
   9  -9  -2 1392.46   21.10
  -9  -9   2 1389.46   22.10
  -9   9   2 1408.36   21.60
  -9   9   2 1408.66   22.00
   9   9  -2 1411.56   21.80
   9   9  -2 1384.56   22.50
   9   9  -2 1383.36   21.80
   9   9  -2 1393.96   21.90
   7  -9  -2   16.60    1.60
  -7  -9   2   20.40    2.20
   7  -9  -2   20.10    1.60
   7  -9  -2   19.50    2.20
  -7  -9   2   19.10    2.10
   7  -9  -2   20.70    2.40
  -7  -9   2   27.20    3.00
  -7   9   2   19.00    1.90
  -7   9   2   20.00    2.30
   7   9  -2   15.30    2.00
   7   9  -2   26.70    2.40
  -7   9   2   18.90    1.60
   7   9  -2   24.00    2.30
   7   9  -2   20.10    2.50
  -7   9   2   19.90    1.60
  -5  -9   2   33.80    2.30
  -5  -9   2   29.30    2.90
   5  -9  -2   33.00    2.40
   5  -9  -2   31.90    2.50
  -5  -9   2   31.40    2.60
   5  -9  -2   32.50    1.80
  -5  -9   2   33.30    2.20
   5  -9  -2   30.60    1.80
  -5  -9   2   28.60    2.00
   5   9  -2   33.40    2.30
   5   9  -2   28.90    2.40
  -5   9   2   33.00    2.80
  -5   9   2   33.50    2.60
  -5   9   2   31.10    1.80
   5   9  -2   31.00    2.10
   5   9  -2   30.70    3.20
   3  -9  -2   26.10    2.50
   3  -9  -2   31.30    1.80
  -3  -9   2   30.60    2.00
  -3  -9   2   33.50    2.90
  -3  -9   2   31.90    2.20
   3  -9  -2   31.00    2.00
   3  -9  -2   29.90    2.50
  -3  -9   2   26.20    2.60
  -3  -9   2   31.00    1.90
   3   9  -2   29.80    3.00
  -3   9   2   29.10    1.90
   3   9  -2   29.20    2.00
  -3   9   2   30.40    2.00
   3   9  -2   28.50    2.00
  -3   9   2   30.80    2.80
  -3   9   2   31.30    2.70
   3   9  -2   30.20    2.30
  -1  -9   2   14.80    1.10
   1  -9  -2   16.80    1.40
  -1  -9   2   15.00    1.20
  -1  -9   2   15.40    1.70
   1  -9  -2   17.00    1.80
   1  -9  -2   16.90    1.90
  -1  -9   2   17.30    1.80
   1  -9  -2   12.20    1.70
  -1   9   2   16.40    1.80
   1   9  -2   13.20    1.10
   1   9  -2   13.70    1.90
  -1   9   2   12.20    1.90
   1   9  -2   12.40    1.10
  -1   9   2   13.50    1.30
  -1   9   2   14.40    1.30
   1   9  -2   12.80    1.40
   1  -9   2  187.08    4.00
   1  -9   2  180.98    3.40
  -1  -9  -2  186.88    4.10
  -1  -9  -2  182.78    4.70
   1  -9   2  180.18    4.60
  -1  -9  -2  186.18    4.00
   1  -9   2  180.38    3.50
   1  -9   2  181.78    4.40
  -1  -9  -2  186.18    4.50
  -1   9  -2  180.98    3.30
  -1   9  -2  182.48    3.40
   1   9   2  180.28    4.10
  -1   9  -2  185.18    4.90
   1   9   2  186.98    4.10
  -1   9  -2  178.28    4.10
   1   9   2  181.08    4.70
  -3  -9  -2  250.97    5.10
   3  -9   2  250.27    5.30
  -3  -9  -2  253.07    5.50
  -3  -9  -2  258.17    5.30
   3  -9   2  254.27    5.10
   3  -9   2  252.77    5.60
  -3  -9  -2  250.07    5.70
   3   9   2  253.47    5.80
   3   9   2  256.97    5.20
  -5  -9  -2  160.78    4.00
   5  -9   2  157.08    4.30
   5  -9   2  163.88    4.10
   5  -9   2  163.68    4.00
  -5  -9  -2  162.58    4.30
  -5  -9  -2  160.38    4.10
  -5  -9  -2  165.58    4.70
   5   9   2  161.78    4.80
   5   9   2  164.28    4.10
  -7  -9  -2  749.33   13.10
  -7  -9  -2  742.43   12.50
  -7  -9  -2  742.03   12.40
   7  -9   2  740.93   12.30
   7  -9   2  745.03   12.60
  -7  -9  -2  739.73   12.60
   7  -9   2  738.23   12.30
   7   9   2  741.03   12.50
   7   9   2  744.33   12.40
   7   9   2  721.83   13.00
  -9  -9  -2  725.53   13.00
   9  -9   2  720.63   12.30
   9  -9   2  713.13   12.00
   9  -9   2  717.63   12.30
  -9  -9  -2  736.03   12.40
  -9  -9  -2  716.33   12.40
  -9  -9  -2  717.03   12.40
   9   9   2  752.22   12.50
   9   9   2  730.33   12.40
  11  -9   2   72.69    2.80
  11  -9   2   73.89    3.30
 -11  -9  -2   69.59    4.10
 -11  -9  -2   70.49    3.40
 -11  -9  -2   73.69    3.40
 -11  -9  -2   79.29    3.70
  11  -9   2   76.99    3.30
  11   9   2   72.69    3.80
  11   9   2   72.89    3.60
  11   9   2   68.99    4.20
  13  -9   2   53.09    3.30
 -13  -9  -2   50.29    3.60
 -13  -9  -2   56.19    3.40
 -13  -9  -2   49.70    3.30
 -13  -9  -2   52.59    4.10
  13  -9   2   51.99    3.00
  13  -9   2   53.39    2.50
  13   9   2   53.19    3.70
  13   9   2   47.20    4.20
  13   9   2   53.29    3.50
  15  -9   2   43.80    3.50
  15  -9   2   44.60    3.00
 -15  -9  -2   44.70    3.80
  15  -9   2   44.30    2.30
 -15  -9  -2   45.20    3.70
 -15  -9  -2   45.50    3.60
 -15  -9  -2   37.40    4.20
  15   9   2   38.80    3.90
  15   9   2   42.70    3.70
  17  -9   2   54.89    4.00
 -17  -9  -2   59.79    3.90
 -17  -9  -2   55.19    3.30
 -17  -9  -2   51.89    4.00
  17  -9   2   53.39    3.30
  17   9   2   49.20    4.00
  17   9   2   58.99    4.30
  17   9   2   53.69    5.00
 -19  -9  -2   63.29    3.50
  19  -9   2   65.39    4.40
  19  -9   2   58.29    3.50
 -19  -9  -2   70.89    4.40
 -19  -9  -2   64.49    4.20
  19   9   2   65.99    4.60
  19   9   2   63.09    4.30
  22 -10  -2  150.18    5.10
  22 -10  -2  160.58    4.30
 -22 -10   2  146.79    4.90
 -22 -10   2  154.28    5.60
 -22 -10   2  150.38    5.60
 -22 -10   2  149.69    7.40
  22  10  -2  147.59    6.40
  22  10  -2  149.29    9.90
  22  10  -2  162.88    7.80
  22  10  -2  160.48    6.30
 -20 -10   2  258.17    6.30
  20 -10  -2  257.87    5.80
 -20 -10   2  257.67    7.20
 -20 -10   2  256.27    6.70
 -20 -10   2  259.87    6.80
  20 -10  -2  253.17    6.20
  20  10  -2  271.77    7.10
  20  10  -2  243.28    6.60
  20  10  -2  265.87    7.20
  20  10  -2  275.37    7.80
  18 -10  -2  214.58    5.30
 -18 -10   2  223.48    6.30
 -18 -10   2  214.18    6.40
 -18 -10   2  208.98    5.60
  18 -10  -2  218.58    5.20
  18  10  -2  219.68    7.70
  18  10  -2  208.88    5.80
  18  10  -2  216.38    6.20
  18  10  -2  218.48    6.90
 -16 -10   2    1.00    2.20
 -16 -10   2    2.60    1.90
  16 -10  -2    2.10    1.60
 -16 -10   2    1.90    1.70
  16 -10  -2    2.20    1.60
 -16 -10   2    0.80    1.70
  16  10  -2    1.80    2.30
  16  10  -2    1.10    2.10
  16  10  -2    2.10    2.60
  16  10  -2    0.90    1.80
 -14 -10   2   31.40    3.10
  14 -10  -2   35.10    2.90
 -14 -10   2   34.00    3.00
 -14 -10   2   29.00    2.80
  14 -10  -2   32.90    2.50
 -14 -10   2   31.40    3.30
  14  10  -2   31.50    3.20
  14  10  -2   33.90    4.20
  14  10  -2   26.60    2.30
  14  10  -2   32.70    3.50
 -12 -10   2  183.48    4.80
  12 -10  -2  184.68    4.70
 -12 -10   2  187.78    4.70
 -12 -10   2  178.28    5.40
 -12 -10   2  182.28    4.90
  12  10  -2  182.58    4.90
  12  10  -2  182.58    4.70
  12  10  -2  181.18    5.70
  12  10  -2  184.38    4.80
  10 -10  -2    5.30    0.90
 -10 -10   2    8.60    1.60
  10 -10  -2    7.10    1.70
 -10 -10   2    5.30    1.70
 -10 -10   2    5.60    2.10
 -10 -10   2    6.10    1.50
  10 -10  -2    9.40    1.40
  10  10  -2    5.70    1.70
  10  10  -2    6.00    1.60
  10  10  -2    4.40    2.30
  10  10  -2    5.00    1.80
   8 -10  -2  114.99    2.70
  -8 -10   2  118.79    3.50
  -8 -10   2  117.99    3.60
   8 -10  -2  118.09    3.50
   8 -10  -2  111.49    3.70
   8 -10  -2  117.09    2.70
  -8  10   2  118.39    2.60
   8  10  -2  117.49    4.70
   8  10  -2  119.69    3.70
  -8  10   2  118.19    3.70
   8  10  -2  114.99    4.60
   6 -10  -2   39.70    1.90
  -6 -10   2   41.00    2.40
  -6 -10   2   40.00    2.90
   6 -10  -2   42.20    2.70
  -6 -10   2   39.70    2.60
  -6 -10   2   46.00    3.30
   6 -10  -2   38.60    2.00
   6 -10  -2   39.80    2.80
  -6  10   2   43.20    2.00
   6  10  -2   39.60    2.70
   6  10  -2   41.20    3.60
  -6  10   2   38.50    3.00
   6  10  -2   39.90    2.80
   6  10  -2   39.50    2.50
  -4 -10   2  179.28    4.10
  -4 -10   2  168.48    4.50
   4 -10  -2  175.48    3.70
  -4 -10   2  171.08    4.80
  -4 -10   2  167.28    3.90
   4 -10  -2  172.48    3.70
  -4 -10   2  177.38    3.90
   4 -10  -2  168.08    4.50
   4 -10  -2  173.68    4.40
  -4  10   2  174.38    4.60
   4  10  -2  165.38    4.10
   4  10  -2  171.68    3.90
  -4  10   2  171.88    3.70
   4  10  -2  177.58    5.10
   4  10  -2  167.78    3.80
  -2 -10   2    4.00    1.90
  -2 -10   2    2.90    1.10
   2 -10  -2    2.70    1.60
   2 -10  -2    2.30    1.60
  -2 -10   2    5.80    1.30
  -2 -10   2    6.10    1.80
  -2 -10   2    2.10    1.10
   2 -10  -2    3.70    1.20
   2 -10  -2    4.00    1.20
   2  10  -2    3.20    1.10
   2  10  -2    1.70    1.40
   2  10  -2    3.80    1.90
  -2  10   2    3.50    1.80
  -2  10   2    2.00    1.20
   0 -10   2   51.49    3.30
   0 -10  -2   46.80    2.60
   0 -10  -2   45.00    3.20
   0 -10   2   45.30    2.80
   0 -10   2   45.20    2.10
   0 -10   2   43.30    1.90
   0 -10  -2   41.70    3.00
   0 -10  -2   46.90    2.40
   0 -10   2   51.29    2.50
   0  10  -2   48.30    3.60
   0  10   2   45.10    2.50
   0  10   2   43.70    3.40
   0  10  -2   42.60    1.90
   0  10  -2   44.90    2.60
   0  10  -2   43.00    2.00
  -2 -10  -2   24.10    2.30
  -2 -10  -2   24.90    2.30
   2 -10   2   28.80    2.20
   2 -10   2   22.30    2.60
  -2 -10  -2   19.40    1.70
   2 -10   2   24.80    2.90
   2 -10   2   21.10    1.50
   2 -10   2   21.20    1.50
  -2 -10  -2   19.20    2.00
   2  10   2   19.20    2.20
   2  10   2   19.40    1.70
  -2  10  -2   23.50    2.50
  -4 -10  -2  192.08    5.00
   4 -10   2  193.58    4.40
  -4 -10  -2  204.68    5.30
   4 -10   2  187.68    4.90
   4 -10   2  188.68    4.70
  -4 -10  -2  186.98    5.20
  -4 -10  -2  190.18    4.60
   4  10   2  191.98    4.70
   4  10   2  192.28    5.40
   6 -10   2  260.07    5.80
  -6 -10  -2  255.27    5.70
   6 -10   2  256.97    5.50
  -6 -10  -2  253.27    5.50
   6 -10   2  254.87    5.40
  -6 -10  -2  259.17    7.30
  -6 -10  -2  242.58    7.70
   6  10   2  264.47    6.40
   6  10   2  256.67    5.70
   6  10   2  255.27    5.60
  -8 -10  -2  104.99    4.00
  -8 -10  -2  109.09    4.50
  -8 -10  -2   99.19    3.90
   8 -10   2   98.49    3.60
  -8 -10  -2  101.59    3.60
   8 -10   2   99.09    3.70
   8 -10   2   99.69    3.50
   8  10   2   92.19    4.00
   8  10   2   99.49    3.20
   8  10   2   99.59    4.60
   8  10   2  100.39    3.80
 -10 -10  -2  538.35    9.90
  10 -10   2  548.05    9.50
  10 -10   2  546.55    9.80
 -10 -10  -2  534.35   10.00
  10 -10   2  544.15    9.90
 -10 -10  -2  547.75   10.70
 -10 -10  -2  543.55   10.00
  10  10   2  558.94   10.10
  10  10   2  552.54   10.00
  10  10   2  523.65    9.40
  10  10   2  552.14   10.80
  12 -10   2   -3.10    1.70
  12 -10   2    3.40    1.70
 -12 -10  -2   -0.40    1.60
 -12 -10  -2    0.30    1.80
  12 -10   2    1.90    1.40
 -12 -10  -2   -1.00    1.80
 -12 -10  -2   -0.60    2.30
  12  10   2   -1.10    1.80
  12  10   2    1.30    2.50
  12  10   2    2.40    2.00
  12  10   2   -2.40    1.80
 -14 -10  -2   33.50    3.20
  14 -10   2   40.30    3.10
 -14 -10  -2   38.70    3.70
  14 -10   2   38.20    3.40
 -14 -10  -2   39.70    4.30
  14 -10   2   42.70    2.50
 -14 -10  -2   37.40    3.50
  14  10   2   49.70    4.10
  14  10   2   36.70    3.80
  14  10   2   40.30    4.80
  16 -10   2   26.40    3.10
 -16 -10  -2   25.90    2.50
 -16 -10  -2   24.10    3.20
  16 -10   2   29.90    3.50
 -16 -10  -2   26.70    2.40
 -16 -10  -2   25.10    2.60
  16 -10   2   27.70    2.40
  16  10   2   24.30    2.50
  16  10   2   24.00    2.70
  16  10   2   29.40    3.60
 -18 -10  -2   16.60    2.20
  18 -10   2   18.10    2.20
  18 -10   2   17.50    1.50
 -18 -10  -2   19.30    2.50
  18 -10   2   16.80    2.50
  18  10   2   16.50    3.40
  18  10   2   17.00    2.60
  21 -11  -2  116.09    4.50
 -21 -11   2  118.69    5.40
  21 -11  -2  108.69    4.90
 -21 -11   2  112.99    5.30
 -21 -11   2  113.79    4.60
 -21 -11   2  118.99    5.70
  21  11  -2  112.49    5.80
  21  11  -2  119.49    6.40
  21  11  -2  125.59    6.20
  21  11  -2  109.69    5.10
 -19 -11   2   87.79    5.40
  19 -11  -2   95.79    3.90
  19 -11  -2  102.49    6.40
 -19 -11   2   97.59    4.80
 -19 -11   2   82.49    4.60
 -19 -11   2   86.99    4.20
  19  11  -2   93.49    5.20
  19  11  -2  105.69    5.40
  19  11  -2   89.79    4.60
  19  11  -2   99.39    5.90
  17 -11  -2  102.39    4.00
 -17 -11   2  105.59    5.20
  17 -11  -2  108.99    3.70
 -17 -11   2  108.49    5.20
 -17 -11   2  102.99    4.40
 -17 -11   2  105.09    4.30
  17  11  -2  112.89    5.70
  17  11  -2  108.49    4.90
  17  11  -2  105.59    4.40
  17  11  -2  108.89    5.10
 -15 -11   2   73.59    4.50
 -15 -11   2   62.09    3.80
  15 -11  -2   71.29    3.60
 -15 -11   2   77.89    4.10
 -15 -11   2   77.09    5.80
  15  11  -2   73.29    3.80
  15  11  -2   73.29    5.10
  15  11  -2   70.39    4.30
  15  11  -2   73.39    4.20
 -13 -11   2    3.60    2.10
  13 -11  -2    1.00    1.80
 -13 -11   2   -0.60    1.70
 -13 -11   2   -0.10    1.60
 -13 -11   2   -1.40    2.00
  13  11  -2   -0.80    1.90
  13  11  -2   -1.30    1.70
  13  11  -2   -0.50    2.40
  13  11  -2    0.90    2.00
  11 -11  -2   84.89    3.10
 -11 -11   2   80.19    3.40
  11 -11  -2   75.99    3.50
 -11 -11   2   74.59    4.20
 -11 -11   2   74.49    3.70
 -11 -11   2   76.29    3.60
  11  11  -2   83.39    3.90
  11  11  -2   78.09    3.50
  11  11  -2   71.29    3.70
  11  11  -2   75.89    4.70
   9 -11  -2   75.49    3.40
  -9 -11   2   72.89    3.40
  -9 -11   2   74.29    4.10
   9 -11  -2   73.49    2.20
   9 -11  -2   72.09    2.20
  -9 -11   2   71.79    3.20
   9 -11  -2   76.19    3.10
  -9 -11   2   75.29    3.60
  -9  11   2   70.29    3.50
   9  11  -2   75.79    3.50
   9  11  -2   76.09    4.50
   9  11  -2   79.89    3.60
   9  11  -2   73.99    3.30
   7 -11  -2  182.28    3.80
  -7 -11   2  182.78    5.40
   7 -11  -2  185.48    4.90
   7 -11  -2  183.68    4.60
  -7 -11   2  182.38    4.40
  -7 -11   2  186.08    4.50
   7 -11  -2  181.48    3.80
   7  11  -2  182.88    5.70
  -7  11   2  184.18    3.70
  -7  11   2  179.48    3.70
  -7  11   2  184.18    4.80
   7  11  -2  182.48    4.60
   7  11  -2  182.98    4.50
   7  11  -2  183.68    4.40
   5 -11  -2  395.16    7.60
  -5 -11   2  398.96    8.20
  -5 -11   2  394.56    7.30
  -5 -11   2  391.66    7.90
   5 -11  -2  405.46    6.90
   5 -11  -2  380.06    7.80
   5 -11  -2  395.66    6.90
  -5 -11   2  395.96    7.20
   5  11  -2  399.06    8.40
  -5  11   2  403.56    6.80
   5  11  -2  386.56    7.20
  -5  11   2  407.96    7.80
   5  11  -2  398.56    7.30
  -5  11   2  389.96    6.80
   5  11  -2  393.26    7.20
   3 -11  -2  252.97    6.00
   3 -11  -2  270.17    5.20
  -3 -11   2  267.37    5.30
  -3 -11   2  257.17    5.20
  -3 -11   2  260.17    6.00
   3 -11  -2  264.27    6.00
  -3  11   2  268.47    5.10
  -3  11   2  264.37    6.20
   3  11  -2  255.57    5.10
   3  11  -2  261.87    5.40
   3  11  -2  273.37    6.80
   1 -11  -2   30.90    3.10
  -1 -11   2   39.00    3.40
  -1 -11   2   33.00    2.10
   1 -11  -2   30.20    2.40
   1 -11  -2   39.20    2.40
  -1 -11   2   36.70    2.40
  -1 -11   2   26.90    2.20
  -1 -11   2   34.90    3.10
   1 -11  -2   37.70    2.50
   1  11  -2   29.20    2.20
  -1  11   2   28.30    2.50
   1  11  -2   25.60    2.80
   1  11  -2   28.30    2.10
  -1  11   2   24.00    2.50
   1  11  -2   31.80    2.70
  -1 -11  -2  153.78    4.90
  -1 -11  -2  164.98    4.00
   1 -11   2  175.58    4.00
   1 -11   2  159.98    3.40
   1 -11   2  158.68    3.40
   1 -11   2  166.98    5.00
  -1 -11  -2  148.39    4.60
   1 -11   2  168.58    4.90
  -1 -11  -2  166.18    4.20
  -1  11  -2  160.38    5.30
   1  11   2  166.18    4.20
   1  11   2  153.98    5.10
   1  11   2  163.68    4.10
  -1  11  -2  158.38    4.10
   3 -11   2    1.50    1.90
  -3 -11  -2    0.10    1.50
  -3 -11  -2   -0.90    1.30
   3 -11   2   -0.70    2.70
  -3 -11  -2   -0.40    1.70
   3 -11   2    2.00    1.30
   3  11   2   -1.60    1.50
   3  11   2    2.00    1.70
   3  11   2    0.40    2.50
  -5 -11  -2    4.60    2.00
   5 -11   2    4.10    1.80
  -5 -11  -2    6.60    1.80
   5 -11   2    6.60    1.90
  -5 -11  -2    2.90    1.50
   5 -11   2    5.20    1.50
  -5 -11  -2    6.80    1.70
   5  11   2    3.60    2.20
   5  11   2    4.90    1.70
   5  11   2    3.90    1.70
   7 -11   2    9.90    1.80
  -7 -11  -2   10.90    2.30
  -7 -11  -2   12.50    1.70
  -7 -11  -2    9.50    1.90
  -7 -11  -2   10.90    2.10
   7 -11   2   10.20    2.00
   7 -11   2    6.90    1.70
   7  11   2   11.50    2.50
   7  11   2   10.20    2.00
   7  11   2   12.30    1.90
   9 -11   2   89.19    3.70
  -9 -11  -2   97.39    4.70
  -9 -11  -2   96.29    4.10
   9 -11   2  101.49    4.00
  -9 -11  -2   94.59    3.80
  -9 -11  -2  100.49    4.10
   9 -11   2   99.09    3.60
   9  11   2   91.19    4.00
   9  11   2   98.49    4.10
   9  11   2   97.79    5.20
 -11 -11  -2   -0.40    1.90
 -11 -11  -2    0.60    2.90
  11 -11   2   -1.50    1.70
 -11 -11  -2    2.10    2.20
  11 -11   2    2.60    1.60
  11 -11   2    2.10    1.80
 -11 -11  -2    0.00    1.90
  11  11   2   -0.80    1.90
  11  11   2    1.10    1.80
  11  11   2    2.10    2.10
  11  11   2   -1.80    4.20
 -13 -11  -2   44.20    4.50
 -13 -11  -2   42.30    3.60
  13 -11   2   44.40    2.80
  13 -11   2   34.10    4.30
  13 -11   2   46.70    3.20
 -13 -11  -2   43.30    3.50
 -13 -11  -2   46.00    4.50
  13  11   2   39.00    3.90
  13  11   2   42.00    3.60
  13  11   2   39.30    5.00
  13  11   2   38.60    3.30
  15 -11   2    9.80    1.60
 -15 -11  -2   10.60    3.60
 -15 -11  -2    8.40    2.20
  15 -11   2    6.50    2.10
 -15 -11  -2    8.90    2.20
  15 -11   2    9.20    2.20
 -15 -11  -2    5.40    2.30
  15  11   2   11.00    2.50
  15  11   2    8.30    3.50
  15  11   2    9.10    2.30
  15  11   2   11.50    2.60
 -17 -11  -2   68.89    5.20
 -17 -11  -2   61.09    3.90
 -17 -11  -2   67.59    5.10
 -17 -11  -2   64.59    4.50
  17 -11   2   63.89    2.90
  17 -11   2   68.29    4.10
  17 -11   2   60.89    4.30
  17  11   2   74.59    4.90
  17  11   2   76.39    5.00
  17  11   2   66.29    6.00
  17  11   2   73.89    5.20
 -18 -12   2  508.25   10.30
 -18 -12   2  485.55   10.90
  18 -12  -2  509.25    9.50
 -18 -12   2  525.65   10.90
  18 -12  -2  498.55    9.20
 -18 -12   2  475.55   10.00
  18  12  -2  522.45   10.40
  18  12  -2  507.35   10.30
  18  12  -2  501.65   11.30
  18  12  -2  485.25    9.90
 -16 -12   2   20.50    2.50
  16 -12  -2   23.70    2.30
 -16 -12   2   20.30    3.00
 -16 -12   2   22.30    2.40
 -16 -12   2   19.30    2.30
  16  12  -2   16.20    2.30
  16  12  -2   17.50    2.70
  16  12  -2   20.90    3.20
  16  12  -2   20.50    2.70
 -14 -12   2   38.90    3.80
 -14 -12   2   29.20    3.50
  14 -12  -2   29.40    3.30
 -14 -12   2   32.70    3.40
 -14 -12   2   26.10    3.10
  14  12  -2   31.20    3.80
  14  12  -2   32.70    3.50
  14  12  -2   24.30    3.50
  14  12  -2   32.30    2.70
 -12 -12   2   30.60    3.20
 -12 -12   2   34.60    3.50
  12 -12  -2   36.60    2.70
 -12 -12   2   31.40    3.50
  12 -12  -2   29.20    3.30
 -12 -12   2   28.20    2.90
  12  12  -2   34.50    3.70
  12  12  -2   27.20    3.20
  12  12  -2   34.80    3.30
  12  12  -2   30.80    3.60
 -10 -12   2   11.00    2.40
 -10 -12   2    7.90    2.10
  10 -12  -2   13.00    2.00
 -10 -12   2   11.50    1.80
 -10 -12   2    9.50    1.90
  10 -12  -2   13.60    1.80
  10  12  -2   12.00    2.10
  10  12  -2   13.10    2.80
  10  12  -2    9.30    2.00
  10  12  -2   10.40    1.80
   8 -12  -2  296.57    5.20
  -8 -12   2  287.67    7.10
  -8 -12   2  291.27    6.10
   8 -12  -2  299.07    6.20
  -8 -12   2  301.87    6.30
  -8 -12   2  283.07    6.70
   8 -12  -2  282.57    6.50
   8 -12  -2  292.27    5.30
   8  12  -2  296.07    6.20
  -8  12   2  306.17    6.60
   8  12  -2  288.77    7.50
   8  12  -2  280.27    6.00
   6 -12  -2   49.50    2.30
  -6 -12   2   45.30    3.50
  -6 -12   2   46.10    2.80
   6 -12  -2   49.90    3.40
   6 -12  -2   49.30    2.40
  -6 -12   2   49.90    3.90
  -6 -12   2   51.19    3.10
   6 -12  -2   53.89    3.30
   6  12  -2   52.39    4.40
   6  12  -2   48.40    3.10
  -6  12   2   43.80    2.30
   6  12  -2   47.80    3.10
   6  12  -2   50.29    2.90
  -6  12   2   44.90    3.90
  -6  12   2   54.79    3.80
   4 -12  -2  201.88    5.30
   4 -12  -2  195.28    5.30
  -4 -12   2  197.28    4.50
   4 -12  -2  201.58    4.30
  -4 -12   2  193.18    5.30
   4 -12  -2  194.48    4.30
  -4 -12   2  205.18    5.80
  -4 -12   2  196.78    4.60
  -4  12   2  205.28    4.30
  -4  12   2  211.88    5.60
   4  12  -2  210.08    4.70
   4  12  -2  196.18    4.60
   4  12  -2  216.78    6.20
  -4  12   2  194.88    4.30
   4  12  -2  197.18    4.50
  -2 -12   2    6.40    1.90
  -2 -12   2    1.00    1.30
   2 -12  -2    7.80    1.40
   2 -12  -2    0.40    1.90
   2 -12  -2    4.00    2.00
  -2 -12   2    9.30    1.50
   2 -12  -2    7.10    1.40
  -2 -12   2    8.20    2.20
  -2  12   2    7.90    1.50
  -2  12   2    4.60    2.30
   2  12  -2    5.50    1.60
   2  12  -2    6.70    2.50
  -2  12   2    5.30    1.60
   0 -12   2    3.90    1.90
   0 -12   2    1.30    1.20
   0 -12  -2    4.00    1.40
   0 -12  -2    2.20    1.80
   0 -12   2    7.80    2.10
   0 -12   2    8.30    1.40
   0 -12  -2    4.80    1.50
   0 -12   2    1.80    1.20
   0  12  -2    0.50    2.60
   0  12   2    4.20    1.50
   0  12   2   -3.00    2.80
   0  12  -2    0.70    1.20
   0  12   2    6.00    1.60
  -2 -12  -2   16.70    1.70
   2 -12   2   22.20    2.50
  -2 -12  -2   22.80    2.70
  -2 -12  -2   16.50    2.20
   2 -12   2   25.10    2.50
   2 -12   2   17.20    1.30
  -2 -12  -2   14.00    2.30
   2 -12   2   17.00    2.00
   2  12   2   16.60    1.90
   2  12   2   17.30    1.80
   2  12   2   11.10    2.50
   4 -12   2  172.78    4.80
  -4 -12  -2  167.78    5.10
  -4 -12  -2  179.18    4.70
   4 -12   2  176.18    4.30
  -4 -12  -2  173.88    4.50
   4 -12   2  174.08    5.10
  -4 -12  -2  164.88    5.40
   4  12   2  179.48    5.90
   4  12   2  176.38    4.70
   4  12   2  178.48    4.70
  -6 -12  -2  107.99    4.30
  -6 -12  -2  111.99    4.20
   6 -12   2  108.59    3.70
   6 -12   2  118.89    4.10
  -6 -12  -2  112.59    4.90
  -6 -12  -2  109.89    3.90
   6 -12   2  109.39    4.40
   6  12   2  110.99    4.10
   6  12   2  109.59    4.20
   6  12   2  114.19    5.30
  -8 -12  -2   10.60    2.60
   8 -12   2    9.20    2.10
  -8 -12  -2   10.30    2.00
   8 -12   2    6.80    1.90
  -8 -12  -2    9.90    2.00
   8 -12   2    6.40    1.70
  -8 -12  -2    8.60    2.10
   8  12   2    7.10    2.10
   8  12   2    7.90    2.00
   8  12   2    7.00    3.10
 -10 -12  -2    5.10    2.50
 -10 -12  -2    3.20    2.00
  10 -12   2    2.40    1.80
 -10 -12  -2    4.00    1.90
  10 -12   2    5.30    2.00
 -10 -12  -2    3.80    2.00
  10 -12   2    5.20    1.80
  10  12   2    1.80    3.00
  10  12   2    2.90    2.20
  10  12   2    2.90    2.00
  12 -12   2  131.49    4.50
 -12 -12  -2  113.59    6.90
  12 -12   2  128.19    4.10
 -12 -12  -2  130.59    5.60
 -12 -12  -2  120.79    4.60
  12 -12   2  111.39    4.40
 -12 -12  -2  125.09    4.70
  12  12   2  122.19    4.70
  12  12   2  139.69    6.20
  12  12   2  120.49    5.10
 -14 -12  -2   19.40    3.10
  14 -12   2   16.80    1.90
 -14 -12  -2   16.40    2.30
 -14 -12  -2   14.60    3.70
  14 -12   2   12.90    2.30
 -14 -12  -2   15.20    2.50
  14 -12   2   16.50    2.20
  14  12   2   11.20    2.80
  14  12   2   18.30    3.50
  14  12   2   15.70    2.70
  14  12   2   18.90    2.50
 -17 -13   2   14.90    2.50
 -17 -13   2   13.00    2.90
  17 -13  -2   16.80    2.30
 -17 -13   2   11.60    2.50
 -17 -13   2   12.40    2.70
  17  13  -2   14.80    3.50
  17  13  -2   19.50    4.90
  17  13  -2   11.60    2.40
  17  13  -2   18.90    2.90
 -15 -13   2    3.50    2.60
 -15 -13   2    1.50    2.30
 -15 -13   2    1.00    2.10
  15 -13  -2    1.40    2.10
 -15 -13   2    4.00    2.10
  15  13  -2   -0.50    3.10
  15  13  -2    0.00    2.00
  15  13  -2   -1.60    2.50
  15  13  -2    0.00    2.50
  13 -13  -2   72.39    4.00
 -13 -13   2   61.89    4.10
 -13 -13   2   65.59    4.10
 -13 -13   2   61.79    4.70
  13 -13  -2   72.29    3.30
 -13 -13   2   66.09    3.90
  13  13  -2   66.79    4.40
  13  13  -2   66.69    4.20
  13  13  -2   65.79    3.90
  13  13  -2   72.99    5.60
 -11 -13   2   20.70    2.30
 -11 -13   2   19.50    2.70
  11 -13  -2   28.30    3.00
  11 -13  -2   23.00    2.50
 -11 -13   2   20.70    2.20
 -11 -13   2   22.60    2.60
  11  13  -2   17.90    2.10
  11  13  -2   21.20    2.40
  11  13  -2   19.60    2.40
  11  13  -2   20.50    3.40
  -9 -13   2  491.35    9.00
  -9 -13   2  464.75    9.60
   9 -13  -2  492.65    9.10
  -9 -13   2  489.15    9.10
   9 -13  -2  470.85    9.40
  -9 -13   2  475.75   10.20
   9  13  -2  497.75    9.20
   9  13  -2  489.05    9.00
   9  13  -2  486.55    8.90
   9  13  -2  490.85   10.50
   7 -13  -2    1.20    1.10
   7 -13  -2    0.50    1.20
   7 -13  -2   -0.10    1.80
  -7 -13   2    0.00    1.90
  -7 -13   2    4.20    1.70
  -7 -13   2   -0.20    2.20
   7 -13  -2    1.80    1.90
   7  13  -2    1.10    1.80
  -7  13   2   -1.00    2.30
   7  13  -2   -1.10    1.60
  -5 -13   2    1.50    2.20
   5 -13  -2    0.80    1.90
  -5 -13   2    1.60    2.20
   5 -13  -2   -1.30    1.80
   5 -13  -2   -1.30    1.20
  -5 -13   2   -1.40    1.50
   5 -13  -2    0.00    1.20
  -5 -13   2    0.80    1.40
  -5  13   2   -0.60    1.30
   5  13  -2   -0.90    2.70
  -5  13   2   -1.10    2.20
   5  13  -2    1.60    1.50
   5  13  -2   -0.20    1.70
  -5  13   2    0.00    1.20
   3 -13  -2   50.89    3.60
  -3 -13   2   45.20    2.70
   3 -13  -2   50.79    2.70
   3 -13  -2   54.39    2.70
  -3 -13   2   50.99    2.80
   3 -13  -2   54.09    3.80
  -3 -13   2   48.50    3.50
  -3 -13   2   56.19    4.10
  -3  13   2   38.40    2.30
  -3  13   2   53.39    4.30
  -3  13   2   50.79    2.70
   3  13  -2   47.30    2.70
   3  13  -2   55.19    4.70
   1 -13  -2    3.60    1.50
  -1 -13   2    1.50    1.30
   1 -13  -2    2.10    2.10
   1 -13  -2    1.70    1.90
  -1 -13   2    4.10    1.90
  -1 -13   2    0.60    2.10
   1 -13  -2    2.00    1.40
  -1 -13   2    2.50    1.30
  -1  13   2    2.30    1.50
   1  13  -2    1.80    1.30
  -1  13   2    2.10    1.60
  -1  13   2   -1.20    2.50
   1  13  -2    2.40    1.40
   1  13  -2    1.60    2.60
  -1 -13  -2   -0.50    2.20
  -1 -13  -2    0.90    1.90
  -1 -13  -2    3.30    1.50
   1 -13   2    2.70    1.20
   1 -13   2    5.50    2.00
   1 -13   2    3.70    2.20
  -1 -13  -2    4.80    1.70
   1 -13   2    2.00    1.10
  -1  13  -2    1.80    2.60
   1  13   2    2.40    1.70
   1  13   2    1.40    1.60
   1  13   2   -1.80    2.50
   3 -13   2   94.39    4.50
  -3 -13  -2   87.39    4.20
  -3 -13  -2   91.89    4.70
  -3 -13  -2   93.89    3.90
  -3 -13  -2   94.99    4.30
   3 -13   2   94.69    4.20
   3  13   2   94.09    5.10
   3  13   2   91.29    5.20
   3  13   2   93.29    3.80
   5 -13   2   62.99    3.70
  -5 -13  -2   60.99    4.40
   5 -13   2   59.69    4.10
  -5 -13  -2   64.79    3.90
  -5 -13  -2   55.99    3.30
  -5 -13  -2   55.29    3.70
   5 -13   2   64.49    3.10
   5  13   2   64.69    5.40
   5  13   2   58.59    3.70
   5  13   2   62.49    3.80
   7 -13   2  158.38    5.20
  -7 -13  -2  150.28    4.90
   7 -13   2  149.99    4.80
  -7 -13  -2  153.98    5.70
  -7 -13  -2  150.88    4.70
   7 -13   2  157.08    4.30
  -7 -13  -2  156.18    5.20
   7  13   2  154.08    4.80
   7  13   2  156.38    5.00
   7  13   2  145.19    6.20
   9 -13   2  108.49    4.20
   9 -13   2  109.39    4.60
  -9 -13  -2  102.69    4.70
  -9 -13  -2  108.29    4.60
  -9 -13  -2  106.19    5.30
  -9 -13  -2  110.89    4.30
   9 -13   2  104.39    4.00
   9  13   2  110.89    4.50
   9  13   2  114.29    6.00
   9  13   2  116.09    4.80
 -11 -13  -2   -1.10    2.10
  11 -13   2    0.30    1.90
  11 -13   2   -4.80    1.80
 -11 -13  -2   -1.40    2.00
 -11 -13  -2   -0.60    2.20
  11 -13   2    1.90    2.00
 -11 -13  -2   -1.40    2.70
  11  13   2   -0.60    2.30
  11  13   2   -0.70    2.20
  11  13   2    1.70    5.70
 -13 -13  -2   56.39    4.50
 -13 -13  -2   43.50    4.00
  13 -13   2   58.99    3.90
 -13 -13  -2   50.69    5.00
  13 -13   2   57.39    3.40
 -13 -13  -2   51.09    4.10
  13 -13   2   43.80    3.70
  13  13   2   48.70    4.40
  13  13   2   48.60    6.00
  13  13   2   50.79    4.80
 -12 -14   2    9.80    2.10
  12 -14  -2   13.90    2.00
 -12 -14   2    9.60    2.40
 -12 -14   2   10.30    2.70
  12 -14  -2   13.70    2.40
 -12 -14   2   12.00    2.20
  12  14  -2    9.60    2.40
  12  14  -2   12.20    2.50
  12  14  -2   10.90    2.20
  12  14  -2   14.20    3.50
  10 -14  -2    0.70    1.80
 -10 -14   2   -2.70    1.80
  10 -14  -2   -1.80    2.10
  10  14  -2    0.50    2.00
  10  14  -2    1.20    2.90
  10  14  -2    1.50    4.10
  10  14  -2   -0.70    2.10
   8 -14  -2   69.49    4.10
  -8 -14   2   65.49    4.80
   8 -14  -2   63.39    4.40
  -8 -14   2   66.29    4.20
  -8 -14   2   67.69    3.60
  -8 -14   2   69.19    3.80
   8  14  -2   64.99    5.40
   8  14  -2   66.29    3.90
   8  14  -2   67.59    3.60
   6 -14  -2   91.89    4.30
   6 -14  -2  100.49    4.30
  -6 -14   2   98.99    3.70
  -6 -14   2   97.79    3.90
  -6 -14   2   95.09    4.60
  -6 -14   2  101.69    5.00
   6 -14  -2   98.59    3.10
   6 -14  -2  101.39    3.10
   6  14  -2   97.89    3.80
  -6  14   2  101.09    5.10
   6  14  -2   94.69    3.70
   6  14  -2   96.99    5.70
  -4 -14   2   73.49    4.20
   4 -14  -2   70.19    3.00
  -4 -14   2   71.69    3.30
  -4 -14   2   76.69    3.20
   4 -14  -2   68.29    4.10
  -4 -14   2   71.79    4.60
   4 -14  -2   75.29    4.20
   4  14  -2   73.49    5.40
  -4  14   2   67.69    4.70
   4  14  -2   70.49    3.30
  -4  14   2   73.89    3.00
  -4  14   2   73.79    3.00
   2 -14  -2   -0.90    2.00
   2 -14  -2   -0.20    1.50
  -2 -14   2   -0.20    2.00
   2 -14  -2   -1.90    1.50
  -2 -14   2    1.30    2.20
   2 -14  -2    1.70    2.10
  -2 -14   2   -1.20    1.40
   2  14  -2   -2.30    1.50
   2  14  -2    0.80    1.40
  -2  14   2   -0.40    2.70
  -2  14   2    0.20    0.80
   2  14  -2    0.70    3.40
  -2  14   2   -0.90    1.50
   0 -14  -2   12.10    1.80
   0 -14  -2   12.50    1.70
   0 -14   2   13.50    1.40
   0 -14   2   12.50    2.40
   0 -14  -2   12.30    2.50
   0 -14   2   11.00    2.40
   0 -14   2   13.30    1.50
   0 -14  -2   10.40    2.20
   0  14   2   12.30    2.90
   0  14   2   11.70    1.80
   0  14   2   13.80    1.90
   0  14  -2    8.00    4.60
  -2 -14  -2   12.20    2.60
  -2 -14  -2   12.80    2.40
  -2 -14  -2   14.60    1.90
   2 -14   2    4.10    2.30
   2  14   2   13.80    2.10
   2  14   2   13.00    2.00
   2  14   2    4.40    4.80
   4 -14   2    7.80    2.40
  -4 -14  -2    9.40    2.10
  -4 -14  -2    7.10    2.20
  -4 -14  -2    9.00    1.90
   4 -14   2   13.50    2.30
  -4 -14  -2    7.40    2.50
   4  14   2    9.00    2.00
   4  14   2    9.00    3.00
   4  14   2   10.70    2.10
  -6 -14  -2  103.09    4.90
  -6 -14  -2  111.19    5.40
   6 -14   2  106.39    4.80
  -6 -14  -2   99.69    4.50
   6 -14   2  105.69    4.40
   6  14   2  106.09    6.00
   6  14   2  102.09    4.50
   8 -14   2   60.39    4.30
  -8 -14  -2   60.39    5.00
  -8 -14  -2   64.79    4.30
   8 -14   2   63.69    4.00
  -8 -14  -2   60.89    3.90
   8  14   2   66.39    4.20
   8  14   2   83.49   10.60
   8  14   2   61.59    4.40
 -10 -14  -2  134.39    6.10
 -10 -14  -2  143.79    5.40
 -10 -14  -2  127.69    5.10
  10 -14   2  138.59    4.80
  10 -14   2  146.59    5.20
 -10 -14  -2  137.99    5.00
  10  14   2  143.79    6.90
  10  14   2  144.79    5.50
  10  14   2  132.99    5.10
   9 -15  -2    0.30    2.10
  -9 -15   2   -2.30    2.30
  -9 -15   2    1.70    2.60
   9 -15  -2    2.90    2.50
  -9 -15   2    0.00    1.90
  -9 -15   2    0.00    1.90
   9  15  -2   -0.20    3.30
   9  15  -2    0.70    2.60
   9  15  -2   -1.70    1.90
  -7 -15   2   49.20    4.80
   7 -15  -2   50.59    4.00
   7 -15  -2   50.49    2.60
  -7 -15   2   52.89    3.60
  -7 -15   2   49.30    4.30
   7 -15  -2   49.60    4.40
  -7 -15   2   47.20    3.60
   7 -15  -2   56.29    2.50
   7  15  -2   46.50    4.70
   7  15  -2   52.59    3.70
   7  15  -2   48.10    5.70
  -7  15   2   58.19    5.10
   5 -15  -2  196.98    6.30
  -5 -15   2  185.78    6.00
   5 -15  -2  200.88    4.50
  -5 -15   2  195.38    5.20
   5 -15  -2  196.58    5.80
   5 -15  -2  195.68    4.50
  -5 -15   2  178.98    5.00
  -5  15   2  189.28    4.20
   5  15  -2  173.38    4.90
  -5  15   2  205.88    6.60
   5  15  -2  206.08    8.70
  -5  15   2  203.58    5.00
   3 -15  -2    4.70    2.50
   3 -15  -2    7.90    2.50
   3 -15  -2   10.30    1.70
  -3 -15   2    4.00    1.70
  -3 -15   2    3.60    1.70
  -3 -15   2    9.00    2.40
   3 -15  -2   10.80    1.70
  -3 -15   2    7.50    2.50
   3  15  -2    7.00    3.30
  -3  15   2    8.70    1.70
  -3  15   2    4.30    3.00
  -3  15   2    8.80    1.70
   3  15  -2    3.40    1.70
  -1 -15   2    0.00    1.60
   1 -15  -2    0.40    2.30
  -1 -15   2    1.20    1.50
   1 -15  -2    1.10    1.60
  -1 -15   2    4.10    2.70
   1 -15  -2    2.10    2.50
  -1 -15   2    3.00    2.50
   1 -15  -2    4.10    1.70
  -1  15   2   -6.20    3.70
  -1  15   2    2.80    1.60
   1  15  -2   -2.10    1.40
   1  15  -2    1.90    3.40
  -1 -15  -2   19.30    2.80
  -1 -15  -2   18.00    2.80
  -1 -15  -2   20.70    2.10
   1 -15   2   18.60    2.80
   1 -15   2   19.60    4.40
   1  15   2   15.80    3.50
   1  15   2   20.20    2.20
   1  15   2   18.60    2.30
  -3 -15  -2   25.00    2.30
  -3 -15  -2   23.70    2.90
   3 -15   2   29.50    4.40
   3 -15   2   29.20    3.00
  -3 -15  -2   23.90    3.00
  -3 -15  -2   23.60    2.30
   3  15   2   25.30    3.80
   3  15   2   20.80    2.30
   3  15   2   26.90    2.60
  -5 -15  -2    2.60    2.10
  -5 -15  -2   -0.30    1.90
   5 -15   2    1.90    2.70
   5 -15   2    2.30    2.40
  -5 -15  -2    1.30    3.40
  -5 -15  -2    0.40    2.00
   5  15   2    0.60    2.20
   5  15   2   -2.70    1.90
  28   0  -3    4.10    1.90
 -28   0   3    1.20    1.80
  28   0  -3    0.80    1.80
 -28   0   3    5.10    2.30
  28   0  -3    1.40    2.10
  26   0  -3    3.30    1.80
 -26   0   3    5.70    1.80
  26   0  -3    2.70    1.70
 -26   0   3    3.50    1.70
  26   0  -3    4.10    1.70
 -24   0   3    0.00    1.60
 -24   0   3   -0.20    1.10
  24   0  -3    1.90    1.60
  24   0  -3    1.00    1.60
  24   0  -3    1.20    1.50
 -22   0   3    0.90    1.40
 -22   0   3   -4.40    1.50
  22   0  -3   -4.80    1.40
 -22   0   3    0.30    1.10
  22   0  -3    0.20    1.40
  22   0  -3   -1.50    1.40
 -20   0   3    0.40    1.10
  20   0  -3   -2.60    1.30
 -20   0   3   -3.30    1.30
 -20   0   3   -0.90    1.20
  20   0  -3    1.80    1.30
 -18   0   3   -0.40    1.00
 -18   0   3   -0.20    1.10
  18   0  -3   -1.10    1.20
  18   0  -3   -1.20    1.20
 -18   0   3   -1.40    1.20
  18   0  -3   -0.30    1.10
 -16   0   3   -0.80    1.80
  16   0  -3   -0.90    1.00
  16   0  -3   -0.20    1.10
 -16   0   3    0.20    1.00
 -16   0   3   -0.20    1.10
 -16   0   3   -0.20    1.00
  16   0  -3   -1.30    1.00
 -14   0   3    0.80    0.90
 -14   0   3    0.40    1.10
  14   0  -3    2.00    1.90
 -14   0   3   -0.60    0.90
  14   0  -3    1.50    1.00
 -14   0   3    0.20    1.00
  14   0  -3    1.50    0.90
 -12   0   3    0.00    0.90
  12   0  -3    0.30    1.20
  12   0  -3    0.00    0.90
  12   0  -3    0.00    0.90
 -12   0   3   -0.60    1.00
  12   0  -3    1.10    0.90
 -12   0   3    0.40    1.00
 -12   0   3    1.00    0.90
  10   0  -3    0.80    0.90
 -10   0   3    1.90    0.90
 -10   0   3    0.20    0.80
  10   0  -3    1.60    0.90
  10   0  -3   -0.70    0.80
 -10   0   3   -0.10    0.90
  10   0  -3    1.20    1.10
 -10   0   3    0.50    0.90
  -8   0   3   -0.10    0.80
   8   0  -3    0.00    0.80
   8   0  -3    0.10    1.00
  -8   0   3    1.00    0.70
  -8   0   3    0.10    0.80
  -8   0   3    0.10    0.80
   8   0  -3   -0.20    0.80
   6   0  -3    0.10    1.00
   6   0  -3    0.60    0.70
  -6   0   3    1.20    0.90
  -6   0   3   -0.50    0.70
  -6   0   3    0.80    0.70
   6   0  -3    0.10    0.70
  -6   0   3    0.00    0.70
  -4   0   3    1.20    0.80
   4   0  -3    1.60    1.00
  -4   0   3    0.00    0.70
  -4   0   3    0.40    0.90
   4   0  -3    0.70    0.70
  -4   0   3    2.10    0.70
   4   0  -3    0.00    0.80
   4   0  -3    0.60    0.70
   2   0  -3    1.70    0.70
   2   0  -3    1.50    0.80
  -2   0   3    1.60    0.70
  -2   0   3    0.80    0.70
  -2   0   3    1.90    0.80
   2   0  -3    1.30    0.80
  -2   0   3    3.90    0.90
   2   0  -3    4.10    0.90
   0   0  -3   -0.10    0.70
   0   0   3    0.70    0.70
   0   0  -3    1.30    0.80
   0   0   3   -0.40    0.70
   0   0  -3    1.00    0.90
   0   0   3    0.10    0.90
   0   0  -3    0.40    0.70
  -2   0  -3    2.30    0.80
  -2   0  -3    0.40    0.90
   2   0   3    1.60    1.00
   2   0   3    1.10    0.70
   2   0   3    1.20    0.70
   2   0   3    0.80    0.70
  -2   0  -3    0.20    0.70
  -2   0  -3   -0.20    0.70
   4   0   3    1.60    0.80
   4   0   3    2.30    0.80
  -4   0  -3    1.90    0.70
   4   0   3    2.30    0.70
  -4   0  -3    2.60    0.80
  -4   0  -3    0.80    0.80
   4   0   3    2.90    1.10
  -6   0  -3   -0.20    0.70
   6   0   3    0.50    0.80
   6   0   3    0.60    0.90
   6   0   3    0.50    0.70
  -6   0  -3    1.60    0.90
  -6   0  -3    0.00    0.90
   6   0   3    0.20    1.20
  -8   0  -3   -1.10    0.90
  -8   0  -3    0.20    0.90
   8   0   3    1.60    0.90
   8   0   3   -0.60    1.20
   8   0   3    1.60    0.90
 -10   0  -3   -1.20    0.90
 -10   0  -3   -0.30    1.00
  10   0   3    0.80    1.00
  10   0   3   -0.20    1.00
 -12   0  -3    0.20    1.00
  12   0   3    0.00    1.40
  12   0   3    0.50    1.10
 -12   0  -3   -0.60    1.10
  12   0   3    0.60    1.10
 -14   0  -3   -1.20    1.20
  14   0   3    0.80    1.60
 -14   0  -3    0.10    1.10
  14   0   3   -1.20    1.20
  16   0   3   -1.10    1.30
 -16   0  -3    0.90    2.20
  16   0   3   -1.70    1.90
 -16   0  -3    1.20    1.40
  16   0   3   -1.60    1.30
  18   0   3    1.50    2.10
  18   0   3    1.50    1.50
 -18   0  -3   -1.30    1.40
 -18   0  -3   -0.80    1.50
  18   0   3   -1.50    1.40
 -20   0  -3   -1.20    1.50
 -20   0  -3   -1.80    1.50
  20   0   3   -1.00    2.10
  20   0   3   -1.20    1.50
  20   0   3   -2.50    2.50
  22   0   3   -1.10    1.60
 -22   0  -3   -2.00    1.60
 -22   0  -3    0.30    1.60
  22   0   3    0.50    2.30
  22   0   3    0.20    1.70
  24   0   3    0.30    1.80
  24   0   3    2.20    2.50
  24   0   3   -2.30    1.70
 -24   0  -3   -0.60    1.60
 -24   0  -3    2.30    1.80
 -29  -1   3   15.80    2.20
  29  -1  -3   15.70    2.10
  29  -1  -3   18.20    2.20
 -29  -1   3   13.80    2.10
 -29   1   3   13.00    2.00
  29   1  -3   13.60    2.10
 -29   1   3   13.10    2.10
  29   1  -3   15.10    2.30
  29   1  -3   16.30    2.40
 -27  -1   3  157.38    4.80
  27  -1  -3  161.48    4.70
  27  -1  -3  160.58    4.70
 -27  -1   3  166.18    4.90
  27   1  -3  167.18    4.90
 -27   1   3  157.78    4.60
  27   1  -3  160.28    4.70
  27   1  -3  161.18    5.00
 -27   1   3  156.38    4.70
  25  -1  -3   51.79    3.10
 -25  -1   3   54.69    3.40
  25  -1  -3   53.69    3.70
  25   1  -3   52.79    3.30
  25   1  -3   48.50    3.30
  25   1  -3   55.39    4.10
 -25   1   3   46.30    3.20
 -23  -1   3   26.30    2.80
 -23  -1   3   25.10    2.10
 -23  -1   3   22.00    2.00
  23  -1  -3   24.50    1.90
  23  -1  -3   25.00    2.70
  23   1  -3   23.90    2.00
  23   1  -3   24.00    2.00
 -23   1   3   23.80    2.60
 -23   1   3   26.10    1.90
  23   1  -3   26.80    2.80
 -23   1   3   24.70    1.90
 -21  -1   3  292.77    5.40
  21  -1  -3  294.37    5.90
 -21  -1   3  292.57    6.10
 -21  -1   3  298.77    6.10
  21  -1  -3  289.37    6.00
 -21   1   3  306.77    6.00
  21   1  -3  296.47    6.10
 -21   1   3  290.87    5.90
 -21   1   3  290.67    5.30
  21   1  -3  302.07    5.90
  21   1  -3  298.47    6.20
 -19  -1   3    4.50    1.30
 -19  -1   3    6.40    1.50
  19  -1  -3    5.50    1.30
  19  -1  -3    3.40    1.30
 -19  -1   3    5.40    1.30
 -19  -1   3    5.60    1.20
 -19   1   3    1.60    1.50
  19   1  -3    4.60    1.50
 -19   1   3    4.60    1.30
  19   1  -3    6.50    1.50
 -19   1   3    3.60    1.10
  19   1  -3    5.00    1.40
 -17  -1   3   -1.50    1.00
 -17  -1   3   -0.40    1.00
 -17  -1   3   -1.90    1.10
  17  -1  -3   -0.40    1.00
 -17  -1   3    0.70    1.20
  17  -1  -3   -0.90    1.10
 -17   1   3    0.50    1.10
 -17   1   3   -0.70    1.00
  17   1  -3   -1.00    1.10
 -17   1   3   -0.80    0.90
  17   1  -3   -0.10    1.20
  17   1  -3    0.40    1.20
 -15  -1   3    9.80    1.20
  15  -1  -3    8.90    1.10
 -15  -1   3    7.40    1.20
 -15  -1   3    8.60    1.20
  15  -1  -3    7.30    1.10
 -15  -1   3    7.30    1.10
 -15   1   3    7.80    1.00
  15   1  -3    8.50    1.20
  15   1  -3    9.10    1.20
  15   1  -3    9.50    1.20
 -15   1   3    7.60    1.10
 -15   1   3    8.00    1.10
 -13  -1   3  594.44    9.30
 -13  -1   3  569.44    9.30
  13  -1  -3  559.14    9.10
  13  -1  -3  551.44    9.10
 -13  -1   3  558.74    9.10
  13   1  -3  579.04    9.30
 -13   1   3  554.54    9.10
 -13   1   3  559.44    9.10
  13   1  -3  556.74    9.20
  13   1  -3  551.84    9.60
  13   1  -3  559.14    9.10
 -13   1   3  537.65    9.00
  -9  -1   3 1333.37   20.30
   9  -1  -3 1338.97   20.20
   9  -1  -3 1345.97   20.40
   9  -1  -3 1331.57   21.10
  -9  -1   3 1325.87   20.50
   9  -1  -3 1325.47   20.20
  -9  -1   3 1315.87   20.10
   9   1  -3 1317.27   20.50
  -9   1   3 1291.87   20.20
   9   1  -3 1317.27   20.20
   9   1  -3 1324.57   20.20
   9   1  -3 1340.67   20.30
  -9   1   3 1326.77   20.20
  -9   1   3 1326.77   20.20
   7  -1  -3  229.58    4.30
   7  -1  -3  236.08    4.20
   7  -1  -3  247.68    4.70
  -7  -1   3  238.28    4.30
  -7  -1   3  240.18    4.30
  -7  -1   3  241.38    4.20
  -7  -1   3  239.18    4.50
   7  -1  -3  238.38    4.20
   7   1  -3  242.28    4.30
   7   1  -3  234.48    4.20
   7   1  -3  237.68    4.50
  -7   1   3  241.38    4.20
  -7   1   3  236.98    4.20
  -7   1   3  232.88    4.40
   7   1  -3  234.78    4.50
  -7   1   3  230.08    4.30
  -5  -1   3    2.90    0.90
   5   1  -3    5.50    1.90
  -5   1   3    4.20    0.90
   3  -1  -3 1167.38   17.70
   3  -1  -3 1160.58   17.80
  -3  -1   3 1178.68   17.70
  -3  -1   3 1181.38   17.70
  -3   1   3 1154.68   17.80
  -3   1   3 1150.68   17.70
   3   1  -3 1176.38   17.70
   3   1  -3 1176.18   17.70
   1  -1   3 1253.17   20.30
   1  -1   3 1288.47   19.70
   1  -1   3 1309.47   19.70
   1  -1   3 1306.37   19.70
  -1  -1  -3 1284.77   19.70
  -1  -1  -3 1331.77   20.10
   1   1   3 1328.37   19.90
   1   1   3 1331.17   19.80
  -1   1  -3 1291.07   19.70
  -1   1  -3 1326.67   20.00
  -1   1  -3 1303.47   19.90
  -3  -1  -3 2416.96   36.50
   3  -1   3 2461.25   36.40
  -3   1  -3 2447.76   36.50
  -5  -1  -3  383.36    6.50
  -5  -1  -3  378.86    6.20
   5  -1   3  386.06    6.90
  -5  -1  -3  389.16    6.50
   5  -1   3  385.86    6.10
   5  -1   3  381.56    6.30
   5  -1   3  381.26    6.30
   5   1   3  383.76    6.50
  -5   1  -3  388.46    6.30
  -5   1  -3  386.56    6.30
   5   1   3  380.96    6.20
   5   1   3  383.26    6.50
   5   1   3  385.76    6.80
  -7  -1  -3  627.84    9.90
   7  -1   3  636.14   10.20
   7  -1   3  639.04    9.80
   7  -1   3  643.74   10.80
  -7  -1  -3  651.03   10.30
  -7  -1  -3  645.84   10.40
   7  -1   3  633.54   10.20
  -7   1  -3  659.03   10.20
   7   1   3  635.74   10.70
   7   1   3  645.14   10.00
  -7   1  -3  636.44   10.20
   7   1   3  649.14   10.30
   7   1   3  646.64   10.40
   9  -1   3  694.43   10.90
   9  -1   3  681.63   11.50
  -9  -1  -3  674.23   11.40
   9  -1   3  680.73   10.90
  -9  -1  -3  672.83   10.60
  -9  -1  -3  688.63   11.10
   9   1   3  681.83   11.10
   9   1   3  684.23   10.60
  -9   1  -3  702.33   10.90
   9   1   3  695.43   11.10
   9   1   3  683.73   11.50
  -9   1  -3  684.63   10.90
  11  -1   3   64.59    2.30
  11  -1   3   62.09    2.20
  11  -1   3   59.29    2.90
 -11  -1  -3   64.99    2.40
 -11  -1  -3   63.19    2.50
 -11   1  -3   62.49    2.20
 -11   1  -3   65.99    2.30
  11   1   3   62.79    2.50
  11   1   3   65.49    2.50
  11   1   3   63.99    3.00
  13  -1   3   23.80    2.00
 -13  -1  -3   22.30    2.20
 -13  -1  -3   23.10    2.30
 -13   1  -3   21.20    2.00
  13   1   3   22.00    2.30
  13   1   3   17.80    1.90
  13   1   3   26.80    2.30
 -13   1  -3   24.40    2.00
  15  -1   3  276.67    5.30
 -15  -1  -3  274.77    5.50
  15  -1   3  242.58    6.90
  15  -1   3  267.57    6.10
 -15   1  -3  274.37    5.30
  15   1   3  275.67    6.20
 -15   1  -3  273.67    5.40
  15   1   3  269.47    5.60
  15   1   3  270.77    6.50
 -17  -1  -3 1134.19   18.20
  17  -1   3 1120.29   18.00
  17  -1   3 1140.39   18.00
 -17  -1  -3 1153.08   18.20
  17  -1   3 1110.29   18.60
 -17   1  -3 1121.49   18.00
 -17   1  -3 1146.39   18.00
  17   1   3 1147.09   18.20
  17   1   3 1120.09   20.00
  17   1   3 1138.19   18.20
 -19  -1  -3   78.29    3.30
  19  -1   3   82.69    3.30
  19  -1   3   73.09    3.20
 -19  -1  -3   81.59    3.50
  19  -1   3   78.09    4.00
  19   1   3   81.29    3.50
  19   1   3   81.09    3.50
 -19   1  -3   80.49    3.20
 -19   1  -3   81.29    3.10
  19   1   3   77.39    4.20
  21  -1   3   32.60    2.90
 -21  -1  -3   31.50    3.20
 -21  -1  -3   34.00    3.10
  21  -1   3   34.80    3.00
  21  -1   3   34.80    3.80
  21   1   3   34.00    4.00
  21   1   3   32.30    3.10
 -21   1  -3   35.40    2.80
  21   1   3   33.20    3.10
 -21   1  -3   28.00    2.90
 -23  -1  -3   11.90    2.30
  23  -1   3   12.10    1.90
  23  -1   3   15.90    2.60
 -23  -1  -3   13.30    2.00
 -23   1  -3   10.40    2.40
  23   1   3   15.60    2.80
 -23   1  -3   12.40    2.10
  23   1   3   14.00    2.20
  23   1   3   12.60    2.00
  28  -2  -3  934.91   15.70
  28  -2  -3  964.20   16.90
 -28  -2   3  965.20   16.10
 -28   2   3  950.20   15.60
  28   2  -3  882.61   18.50
  28   2  -3  977.20   16.10
 -28   2   3  960.40   15.90
  28   2  -3  870.21   19.10
 -26  -2   3  547.55   10.30
 -26  -2   3  561.24   10.30
  26  -2  -3  565.24   10.00
  26  -2  -3  551.24   10.00
 -26   2   3  537.45   10.20
  26   2  -3  572.24   10.20
 -26   2   3  553.64   10.00
  26   2  -3  551.74   10.40
  26   2  -3  559.34   10.30
 -24  -2   3  280.87    5.40
  24  -2  -3  284.57    5.90
  24  -2  -3  286.37    6.00
 -24  -2   3  283.77    6.30
  24   2  -3  279.17    6.40
  24   2  -3  283.57    6.30
 -24   2   3  312.97    8.30
  24   2  -3  273.07    6.20
 -22  -2   3   27.40    2.10
  22  -2  -3   23.80    2.60
  22  -2  -3   26.80    2.10
 -22  -2   3   28.50    2.80
 -22  -2   3   28.00    2.20
 -22  -2   3   28.20    2.80
  22   2  -3   25.50    2.10
 -22   2   3   26.80    2.00
 -22   2   3   23.90    1.80
 -22   2   3   26.30    2.40
  22   2  -3   25.30    2.00
  22   2  -3   32.00    3.00
  20  -2  -3  191.08    4.80
 -20  -2   3  182.78    4.00
 -20  -2   3  184.08    4.50
  20  -2  -3  179.28    4.20
 -20  -2   3  184.98    4.60
 -20  -2   3  181.68    4.40
  20   2  -3  182.88    4.50
 -20   2   3  186.48    4.20
 -20   2   3  180.38    3.70
  20   2  -3  177.48    4.60
 -20   2   3  180.58    4.20
  20   2  -3  174.88    4.50
 -18  -2   3  129.09    3.60
 -18  -2   3  128.29    3.50
  18  -2  -3  130.89    3.30
  18  -2  -3  130.19    3.30
 -18  -2   3  129.29    3.60
 -18  -2   3  128.39    3.20
  18   2  -3  124.59    3.60
 -18   2   3  128.19    3.30
  18   2  -3  129.39    3.60
 -18   2   3  124.49    3.20
  18   2  -3  127.79    3.60
 -18   2   3  124.09    3.00
  16  -2  -3  205.18    4.10
  16  -2  -3  201.78    4.10
 -16  -2   3  205.68    4.30
 -16  -2   3  205.08    4.40
 -16  -2   3  198.38    4.40
  16   2  -3  206.38    4.40
  16   2  -3  203.28    4.90
 -16   2   3  199.58    4.10
 -16   2   3  196.98    3.90
  16   2  -3  203.58    4.50
 -16   2   3  206.88    4.10
  16   2  -3  199.78    4.30
 -14  -2   3 2749.82   41.00
  14  -2  -3 2708.33   40.80
 -14  -2   3 2742.53   41.10
  14  -2  -3 2720.23   40.90
 -14  -2   3 2737.53   41.10
  14  -2  -3 2732.73   40.90
  14   2  -3 2746.73   41.00
  14   2  -3 2723.93   41.50
 -14   2   3 2635.64   40.80
 -14   2   3 2723.53   40.90
  14   2  -3 2729.63   41.10
 -14   2   3 2712.73   40.80
  14   2  -3 2678.93   41.00
  12  -2  -3 1020.90   15.70
  12  -2  -3  991.50   15.70
  12  -2  -3 1010.90   15.70
 -12  -2   3 1017.40   15.90
 -12  -2   3 1032.30   15.90
 -12  -2   3 1020.40   15.90
  12   2  -3 1010.60   16.20
 -12   2   3 1034.10   15.70
  12   2  -3 1005.20   15.80
 -12   2   3 1012.80   15.70
 -12   2   3  996.10   15.60
  12   2  -3 1019.10   15.90
  12   2  -3  998.00   15.80
   8  -2  -3  533.55    8.50
  -8  -2   3  530.35    8.60
   8  -2  -3  501.15    9.50
  -8  -2   3  534.15    8.90
   8  -2  -3  529.95    8.60
   8  -2  -3  537.55    8.50
  -8  -2   3  531.25    9.00
  -8  -2   3  539.05    8.90
   8   2  -3  548.05    8.70
   8   2  -3  537.55    8.60
  -8   2   3  528.95    8.60
  -8   2   3  539.05    8.50
  -8   2   3  542.75    8.50
   8   2  -3  541.25    8.70
   8   2  -3  529.05    8.90
  -6  -2   3  212.38    3.90
   6  -2  -3  217.38    3.90
  -6  -2   3  211.18    3.80
  -6  -2   3  208.88    4.10
   6  -2  -3  206.28    4.20
   6  -2  -3  206.58    3.80
  -6  -2   3  214.88    4.00
   6  -2  -3  212.68    3.80
   6   2  -3  214.58    4.20
  -6   2   3  208.78    3.80
  -6   2   3  208.48    3.90
  -6   2   3  212.18    3.80
   6   2  -3  210.48    3.90
  -6   2   3  209.78    3.90
  -4  -2   3  171.48    3.10
   4  -2  -3  137.29    4.40
   4  -2  -3  166.08    3.20
  -4  -2   3  158.18    4.60
   4  -2  -3  167.28    3.20
   4  -2  -3  168.88    3.10
  -4  -2   3  168.38    3.10
  -4  -2   3  166.28    3.40
   4   2  -3  160.08    4.10
  -4   2   3  168.98    3.40
   4   2  -3  170.28    3.20
  -4   2   3  168.28    3.30
  -4   2   3  163.08    3.10
  -4   2   3  168.48    3.20
   4   2  -3  160.58    3.50
   2  -2   3  335.57    5.40
  -2  -2  -3  328.97    5.60
   2  -2   3  332.67    5.90
   2  -2   3  331.67    5.40
  -2  -2  -3  333.07    5.70
   2   2   3  335.87    5.70
  -2   2  -3  330.67    5.40
   2   2   3  342.67    5.90
   2   2   3  332.57    5.70
   2   2   3  334.97    5.80
  -2   2  -3  333.77    5.40
  -2   2  -3  337.97    6.00
  -4  -2  -3  843.92   13.20
  -4  -2  -3  834.32   12.90
   4  -2   3  833.42   12.80
  -4  -2  -3  833.62   13.10
   4  -2   3  844.42   12.80
   4  -2   3  831.92   13.40
   4   2   3  838.12   13.20
  -4   2  -3  842.72   12.80
   4   2   3  834.42   13.10
  -4   2  -3  839.82   12.80
   4   2   3  816.32   13.40
   6  -2   3 1910.71   29.00
  -6  -2  -3 1936.71   29.30
   6  -2   3 1947.81   29.00
  -6  -2  -3 1917.71   29.00
   6  -2   3 1931.71   28.90
   6  -2   3 1949.10   29.60
   6   2   3 1925.21   29.30
  -6   2  -3 1918.91   29.00
   6   2   3 1921.61   29.50
   6   2   3 1946.31   29.30
   6   2   3 1905.11   29.60
  -6   2  -3 1951.10   29.00
   8  -2   3 1199.18   18.20
  -8  -2  -3 1172.98   18.10
   8  -2   3 1174.78   18.90
  -8  -2  -3 1206.78   18.50
   8  -2   3 1186.58   18.20
  -8  -2  -3 1198.98   18.60
   8   2   3 1198.68   18.50
   8   2   3 1202.18   18.50
   8   2   3 1193.58   18.60
   8   2   3 1176.18   18.90
  -8   2  -3 1208.38   18.20
  -8   2  -3 1185.88   18.20
 -10  -2  -3   61.09    2.50
 -10  -2  -3   62.09    2.50
 -10  -2  -3   60.59    1.80
  10  -2   3   60.19    2.90
  10  -2   3   61.99    2.10
  10  -2   3   60.19    2.00
  10   2   3   62.39    2.50
 -10   2  -3   64.59    2.10
 -10   2  -3   62.99    2.00
  10   2   3   64.19    2.50
  10   2   3   58.69    2.90
  10   2   3   58.79    1.80
 -12  -2  -3   18.00    1.40
  12  -2   3   19.40    1.80
  12  -2   3   17.40    1.90
 -12  -2  -3   19.30    1.50
  12  -2   3   19.00    1.90
 -12  -2  -3   19.30    1.60
 -12   2  -3   17.50    1.80
  12   2   3   15.50    1.50
  12   2   3   16.00    1.80
 -12   2  -3   17.30    1.70
  12   2   3   20.50    2.30
 -14  -2  -3   48.90    2.70
  14  -2   3   48.30    3.30
  14  -2   3   50.29    2.40
  14  -2   3   51.39    2.30
 -14  -2  -3   51.59    2.80
 -14   2  -3   49.00    2.40
 -14   2  -3   47.30    2.20
  14   2   3   47.50    3.30
  14   2   3   51.59    2.80
 -16  -2  -3  848.52   14.10
  16  -2   3  850.11   13.70
 -16  -2  -3  848.02   14.00
  16  -2   3  840.42   13.60
  16  -2   3  833.62   14.70
  16   2   3  843.72   14.10
 -16   2  -3  850.91   13.60
 -16   2  -3  852.11   14.00
  16   2   3  854.21   14.00
  18  -2   3   59.99    3.90
  18  -2   3   63.39    2.80
 -18  -2  -3   65.59    3.30
  18  -2   3   69.89    4.10
  18  -2   3   66.29    2.90
 -18  -2  -3   68.49    3.30
  18   2   3   67.79    4.20
  18   2   3   64.89    3.40
  18   2   3   65.79    3.40
 -18   2  -3   66.19    2.80
 -18   2  -3   62.79    3.00
 -20  -2  -3    4.00    1.70
 -20  -2  -3    3.60    1.70
  20  -2   3    2.30    2.10
  20  -2   3    5.50    1.50
  20  -2   3    4.30    2.20
 -20   2  -3    2.50    1.40
  20   2   3    4.10    1.80
  20   2   3    4.00    1.80
  20   2   3    6.70    2.40
 -20   2  -3    3.70    1.60
  22  -2   3   25.80    2.60
  22  -2   3   21.30    2.70
  22  -2   3   28.90    2.80
 -22  -2  -3   28.70    2.40
 -22  -2  -3   23.50    2.20
  22  -2   3   27.60    2.10
  22   2   3   27.10    2.40
 -22   2  -3   28.30    2.60
  22   2   3   26.10    3.60
  22   2   3   20.90    2.20
 -22   2  -3   26.40    2.90
  24  -2   3  197.28    5.10
 -24  -2  -3  202.78    5.40
  24  -2   3  191.38    4.90
 -24  -2  -3  192.08    5.50
  24  -2   3  211.08    6.60
 -24   2  -3  195.78    5.00
  24   2   3  204.38    6.60
 -24   2  -3  197.68    4.80
  24   2   3  195.48    5.50
  24   2   3  198.28    5.80
 -29  -3   3    6.80    2.10
  29  -3  -3    5.90    1.80
 -29  -3   3   10.20    4.10
  29  -3  -3    6.50    1.80
  29   3  -3    5.90    3.10
  29   3  -3    5.70    2.30
 -29   3   3    6.60    1.80
  29   3  -3    5.20    2.50
 -29   3   3    7.00    1.70
  29   3  -3    5.10    2.20
 -27  -3   3  383.16    8.20
 -27  -3   3  388.86    7.10
 -27  -3   3  405.16    8.30
  27  -3  -3  404.66    7.70
  27  -3  -3  384.06    8.40
  27   3  -3  406.06    9.30
 -27   3   3  399.46    7.70
  27   3  -3  396.56    8.20
  27   3  -3  396.56    8.30
  27   3  -3  399.76    8.40
 -27   3   3  400.76    7.60
 -25  -3   3   15.70    2.20
 -25  -3   3   18.40    1.70
  25  -3  -3   18.50    1.80
 -25  -3   3   16.80    2.00
  25   3  -3   14.70    2.10
  25   3  -3   18.90    2.40
 -25   3   3   15.50    1.80
 -23  -3   3    4.10    1.80
 -23  -3   3    5.10    1.50
 -23  -3   3    7.40    1.90
  23  -3  -3    8.40    1.50
  23  -3  -3    6.60    1.50
 -23   3   3    6.50    1.50
  23   3  -3    2.10    1.80
  23   3  -3    4.20    1.80
 -23   3   3    5.10    1.20
  23   3  -3    5.30    2.00
 -23   3   3    5.70    1.40
 -21  -3   3  188.18    4.80
  21  -3  -3  190.78    4.30
 -21  -3   3  188.98    4.90
  21  -3  -3  187.68    4.40
 -21  -3   3  186.98    4.70
  21   3  -3  185.48    4.80
  21   3  -3  189.78    5.00
  21   3  -3  196.68    5.00
 -21   3   3  185.88    3.90
  21   3  -3  197.68    5.60
 -21   3   3  188.98    4.40
 -21   3   3  202.08    4.40
  19  -3  -3    1.40    1.20
 -19  -3   3    5.30    1.60
  19  -3  -3    1.80    1.20
 -19  -3   3    3.20    1.50
 -19  -3   3    3.10    1.30
 -19   3   3    3.00    1.20
  19   3  -3    4.70    2.00
 -19   3   3    3.20    1.20
 -19   3   3    0.10    1.20
  19   3  -3    5.70    1.70
  19   3  -3    3.90    1.50
  19   3  -3    2.10    1.50
  17  -3  -3  151.08    3.50
 -17  -3   3  155.28    3.90
 -17  -3   3  150.28    3.90
  17  -3  -3  153.98    3.40
 -17  -3   3  157.08    3.90
  17   3  -3  147.99    4.40
 -17   3   3  147.19    3.30
  17   3  -3  151.98    3.90
 -17   3   3  152.18    3.50
  17   3  -3  154.88    3.90
 -17   3   3  146.89    3.40
  17   3  -3  149.69    4.00
 -15  -3   3   44.60    2.40
 -15  -3   3   41.50    2.50
  15  -3  -3   45.30    2.00
  15  -3  -3   43.30    2.00
 -15  -3   3   45.90    2.30
  15  -3  -3   41.20    1.90
 -15   3   3   43.10    1.90
 -15   3   3   47.70    2.00
 -15   3   3   44.10    2.00
  15   3  -3   43.70    2.30
  15   3  -3   42.30    2.50
  15   3  -3   38.60    2.40
  15   3  -3   38.10    2.80
  13  -3  -3  576.14    9.20
  13  -3  -3  576.34    9.30
  13  -3  -3  574.44    9.20
 -13  -3   3  574.24    9.60
 -13  -3   3  567.54    9.50
 -13  -3   3  570.24    9.50
 -13   3   3  572.64    9.20
  13   3  -3  569.64    9.60
  13   3  -3  575.14    9.90
  13   3  -3  570.84    9.50
  13   3  -3  571.34    9.60
 -13   3   3  584.54    9.20
 -13   3   3  561.84    9.30
  11  -3  -3 2859.31   43.20
  11  -3  -3 2897.41   43.10
  11  -3  -3 2886.41   43.10
 -11   3   3 2902.31   43.10
  11   3  -3 2874.71   43.30
 -11   3   3 2856.51   43.10
  11   3  -3 2866.81   43.30
  11   3  -3 2894.11   43.40
  11   3  -3 2865.21   43.60
  -9  -3   3 1697.33   25.70
   9  -3  -3 1697.73   25.30
   9  -3  -3 1694.93   25.50
  -9  -3   3 1665.33   25.50
   9  -3  -3 1673.43   25.50
   9  -3  -3 1655.23   25.30
  -9  -3   3 1686.93   25.50
   9   3  -3 1701.03   25.60
   9   3  -3 1707.83   25.70
   9   3  -3 1639.24   25.80
  -9   3   3 1685.93   25.30
  -9   3   3 1652.33   25.50
  -9   3   3 1668.73   25.30
   9   3  -3 1676.83   25.50
   7  -3  -3   -1.00    0.80
   7  -3  -3    0.80    1.00
  -7  -3   3    0.10    0.80
  -7  -3   3    1.80    1.20
  -7  -3   3    0.10    1.10
   7  -3  -3    1.10    0.80
  -7  -3   3    0.30    0.80
   7  -3  -3    0.40    0.80
  -7   3   3   -0.10    0.90
  -7   3   3    0.10    0.80
   7   3  -3    0.40    0.90
   7   3  -3    0.70    1.10
   7   3  -3    0.90    0.90
   7   3  -3    0.00    1.00
  -7   3   3   -0.50    0.80
  -5  -3   3   42.00    2.10
   5  -3  -3   52.79    1.90
   5  -3  -3   46.60    1.60
   5  -3  -3   43.30    1.70
   5  -3  -3   47.40    1.60
  -5   3   3   44.40    1.60
  -5   3   3   48.60    1.70
   5   3  -3   40.20    2.10
  -5   3   3   49.50    1.60
  -5   3   3   48.80    1.90
  -5   3   3   49.60    1.70
  -3  -3   3 1252.47   18.90
   3  -3  -3 1279.67   18.80
  -3  -3   3 1247.78   18.90
   3  -3  -3 1254.67   18.90
   3  -3  -3 1233.28   19.00
  -3  -3   3 1238.88   19.20
   3  -3  -3 1230.78   19.10
  -3  -3   3 1268.97   19.20
   3   3  -3 1239.18   18.90
   3   3  -3 1226.78   19.20
  -3   3   3 1244.98   19.00
  -3   3   3 1243.18   19.10
   3   3  -3 1239.48   18.90
  -3   3   3 1259.97   18.80
  -3   3   3 1241.48   18.90
  -3   3   3 1237.68   18.90
  -1  -3  -3  181.68    3.60
  -1  -3  -3  181.18    3.70
   1  -3   3  183.38    3.20
   1  -3   3  189.88    3.90
  -1  -3  -3  180.98    3.60
   1  -3   3  184.08    3.20
   1   3   3  180.68    3.90
   1   3   3  183.88    3.60
  -1   3  -3  185.68    3.90
   1   3   3  180.48    3.50
   1   3   3  189.88    3.60
   1   3   3  179.68    3.80
  -1   3  -3  183.58    3.30
   3  -3   3 1742.93   26.20
   3  -3   3 1749.43   26.20
  -3  -3  -3 1762.52   26.50
  -3  -3  -3 1746.03   26.60
  -3  -3  -3 1758.72   26.60
   3  -3   3 1750.42   26.80
   3   3   3 1750.12   26.60
  -3   3  -3 1730.03   26.20
   3   3   3 1722.63   26.80
  -3   3  -3 1739.73   26.80
   3   3   3 1750.82   26.60
   3   3   3 1833.12   27.60
   3   3   3 1746.13   26.50
   5  -3   3  356.36    5.80
   5  -3   3  360.66    5.90
  -5  -3  -3  368.06    6.30
  -5  -3  -3  364.06    6.20
  -5  -3  -3  365.76    6.40
   5  -3   3  362.46    6.60
   5   3   3  356.76    6.40
   5   3   3  356.86    6.10
   5   3   3  359.96    6.70
   5   3   3  363.16    6.30
   5   3   3  358.16    6.30
  -5   3  -3  363.36    5.80
  -7  -3  -3 1281.17   19.90
  -7  -3  -3 1293.27   19.60
  -7  -3  -3 1297.97   19.80
   7  -3   3 1278.37   20.20
   7  -3   3 1276.67   19.40
   7  -3   3 1258.87   19.30
   7   3   3 1284.07   19.80
   7   3   3 1282.17   19.50
   7   3   3 1256.87   20.20
  -7   3  -3 1277.47   19.30
   7   3   3 1275.37   19.80
   9  -3   3  538.15    8.70
   9  -3   3  545.75    8.70
   9  -3   3  555.34    9.60
  -9  -3  -3  552.94    9.20
  -9  -3  -3  556.24    9.30
  -9  -3  -3  549.05    8.80
   9   3   3  546.55    9.30
   9   3   3  551.94    8.80
   9   3   3  535.75    9.60
  -9   3  -3  540.55    8.70
   9   3   3  552.54    9.20
  11  -3   3  249.08    4.50
 -11  -3  -3  249.78    5.10
  11  -3   3  250.37    5.60
 -11  -3  -3  249.18    4.50
  11  -3   3  240.58    4.40
 -11  -3  -3  243.98    5.00
 -11   3  -3  244.18    4.50
  11   3   3  245.88    5.10
  11   3   3  240.08    5.50
  11   3   3  250.67    5.10
 -13  -3  -3   47.90    2.60
  13  -3   3   46.70    2.00
 -13  -3  -3   44.40    2.70
 -13  -3  -3   46.50    1.90
  13  -3   3   46.60    2.10
  13  -3   3   43.90    3.20
  13   3   3   46.00    3.20
 -13   3  -3   48.40    2.10
  13   3   3   48.90    2.80
 -15  -3  -3   24.10    2.60
  15  -3   3   21.50    2.10
  15  -3   3   24.00    2.30
 -15  -3  -3   21.10    1.90
  15  -3   3   21.80    1.90
  15   3   3   24.10    2.00
  15   3   3   25.90    2.80
 -15   3  -3   22.70    2.10
  15   3   3   22.20    4.30
  17  -3   3 1077.49   16.90
 -17  -3  -3 1077.59   17.50
 -17  -3  -3 1078.79   17.60
  17  -3   3 1064.49   18.20
  17  -3   3 1067.29   16.90
 -17   3  -3 1075.79   16.90
  17   3   3 1070.49   17.60
  17   3   3 1066.09   18.10
  17   3   3 1076.69   17.50
  19  -3   3   40.80    3.80
 -19  -3  -3   39.20    3.30
  19  -3   3   39.70    2.50
  19  -3   3   44.50    3.50
  19  -3   3   41.90    2.60
 -19  -3  -3   41.80    3.20
  19   3   3   42.50    3.30
  19   3   3   41.20    4.10
 -19   3  -3   41.60    2.60
  19   3   3   41.70    3.90
 -21  -3  -3   18.20    2.10
  21  -3   3   20.80    1.80
 -21  -3  -3   15.80    2.10
  21  -3   3   23.90    2.60
  21  -3   3   15.70    2.60
  21  -3   3   16.90    1.70
  21   3   3   16.80    2.10
 -21   3  -3   16.90    1.80
  21   3   3   19.30    2.30
 -23  -3  -3    5.50    2.00
  23  -3   3    6.80    2.60
  23  -3   3    8.40    1.60
 -23  -3  -3    5.70    2.00
  23  -3   3    7.20    2.40
  23  -3   3    7.70    2.10
  23   3   3    7.70    3.00
 -23   3  -3    5.60    1.60
  23   3   3    7.60    2.00
  23   3   3    6.00    2.10
 -28  -4   3    4.50    1.50
 -28  -4   3    2.40    2.10
 -28  -4   3    5.40    2.20
 -28  -4   3    3.10    1.60
  28  -4  -3    3.90    1.70
  28   4  -3    3.30    3.10
  28   4  -3    3.50    2.10
  28   4  -3    4.50    2.50
  28   4  -3    4.40    2.40
 -28   4   3    4.60    1.60
 -28   4   3    1.70    1.70
 -26  -4   3    6.50    1.60
 -26  -4   3    7.60    2.60
 -26  -4   3    5.40    1.90
  26  -4  -3    6.20    1.50
  26  -4  -3    3.20    1.50
 -26   4   3    5.50    1.50
  26   4  -3    4.30    2.10
  26   4  -3    5.60    2.40
  26   4  -3    6.50    2.20
  26   4  -3    6.40    2.60
 -26   4   3    5.40    1.60
  24  -4  -3  238.58    5.10
 -24  -4   3  236.38    5.80
 -24  -4   3  239.28    5.90
  24  -4  -3  231.58    5.10
 -24  -4   3  235.18    6.10
  24   4  -3  236.48    5.90
  24   4  -3  237.88    6.80
 -24   4   3  236.38    5.10
  24   4  -3  231.78    5.90
  22  -4  -3    8.30    1.40
  22  -4  -3   11.40    1.50
 -22  -4   3   10.40    2.00
 -22  -4   3   10.80    2.00
  22   4  -3   10.70    2.00
  22   4  -3    9.40    2.20
  22   4  -3    6.00    1.90
 -22   4   3    7.90    1.40
 -22   4   3   10.30    1.40
 -22   4   3   12.30    1.50
  22   4  -3   12.50    2.20
  20  -4  -3   22.10    2.10
 -20  -4   3   28.90    3.00
 -20  -4   3   21.20    2.00
 -20  -4   3   30.80    3.20
  20  -4  -3   25.00    2.70
 -20   4   3   23.70    2.40
  20   4  -3   27.80    3.20
 -20   4   3   26.20    2.30
  20   4  -3   21.00    2.30
  20   4  -3   27.50    2.70
  20   4  -3   23.20    2.00
 -20   4   3   23.80    2.10
  18  -4  -3   90.69    2.80
 -18  -4   3   94.99    3.40
  18  -4  -3   92.19    2.80
 -18  -4   3   95.19    3.60
  18  -4  -3   98.79    2.70
 -18  -4   3   96.09    3.30
  18   4  -3   95.99    3.40
 -18   4   3   97.29    2.80
  18   4  -3   98.29    4.00
 -18   4   3   94.39    2.80
  18   4  -3   97.19    3.70
 -18   4   3   91.79    2.80
  18   4  -3   96.69    3.50
  16  -4  -3   93.29    2.60
 -16  -4   3   92.19    3.10
  16  -4  -3   92.19    2.60
 -16  -4   3   90.39    3.30
  16  -4  -3   95.49    2.60
 -16  -4   3   89.99    3.10
  16   4  -3   91.99    3.20
  16   4  -3   92.19    3.60
 -16   4   3   93.29    2.70
 -16   4   3   94.29    2.60
 -16   4   3   91.89    2.60
  16   4  -3   91.09    3.10
  16   4  -3   91.19    3.40
 -14  -4   3   73.49    2.70
  14  -4  -3   71.59    2.20
  14  -4  -3   67.09    2.20
 -14  -4   3   67.99    2.60
 -14  -4   3   70.19    2.90
  14  -4  -3   71.29    2.30
 -14   4   3   72.49    2.20
 -14   4   3   70.99    2.40
 -14   4   3   73.19    2.20
  14   4  -3   70.19    3.10
  14   4  -3   68.29    2.70
  14   4  -3   69.29    3.00
  14   4  -3   72.69    2.70
 -12  -4   3  629.44   10.40
  12  -4  -3  622.24   10.20
  12  -4  -3  633.34   10.00
 -12  -4   3  628.54   10.60
 -12  -4   3  642.64   10.40
  12  -4  -3  619.34   10.00
  12   4  -3  623.94   10.70
 -12   4   3  614.34   10.10
 -12   4   3  625.84   10.00
 -12   4   3  645.54   10.00
  12   4  -3  629.44   10.40
  12   4  -3  630.14   10.60
  12   4  -3  623.64   10.30
 -10  -4   3  208.38    4.20
  10  -4  -3  210.58    3.90
  10  -4  -3  201.28    3.80
 -10  -4   3  207.18    4.20
  10  -4  -3  204.18    4.10
 -10  -4   3  207.78    4.40
  10  -4  -3  206.48    4.10
 -10   4   3  208.68    4.10
 -10   4   3  204.98    3.80
  10   4  -3  206.98    4.50
  10   4  -3  204.08    4.50
 -10   4   3  211.68    3.90
  10   4  -3  214.08    4.20
  10   4  -3  205.58    4.20
   8  -4  -3  298.47    5.10
  -8  -4   3  294.27    5.30
  -8  -4   3  297.77    5.60
   8  -4  -3  290.57    5.30
  -8  -4   3  297.97    5.30
  -8  -4   3  291.87    5.60
   8  -4  -3  289.67    5.10
   8  -4  -3  296.17    5.10
   8   4  -3  296.97    5.60
   8   4  -3  310.47    6.60
   8   4  -3  303.37    5.30
  -8   4   3  296.27    5.10
  -8   4   3  289.07    5.10
   8   4  -3  300.17    5.70
  -8   4   3  293.27    5.30
   6  -4  -3    3.00    0.80
  -6  -4   3    2.00    1.20
  -6  -4   3    1.40    1.10
   6  -4  -3    2.20    0.80
  -6  -4   3    3.70    0.90
  -6  -4   3    2.00    0.90
   6  -4  -3    2.30    1.10
  -6   4   3    2.20    1.10
  -6   4   3    2.40    0.80
  -6   4   3    2.60    0.80
   6   4  -3    1.60    0.90
  -6   4   3    1.70    0.80
   6   4  -3    2.40    0.90
   6   4  -3    2.80    1.20
   6   4  -3    2.60    1.20
  -4  -4   3  437.36    7.40
   4  -4  -3  431.96    7.10
   4  -4  -3  425.06    7.10
  -4  -4   3  439.36    7.10
  -4  -4   3  436.86    7.10
   4  -4  -3  441.96    7.40
  -4  -4   3  442.16    7.50
  -4   4   3  429.36    7.30
  -4   4   3  447.86    7.10
   4   4  -3  435.66    7.50
   4   4  -3  430.66    7.50
   4   4  -3  435.46    7.10
  -4   4   3  433.16    7.10
   4   4  -3  433.76    7.10
  -4   4   3  437.96    7.10
  -2  -4   3   87.39    2.50
   2  -4  -3   80.39    2.50
  -2  -4   3   81.39    2.60
   2  -4  -3   80.79    2.20
  -2  -4   3   79.39    2.00
  -2  -4   3   78.19    2.00
   2  -4  -3   81.39    2.30
   2   4  -3   78.79    2.00
  -2   4   3   80.09    2.40
   2   4  -3   79.19    2.00
   2   4  -3   80.69    2.60
  -2   4   3   81.99    2.20
  -2   4   3   81.99    2.40
  -2   4   3   79.89    2.20
   0  -4   3  127.89    3.10
   0  -4  -3  123.79    3.00
   0  -4   3  124.69    3.20
   0  -4  -3  125.99    2.80
   0  -4  -3  122.89    2.90
   0  -4   3  123.69    2.40
   0  -4   3  121.89    2.40
   0   4  -3  123.59    2.40
   0   4   3  123.39    3.00
   0   4   3  121.89    3.10
   0   4   3  124.89    2.60
   0   4   3  123.19    2.90
   0   4  -3  118.29    3.10
   0   4   3  122.49    2.90
   2  -4   3  482.65    8.30
   2  -4   3  493.65    7.60
   2  -4   3  482.55    7.60
  -2  -4  -3  485.45    8.10
  -2  -4  -3  495.65    8.10
  -2  -4  -3  491.25    8.10
   2   4   3  491.95    8.10
  -2   4  -3  483.25    7.60
   2   4   3  482.85    8.10
   2   4   3  477.45    8.30
   2   4   3  489.05    7.90
  -2   4  -3  486.35    7.60
   2   4   3  491.25    8.10
  -2   4  -3  479.95    8.30
   4  -4   3  297.67    5.70
   4  -4   3  299.57    4.80
  -4  -4  -3  294.57    5.30
  -4  -4  -3  297.17    5.40
  -4  -4  -3  299.27    5.40
   4  -4   3  298.27    4.80
  -4   4  -3  294.27    5.70
   4   4   3  294.67    5.30
   4   4   3  293.67    5.40
  -4   4  -3  297.27    4.80
  -4   4  -3  300.77    4.80
   4   4   3  288.27    5.70
   4   4   3  300.47    5.30
   4   4   3  288.57    5.40
   6  -4   3  110.19    2.20
   6  -4   3  111.29    2.30
  -6  -4  -3  117.59    3.10
  -6  -4  -3  109.29    2.80
   6  -4   3  108.29    3.20
  -6  -4  -3  113.09    3.00
  -6   4  -3  109.79    2.20
  -6   4  -3  112.49    2.20
   6   4   3  116.49    3.10
   6   4   3  112.99    3.10
   6   4   3  110.79    3.40
   6   4   3  111.89    2.90
  -8  -4  -3  104.59    3.10
   8  -4   3  101.59    2.20
   8  -4   3  102.19    3.30
  -8  -4  -3  102.99    3.00
   8  -4   3  100.09    2.20
  -8  -4  -3   99.69    2.70
   8   4   3  100.99    3.00
   8   4   3   96.99    3.40
   8   4   3  100.29    2.70
   8   4   3  101.69    3.10
  -8   4  -3  102.99    2.20
  -8   4  -3  105.19    2.20
  10  -4   3   23.40    1.50
 -10  -4  -3   22.00    1.90
  10  -4   3   21.00    2.50
  10  -4   3   21.10    1.40
 -10  -4  -3   22.50    1.70
 -10  -4  -3   22.70    2.30
  10   4   3   21.70    1.70
  10   4   3   22.30    2.30
 -10   4  -3   23.40    1.40
  10   4   3   25.90    1.90
  10   4   3   22.20    2.80
 -10   4  -3   20.60    1.50
  12  -4   3   26.60    1.60
 -12  -4  -3   26.10    1.90
  12  -4   3   22.70    2.80
 -12  -4  -3   27.00    2.60
 -12  -4  -3   26.50    2.50
 -12   4  -3   29.40    1.60
  12   4   3   26.90    2.60
 -12   4  -3   24.40    1.60
  12   4   3   23.70    1.80
  12   4   3   23.30    2.20
  14  -4   3   26.90    2.60
 -14  -4  -3   29.70    2.00
 -14  -4  -3   24.90    2.70
  14  -4   3   29.50    1.90
  14  -4   3   28.30    1.80
 -14  -4  -3   28.30    2.30
 -14   4  -3   29.20    1.80
 -14   4  -3   28.40    1.90
  14   4   3   24.50    2.00
  14   4   3   32.60    3.40
 -16  -4  -3  229.98    4.40
  16  -4   3  233.88    4.50
 -16  -4  -3  233.88    5.50
  16  -4   3  225.88    4.40
 -16  -4  -3  227.28    5.40
  16  -4   3  227.98    6.00
  16   4   3  225.28    5.40
  16   4   3  224.58    6.10
 -16   4  -3  223.38    4.50
 -16   4  -3  232.18    4.40
  16   4   3  234.78    5.60
  18  -4   3    4.90    1.20
 -18  -4  -3    6.30    1.90
  18  -4   3    7.20    1.30
  18  -4   3    6.30    2.30
 -18  -4  -3    8.20    1.80
  18   4   3    7.60    1.90
  18   4   3    7.10    1.80
 -18   4  -3    5.00    1.30
 -18   4  -3    7.00    1.30
  18   4   3    7.80    2.50
  20  -4   3  124.89    4.60
  20  -4   3  126.29    5.10
  20  -4   3  123.89    3.40
 -20  -4  -3  124.69    4.40
 -20  -4  -3  125.09    4.50
  20  -4   3  128.79    3.70
 -20   4  -3  123.49    3.40
  20   4   3  133.99    4.70
 -20   4  -3  126.59    3.30
  20   4   3  126.09    4.50
 -22  -4  -3    5.00    2.00
  22  -4   3    4.90    1.50
  22  -4   3    4.90    2.20
  22  -4   3    2.40    1.30
 -22  -4  -3    2.90    2.30
  22   4   3    3.70    2.80
 -22   4  -3    5.20    1.30
 -22   4  -3    3.50    1.50
 -27  -5   3   13.30    1.80
  27  -5  -3   12.50    1.70
 -27  -5   3   13.90    2.40
 -27  -5   3   10.40    2.80
  27  -5  -3   13.00    1.70
 -27  -5   3   15.00    1.90
  27   5  -3   17.30    2.40
  27   5  -3    9.40    2.40
 -27   5   3   14.70    1.80
  27   5  -3   16.50    2.80
  27   5  -3   21.80    5.70
 -25  -5   3   24.70    2.60
 -25  -5   3   24.30    2.40
  25  -5  -3   23.40    2.00
  25  -5  -3   26.40    2.50
 -25  -5   3   23.60    2.30
  25   5  -3   24.90    2.90
  25   5  -3   26.00    2.60
  25   5  -3   31.90    3.90
 -25   5   3   25.40    2.60
  25   5  -3   22.60    2.40
 -23  -5   3   85.09    4.00
 -23  -5   3   77.89    3.90
  23  -5  -3   86.89    3.00
  23  -5  -3   85.39    2.90
 -23  -5   3   82.69    4.10
  23   5  -3   86.69    4.70
  23   5  -3   90.29    4.40
  23   5  -3   79.79    6.60
  23   5  -3   75.59    4.10
 -23   5   3   82.99    2.80
 -21  -5   3  110.59    4.00
 -21  -5   3  115.59    4.20
  21  -5  -3   85.09    3.10
  21  -5  -3   85.29    2.90
 -21   5   3   88.29    3.00
  21   5  -3  112.59    4.10
  21   5  -3  105.29    4.60
 -21   5   3   87.79    2.90
  21   5  -3  116.59    4.40
  21   5  -3  107.69    4.20
  19  -5  -3    7.60    1.20
  19  -5  -3    8.10    1.30
 -19  -5   3   10.30    2.00
 -19  -5   3    8.60    1.80
  19  -5  -3   12.30    1.40
 -19  -5   3    7.40    1.50
  19   5  -3    6.20    2.40
 -19   5   3   10.70    1.40
  19   5  -3    9.50    2.00
 -19   5   3    9.30    1.30
  19   5  -3    7.40    1.80
  19   5  -3    3.30    1.70
 -17  -5   3  178.38    4.70
 -17  -5   3  181.98    4.50
 -17  -5   3  178.28    4.40
  17  -5  -3  171.18    3.70
  17  -5  -3  177.68    3.80
  17  -5  -3  181.58    3.90
  17   5  -3  179.38    4.80
  17   5  -3  175.98    4.50
 -17   5   3  183.88    4.00
  17   5  -3  173.18    4.90
 -17   5   3  176.58    3.70
  17   5  -3  177.38    4.40
 -15  -5   3    0.60    1.20
 -15  -5   3    2.00    1.20
 -15  -5   3    1.10    1.40
  15  -5  -3   -0.80    1.10
  15  -5  -3   -0.30    0.90
  15  -5  -3    2.00    1.00
  15   5  -3   -0.50    1.20
  15   5  -3    0.90    1.30
 -15   5   3    0.00    1.10
  15   5  -3    2.10    1.60
 -15   5   3    0.00    0.90
  15   5  -3   -0.70    1.60
 -13  -5   3   18.70    1.70
 -13  -5   3   24.90    2.20
 -13  -5   3   20.60    2.10
  13  -5  -3   17.40    1.90
  13  -5  -3   22.90    1.60
  13   5  -3   19.80    2.20
  13   5  -3   17.80    1.60
  13   5  -3   22.40    2.60
 -13   5   3   20.60    1.60
  13   5  -3   16.00    1.70
 -13   5   3   19.80    2.00
  11  -5  -3 3092.39   46.20
  11  -5  -3 3040.90   45.90
 -11  -5   3 3097.69   46.30
  11  -5  -3 3103.69   45.90
 -11  -5   3 3086.29   46.30
 -11  -5   3 3103.19   46.60
 -11   5   3 3062.39   46.20
  11   5  -3 3076.49   46.30
 -11   5   3 3132.69   45.90
  11   5  -3 3060.39   46.60
  11   5  -3 3087.19   46.30
  11   5  -3 3085.59   46.60
 -11   5   3 2915.91   46.30
   9  -5  -3  230.28    4.60
  -9  -5   3  228.48    4.50
   9  -5  -3  226.88    4.20
  -9  -5   3  232.48    4.60
   9  -5  -3  235.98    4.30
   9  -5  -3  234.08    4.20
  -9  -5   3  238.48    5.00
   9   5  -3  234.98    4.60
   9   5  -3  234.58    5.00
  -9   5   3  230.58    4.60
  -9   5   3  228.88    4.20
   9   5  -3  239.98    4.90
   9   5  -3  227.18    4.50
  -9   5   3  236.28    4.20
   7  -5  -3  385.06    6.70
  -7  -5   3  377.36    6.50
   7  -5  -3  381.96    6.30
  -7  -5   3  374.06    7.00
  -7  -5   3  384.36    6.50
   7  -5  -3  378.06    6.30
  -7  -5   3  395.06    6.90
   7   5  -3  377.76    7.00
  -7   5   3  390.46    6.30
   7   5  -3  384.46    6.60
  -7   5   3  383.26    6.70
  -7   5   3  383.16    6.30
   7   5  -3  387.46    6.90
   7   5  -3  378.16    6.50
   5  -5  -3    4.90    0.90
  -5  -5   3    4.40    1.20
  -5  -5   3    5.60    1.20
   5  -5  -3    5.70    1.00
  -5  -5   3    4.50    0.90
  -5  -5   3    4.80    0.90
   5  -5  -3    3.70    1.10
   5  -5  -3    5.60    0.90
  -5   5   3    3.90    0.90
   5   5  -3    2.30    1.30
   5   5  -3    4.50    1.20
   5   5  -3    4.30    1.00
   5   5  -3    3.80    0.90
  -5   5   3    4.50    1.00
  -5   5   3    4.00    1.20
  -5   5   3    5.80    0.90
  -3  -5   3  454.05    7.40
  -3  -5   3  458.75    7.90
  -3  -5   3  452.55    7.40
   3  -5  -3  441.86    8.00
   3  -5  -3  450.85    7.50
  -3  -5   3  465.15    7.80
   3  -5  -3  452.25    7.50
   3  -5  -3  456.75    7.80
  -3   5   3  456.75    7.80
   3   5  -3  457.35    7.40
  -3   5   3  458.05    7.50
  -3   5   3  461.25    7.50
   3   5  -3  461.05    7.40
  -3   5   3  459.65    7.60
   3   5  -3  456.25    8.00
   3   5  -3  458.65    7.80
  -1  -5   3    2.40    1.20
   1  -5  -3    1.20    1.10
  -1  -5   3    2.00    0.70
  -1  -5   3    1.70    1.10
   1  -5  -3    1.70    1.10
   1  -5  -3    0.90    0.90
   1  -5  -3    0.80    0.90
  -1  -5   3    1.70    0.70
  -1   5   3    1.30    1.10
   1   5  -3    2.40    1.20
  -1   5   3    0.10    1.10
   1   5  -3    3.10    0.80
  -1   5   3   -0.10    0.90
  -1   5   3    1.20    0.90
   1  -5   3  572.64    9.50
  -1  -5  -3  572.94    9.30
   1  -5   3  568.34    8.80
   1  -5   3  576.14    8.90
  -1  -5  -3  578.14    9.40
  -1  -5  -3  583.94    9.60
  -1  -5  -3  526.15   10.60
   1  -5   3  577.24    9.60
   1   5   3  562.74    9.40
   1   5   3  567.04    9.40
  -1   5  -3  579.14    8.80
   1   5   3  579.04    9.30
  -1   5  -3  566.94    9.50
  -1   5  -3  579.64    8.80
   1   5   3  564.34    9.60
   3  -5   3  253.27    4.20
  -3  -5  -3  263.97    4.90
  -3  -5  -3  257.67    4.90
  -3  -5  -3  255.47    4.90
   3  -5   3  252.27    4.20
   3  -5   3  257.97    5.10
   3  -5   3  252.07    5.10
  -3   5  -3  254.17    4.20
   3   5   3  251.47    4.60
   3   5   3  254.17    4.90
  -3   5  -3  251.77    5.10
   3   5   3  255.27    5.20
  -3   5  -3  255.37    4.10
   3   5   3  260.27    4.90
   3   5   3  256.57    4.90
  -5  -5  -3  338.27    6.10
  -5  -5  -3  341.77    6.20
   5  -5   3  334.17    5.30
   5  -5   3  338.17    5.30
  -5  -5  -3  328.17    6.00
   5  -5   3  330.77    6.30
   5   5   3  340.07    6.20
   5   5   3  331.57    6.50
   5   5   3  333.07    6.20
   5   5   3  344.57    6.10
   7  -5   3   26.80    2.40
  -7  -5  -3   29.20    2.10
  -7  -5  -3   32.70    2.30
   7  -5   3   27.00    1.20
   7  -5   3   27.00    1.20
  -7  -5  -3   33.50    2.20
   7   5   3   27.60    2.10
   7   5   3   30.70    2.30
   7   5   3   31.60    2.30
   7   5   3   28.70    2.60
  -9  -5  -3  267.17    5.10
   9  -5   3  262.17    5.60
  -9  -5  -3  258.27    5.30
   9  -5   3  259.17    4.40
  -9  -5  -3  266.17    5.40
   9   5   3  264.67    5.10
   9   5   3  261.97    5.40
   9   5   3  255.47    5.80
   9   5   3  261.37    5.40
  11  -5   3   40.60    2.90
 -11  -5  -3   37.20    2.20
  11  -5   3   39.20    1.50
  11  -5   3   43.50    1.60
 -11  -5  -3   38.70    2.80
 -11  -5  -3   39.50    2.60
  11   5   3   39.20    2.80
  11   5   3   40.50    3.20
  11   5   3   36.60    2.70
 -13  -5  -3    8.00    1.40
 -13  -5  -3    7.90    1.60
  13  -5   3    9.00    1.00
  13  -5   3   10.30    1.00
  13  -5   3    8.60    1.90
 -13  -5  -3    7.50    1.60
  13   5   3    5.20    1.60
  13   5   3    8.60    3.20
 -15  -5  -3  408.46    8.00
 -15  -5  -3  404.66    7.90
 -15  -5  -3  406.86    7.20
  15  -5   3  417.06    6.90
  15  -5   3  405.26    6.80
  15  -5   3  413.46    8.50
 -15   5  -3  416.36    6.70
  15   5   3  404.36    8.00
  15   5   3  417.06    8.10
 -15   5  -3  403.26    6.70
  15   5   3  414.36    8.70
 -17  -5  -3  463.55    8.00
  17  -5   3  469.95    7.80
 -17  -5  -3  468.05    9.10
  17  -5   3  464.55    9.50
  17  -5   3  459.85    7.80
 -17  -5  -3  471.85    8.90
  17   5   3  466.45    9.10
  17   5   3  471.65    9.70
  17   5   3  466.65    9.00
 -17   5  -3  459.65    7.60
  19  -5   3   87.89    2.70
 -19  -5  -3   88.19    4.00
 -19  -5  -3   91.89    2.80
 -19  -5  -3   94.29    4.10
  19  -5   3   87.99    2.80
  19  -5   3   86.29    4.50
 -19   5  -3   84.99    2.70
  19   5   3   89.69    7.80
  19   5   3   93.59    4.50
 -19   5  -3   85.79    2.60
  19   5   3   90.29    4.60
  21  -5   3   45.90    4.30
  21  -5   3   43.50    3.80
 -21  -5  -3   44.50    4.40
  21  -5   3   41.80    2.50
 -21  -5  -3   41.10    3.70
  21  -5   3   45.40    2.40
  21   5   3   47.70    4.90
  21   5   3   44.60    3.80
 -21   5  -3   41.00    2.30
 -21   5  -3   44.90    3.60
  21   5   3   42.70    4.10
 -26  -6   3  204.78    6.20
  26  -6  -3  206.58    4.70
 -26  -6   3  207.08    6.00
 -26  -6   3  200.18    5.00
 -26  -6   3  203.98    6.00
  26  -6  -3  204.68    4.60
  26   6  -3  207.58    6.20
 -26   6   3  204.08    4.60
  26   6  -3  202.28    6.80
  26   6  -3  209.08    6.00
  26   6  -3  206.18    6.80
 -26   6   3  206.58    4.50
  24  -6  -3   95.89    3.00
 -24  -6   3  101.29    4.40
  24  -6  -3   99.79    3.30
 -24  -6   3  101.49    4.50
 -24  -6   3   96.59    4.30
  24   6  -3  100.59    4.90
  24   6  -3  101.19    4.60
 -24   6   3   99.59    3.00
 -24   6   3  100.49    3.10
  24   6  -3   97.89    4.40
 -24   6   3   95.49    3.20
  24   6  -3   98.49    5.20
  22  -6  -3   10.30    1.40
  22  -6  -3   11.50    1.30
  22  -6  -3   10.80    1.50
 -22  -6   3   10.40    2.00
 -22  -6   3   10.00    2.00
 -22  -6   3   14.80    2.30
  22   6  -3   11.50    2.20
  22   6  -3   10.40    2.40
  22   6  -3   11.70    2.10
  22   6  -3   12.60    2.40
 -22   6   3   10.00    1.40
 -22   6   3   11.00    1.60
  20  -6  -3  211.58    4.50
  20  -6  -3  210.88    4.30
 -20  -6   3  211.48    5.50
  20  -6  -3  210.88    4.40
 -20   6   3  205.48    4.30
  20   6  -3  229.08    6.40
 -20   6   3  217.08    4.60
  20   6  -3  213.38    6.00
  20   6  -3  211.28    6.20
  20   6  -3  220.88    7.70
  18  -6  -3   26.50    2.10
 -18  -6   3   32.70    2.80
  18  -6  -3   30.70    2.00
 -18  -6   3   30.20    2.90
 -18  -6   3   30.80    3.20
  18  -6  -3   30.90    2.30
 -18   6   3   34.40    2.40
 -18   6   3   32.60    2.10
  18   6  -3   28.30    3.00
  18   6  -3   34.10    3.60
  18   6  -3   37.60    3.50
 -18   6   3   27.20    2.00
  18   6  -3   33.20    3.10
 -16  -6   3  216.68    5.30
  16  -6  -3  217.28    4.50
  16  -6  -3  207.88    4.10
 -16  -6   3  219.08    4.90
 -16  -6   3  219.68    5.00
  16  -6  -3  213.48    4.20
 -16   6   3  213.48    4.50
  16   6  -3  213.88    4.90
  16   6  -3  210.88    5.40
 -16   6   3  213.08    4.10
  16   6  -3  215.78    5.00
  16   6  -3  218.98    5.40
 -16   6   3  206.08    4.10
 -14  -6   3 1045.90   16.90
  14  -6  -3 1058.89   16.20
 -14  -6   3 1064.49   17.20
 -14  -6   3 1050.19   16.80
  14  -6  -3 1038.50   16.60
  14  -6  -3 1049.20   16.20
  14   6  -3 1063.29   16.80
  14   6  -3 1054.89   16.90
 -14   6   3 1044.80   16.60
  14   6  -3 1049.79   17.20
 -14   6   3 1040.00   16.20
  14   6  -3 1035.10   17.10
 -14   6   3 1065.09   16.20
  12  -6  -3   53.59    1.90
 -12  -6   3   55.59    2.50
 -12  -6   3   52.29    2.90
  12  -6  -3   52.19    1.90
 -12  -6   3   52.19    2.50
  12  -6  -3   51.69    2.40
  12   6  -3   53.49    3.10
 -12   6   3   53.39    1.90
 -12   6   3   51.39    2.50
  12   6  -3   53.09    2.50
  12   6  -3   47.80    2.60
  12   6  -3   50.89    2.80
  10  -6  -3 1947.01   29.10
 -10  -6   3 1931.71   29.50
 -10  -6   3 1913.11   29.50
 -10  -6   3 1914.81   29.90
  10  -6  -3 1908.81   29.10
  10  -6  -3 1916.61   29.50
  10  -6  -3 1989.00   29.50
  10   6  -3 1920.41   29.40
 -10   6   3 1940.81   29.00
 -10   6   3 1949.30   29.50
  10   6  -3 1892.71   29.90
  10   6  -3 1930.11   29.70
  10   6  -3 1919.71   29.50
  -8  -6   3   47.60    2.60
  -8  -6   3   43.40    2.00
  -8  -6   3   42.90    2.10
   8  -6  -3   40.70    1.80
  -8  -6   3   48.70    2.40
   8  -6  -3   44.70    1.70
   8  -6  -3   41.60    2.20
  -8   6   3   40.70    1.80
   8   6  -3   44.40    2.70
  -8   6   3   40.50    1.70
  -8   6   3   41.90    2.30
   8   6  -3   40.80    2.50
   8   6  -3   42.30    2.10
   8   6  -3   42.80    2.20
  -6  -6   3   86.59    2.50
   6  -6  -3   92.19    2.30
   6  -6  -3   89.59    2.40
  -6  -6   3   85.89    2.50
  -6  -6   3   88.89    3.10
   6  -6  -3   87.89    2.30
   6  -6  -3   87.39    2.80
  -6  -6   3   86.69    2.80
  -6   6   3   88.09    2.30
  -6   6   3   88.69    2.80
   6   6  -3   83.79    2.40
  -6   6   3  101.79    3.80
   6   6  -3   88.29    2.90
   6   6  -3   83.99    3.10
   6   6  -3   84.99    2.50
  -6   6   3   88.39    2.30
  -4  -6   3   44.50    2.30
   4  -6  -3   45.20    1.90
  -4  -6   3   43.30    1.80
   4  -6  -3   47.10    2.10
   4  -6  -3   42.50    2.30
  -4  -6   3   44.70    2.50
   4  -6  -3   46.40    1.90
  -4  -6   3   43.30    1.80
   4   6  -3   43.60    1.80
  -4   6   3   46.30    1.90
  -4   6   3   44.30    2.30
  -4   6   3   42.30    2.10
   4   6  -3   46.80    2.60
   4   6  -3   43.40    1.90
  -4   6   3   46.10    1.90
   2  -6  -3  730.93   11.90
   2  -6  -3  752.12   11.90
  -2  -6   3  758.92   11.70
   2  -6  -3  737.43   12.20
  -2  -6   3  743.03   11.70
  -2  -6   3  764.92   12.40
  -2  -6   3  759.72   12.10
   2  -6  -3  746.33   12.10
   2   6  -3  744.53   12.40
   2   6  -3  780.42   12.20
  -2   6   3  744.63   11.90
  -2   6   3  739.43   12.20
   2   6  -3  750.22   11.60
  -2   6   3  742.93   11.90
  -2   6   3  755.82   12.10
   0  -6  -3  769.72   12.40
   0  -6  -3  776.12   12.60
   0  -6   3  771.82   11.90
   0  -6   3  781.92   12.50
   0  -6  -3  780.52   12.30
   0  -6  -3  778.32   12.60
   0  -6   3  781.62   12.70
   0  -6   3  778.12   11.90
   0   6   3  761.92   12.30
   0   6  -3  796.92   12.60
   0   6   3  774.72   12.60
   0   6   3  766.22   12.50
   0   6   3  765.72   12.30
   0   6  -3  769.32   11.90
   0   6  -3  781.72   11.90
  -2  -6  -3   56.59    2.70
   2  -6   3   62.89    1.60
   2  -6   3   67.19    2.50
  -2  -6  -3   56.99    2.40
  -2  -6  -3   56.69    2.30
   2  -6   3   61.39    1.60
   2  -6   3   66.09    2.60
  -2  -6  -3   55.69    2.40
  -2   6  -3   61.69    2.60
   2   6   3   55.99    2.50
  -2   6  -3   60.19    1.60
   2   6   3   57.99    2.70
   2   6   3   54.79    2.40
   2   6   3   58.79    2.40
  -2   6  -3   64.69    1.50
   4  -6   3    5.70    1.30
   4  -6   3    8.40    1.30
  -4   6  -3    7.80    1.40
   6  -6   3  942.61   15.30
  -6  -6  -3  945.31   15.10
  -6  -6  -3  959.00   15.20
  -6  -6  -3  952.20   15.10
  -6  -6  -3  953.60   15.60
   6  -6   3  929.51   15.30
   6   6   3  942.91   15.20
   6   6   3  939.41   15.10
   6   6   3  929.91   15.50
   6   6   3  952.10   15.20
  -8  -6  -3  144.79    3.70
  -8  -6  -3  140.39    3.90
   8  -6   3  140.29    3.90
  -8  -6  -3  141.39    3.60
   8   6   3  141.59    3.60
   8   6   3  139.89    3.80
   8   6   3  141.79    3.80
   8   6   3  139.49    4.30
 -10  -6  -3   60.09    3.00
 -10  -6  -3   57.09    2.60
  10  -6   3   51.79    3.10
 -10  -6  -3   57.99    2.90
  10  -6   3   56.89    2.00
  10   6   3   53.29    3.60
  10   6   3   58.79    3.00
  10   6   3   58.09    3.00
  12  -6   3    1.00    0.90
 -12  -6  -3    1.50    1.50
 -12  -6  -3    1.00    1.40
 -12  -6  -3    1.40    1.60
  12  -6   3   -0.30    1.60
  12   6   3   -0.20    1.50
  12   6   3    0.70    2.00
 -14  -6  -3   16.40    1.60
 -14  -6  -3   15.70    2.00
  14  -6   3   18.30    2.20
 -14  -6  -3   13.90    1.90
  14   6   3   14.20    2.00
  14   6   3   15.40    2.10
  14   6   3   15.60    2.40
 -16  -6  -3  435.06    7.70
 -16  -6  -3  433.86    8.50
  16  -6   3  430.86    8.90
 -16  -6  -3  424.16    8.50
  16   6   3  435.76    8.60
  16   6   3  427.56    9.20
  16   6   3  421.16    8.60
 -18  -6  -3   41.20    3.70
  18  -6   3   47.60    3.90
  18  -6   3   43.10    2.10
 -18  -6  -3   46.20    3.60
 -18  -6  -3   44.90    2.70
  18   6   3   37.00    3.70
  18   6   3   43.50    4.10
  18   6   3   41.20    4.90
  20  -6   3    9.50    1.20
 -20  -6  -3    8.20    1.50
  20  -6   3    6.70    1.60
  20  -6   3   10.10    2.50
 -20  -6  -3    6.10    2.00
 -20  -6  -3    6.30    2.10
  20   6   3    6.10    2.90
  20   6   3    5.90    2.20
  20   6   3    6.40    2.10
  22  -6   3    8.20    2.30
  22  -6   3    7.40    1.20
 -22  -6  -3    9.70    2.20
  22  -6   3    9.30    1.30
  22  -6   3    5.80    2.60
 -22  -6  -3    4.50    2.10
  22   6   3    7.40    2.40
  22   6   3    8.30    2.30
  22   6   3    6.20    3.20
  25  -7  -3    4.00    1.40
 -25  -7   3    4.50    1.90
 -25  -7   3    2.70    2.20
 -25  -7   3    6.40    2.50
  25  -7  -3    3.80    1.30
 -25  -7   3    6.70    2.20
  25   7  -3    3.80    2.20
  25   7  -3    1.00    2.80
 -25   7   3    4.00    1.60
  25   7  -3    7.00    2.90
  25   7  -3    4.70    2.40
 -25   7   3    1.90    1.40
 -23  -7   3   18.60    2.60
  23  -7  -3   19.70    1.60
  23  -7  -3   18.10    1.70
  23  -7  -3   20.10    2.10
 -23  -7   3   15.50    2.20
 -23  -7   3   20.60    2.40
 -23   7   3   24.30    2.10
  23   7  -3   14.50    2.30
 -23   7   3   17.00    1.50
 -23   7   3   20.70    1.80
  23   7  -3   17.00    2.80
  23   7  -3   14.90    2.40
 -21  -7   3   16.50    2.20
  21  -7  -3   16.10    1.50
 -21  -7   3   16.10    2.20
 -21  -7   3   20.40    2.40
  21  -7  -3   18.80    1.90
  21  -7  -3   19.20    1.70
  21   7  -3   14.40    2.20
  21   7  -3   20.30    2.80
 -21   7   3   19.10    1.80
  21   7  -3   19.00    2.60
 -21   7   3   17.30    1.40
  21   7  -3   17.50    2.30
  19  -7  -3   13.40    1.20
 -19  -7   3   16.80    2.20
 -19  -7   3   16.00    2.00
  19  -7  -3   13.40    1.30
  19  -7  -3   16.20    1.70
  19   7  -3   10.30    2.00
  19   7  -3   12.60    2.00
 -19   7   3   11.40    1.20
 -19   7   3   16.00    1.80
 -19   7   3   14.00    1.30
  19   7  -3   17.80    2.70
  19   7  -3   11.20    2.30
  17  -7  -3   90.29    2.50
 -17  -7   3   90.09    4.10
 -17  -7   3   95.49    3.70
  17  -7  -3   93.19    2.60
  17  -7  -3   93.59    3.20
  17   7  -3   88.09    4.00
  17   7  -3   88.09    4.10
 -17   7   3  102.09    2.60
 -17   7   3   96.89    3.30
 -17   7   3   86.59    2.50
  17   7  -3   84.99    3.70
  15  -7  -3   28.90    1.80
 -15  -7   3   24.80    3.10
  15  -7  -3   26.20    2.40
 -15  -7   3   27.70    2.60
 -15  -7   3   27.40    2.60
  15  -7  -3   26.90    1.80
 -15   7   3   24.40    2.50
  15   7  -3   29.40    2.80
  15   7  -3   26.20    3.10
  15   7  -3   28.50    3.40
 -15   7   3   28.90    1.80
  15   7  -3   29.10    2.80
 -15   7   3   28.70    1.80
  13  -7  -3   70.19    2.80
 -13  -7   3   71.19    2.90
  13  -7  -3   69.99    2.10
 -13  -7   3   69.19    2.80
  13  -7  -3   67.99    2.10
 -13  -7   3   67.79    3.40
 -13   7   3   68.49    2.10
  13   7  -3   72.99    3.10
 -13   7   3   71.99    2.90
  13   7  -3   70.89    3.70
 -13   7   3   70.19    2.10
  13   7  -3   70.29    2.90
  13   7  -3   65.69    3.40
 -11  -7   3  704.93   11.60
  11  -7  -3  694.53   11.00
  11  -7  -3  705.83   11.00
  11  -7  -3  697.23   11.50
 -11  -7   3  693.93   11.50
 -11  -7   3  688.03   12.00
  11   7  -3  694.93   11.50
  11   7  -3  691.33   11.80
 -11   7   3  719.73   11.00
 -11   7   3  693.33   10.90
 -11   7   3  691.93   11.50
  11   7  -3  689.43   12.10
  11   7  -3  693.93   11.60
   9  -7  -3  862.01   13.50
   9  -7  -3  869.61   13.50
  -9  -7   3  870.21   13.90
  -9  -7   3  863.61   13.90
  -9  -7   3  869.11   14.50
   9  -7  -3  861.41   14.10
  -9   7   3  896.11   13.50
   9   7  -3  871.31   14.20
  -9   7   3  867.31   14.10
   9   7  -3  867.21   14.50
   9   7  -3  868.31   14.00
   9   7  -3  875.11   13.90
  -7  -7   3    0.90    1.00
  -7  -7   3   -1.00    1.40
  -7  -7   3    0.70    1.30
  -7  -7   3   -0.40    1.00
   7   7  -3    0.60    1.30
   7   7  -3    2.10    1.50
   7   7  -3   -0.20    1.10
   7   7  -3   -0.90    1.00
   5  -7  -3    4.30    1.30
   5  -7  -3    5.60    0.90
  -5  -7   3    0.60    0.90
  -5  -7   3    1.30    1.20
  -5  -7   3    1.10    1.30
   5  -7  -3    3.20    0.90
  -5  -7   3    0.90    0.90
   5  -7  -3    3.90    1.20
   5   7  -3    1.50    1.00
  -5   7   3    5.80    1.00
   5   7  -3    1.60    1.00
   5   7  -3    2.80    1.40
  -5   7   3    3.10    1.40
   5   7  -3    0.20    1.30
  -5   7   3    5.90    1.30
  -5   7   3    4.10    1.00
   3  -7  -3  272.57    5.30
   3  -7  -3  274.87    4.90
   3  -7  -3  259.77    5.00
  -3  -7   3  268.97    4.80
  -3  -7   3  274.77    5.60
   3  -7  -3  259.57    5.40
  -3  -7   3  276.17    5.30
  -3  -7   3  264.57    4.80
  -3   7   3  269.47    5.00
  -3   7   3  274.47    5.20
   3   7  -3  262.97    4.80
  -3   7   3  261.17    4.90
  -3   7   3  269.27    5.40
   3   7  -3  273.87    4.80
   3   7  -3  273.87    5.40
   3   7  -3  263.97    5.70
   1  -7  -3 1441.26   22.70
  -1  -7   3 1489.55   22.60
   1  -7  -3 1458.95   22.70
  -1  -7   3 1450.35   22.10
   1  -7  -3 1445.46   22.40
   1  -7  -3 1446.26   22.40
  -1  -7   3 1456.05   22.00
  -1  -7   3 1473.75   22.90
  -1   7   3 1439.96   22.40
  -1   7   3 1455.75   22.70
   1   7  -3 1463.55   22.00
  -1   7   3 1465.85   22.40
  -1   7   3 1474.55   22.70
   1   7  -3 1440.76   22.60
  -1  -7  -3  183.08    4.50
  -1  -7  -3  191.08    4.50
   1  -7   3  185.78    3.40
  -1  -7  -3  187.08    4.00
   1  -7   3  185.18    3.40
   1  -7   3  190.38    4.20
  -1  -7  -3  189.68    4.30
   1  -7   3  189.68    4.50
   1   7   3  185.48    4.00
  -1   7  -3  186.98    3.30
   1   7   3  187.78    4.30
  -1   7  -3  188.08    3.30
   1   7   3  184.28    4.40
   1   7   3  188.78    4.10
  -1   7  -3  184.28    4.20
  -3  -7  -3  304.37    6.00
  -3  -7  -3  317.87    6.30
  -3  -7  -3  304.57    5.80
   3  -7   3  310.87    6.20
  -3  -7  -3  312.07    5.90
   3  -7   3  314.67    6.00
   3   7   3  303.97    6.00
   3   7   3  310.37    5.90
  -3   7  -3  316.57    6.10
   3   7   3  303.57    6.30
   3   7   3  309.17    5.90
  -5  -7  -3  227.68    5.30
  -5  -7  -3  233.28    4.80
   5  -7   3  227.58    4.90
  -5  -7  -3  230.58    4.90
   5  -7   3  220.28    5.00
  -5  -7  -3  218.88    4.80
   5   7   3  215.28    5.20
   5   7   3  219.98    4.80
   5   7   3  226.28    4.90
   5   7   3  224.98    4.80
  -7  -7  -3  637.04   10.80
   7  -7   3  635.54   11.00
   7  -7   3  634.34   10.40
  -7  -7  -3  629.84   10.80
  -7  -7  -3  635.64   10.90
   7  -7   3  630.44   10.90
  -7  -7  -3  641.24   11.30
   7   7   3  639.04   10.80
   7   7   3  638.14   10.90
   7   7   3  655.83   10.90
   7   7   3  626.94   11.30
  -9  -7  -3  181.08    4.30
   9  -7   3  179.98    4.50
  -9  -7  -3  185.08    4.70
   9  -7   3  183.18    3.80
  -9  -7  -3  181.88    4.50
   9  -7   3  178.98    4.60
   9   7   3  180.68    4.60
   9   7   3  185.58    5.10
   9   7   3  179.88    4.60
  11  -7   3  135.59    3.20
 -11  -7  -3  139.99    4.30
  11  -7   3  136.59    4.10
  11  -7   3  141.99    4.30
 -11  -7  -3  137.99    4.10
 -11  -7  -3  135.69    3.80
  11   7   3  137.09    4.80
  11   7   3  139.69    4.20
 -13  -7  -3   17.90    2.00
 -13  -7  -3   21.70    1.90
  13  -7   3   19.20    1.80
 -13  -7  -3   16.60    3.50
  13   7   3   18.90    2.50
  13   7   3   17.70    2.40
  13   7   3   18.80    2.40
 -15  -7  -3    4.20    1.80
 -15  -7  -3    8.40    1.90
 -15  -7  -3    7.60    1.60
  15  -7   3    5.70    2.10
  15   7   3    6.40    2.50
  15   7   3    3.30    2.00
  15   7   3    3.10    1.90
 -17  -7  -3  506.65    9.00
  17  -7   3  511.85   10.20
 -17  -7  -3  510.95    9.80
 -17  -7  -3  495.05    9.80
  17   7   3  508.15   10.60
  17   7   3  497.55    9.90
  17   7   3  504.55    9.80
 -19  -7  -3   16.90    1.80
  19  -7   3   16.70    2.70
 -19  -7  -3   16.30    2.40
 -19  -7  -3   16.50    2.30
  19   7   3   16.70    3.40
  19   7   3   13.70    2.40
  19   7   3   14.30    2.30
 -21  -7  -3    4.50    2.20
 -21  -7  -3    7.20    1.70
  21  -7   3    2.30    4.00
 -21  -7  -3    4.70    2.20
  21   7   3    3.50    4.00
  21   7   3    2.60    2.10
  21   7   3    6.40    3.30
 -24  -8   3  352.36    8.30
 -24  -8   3  351.26    8.10
  24  -8  -3  356.76    6.60
 -24  -8   3  348.67    8.60
 -24  -8   3  339.87    7.20
  24  -8  -3  333.87    6.60
  24   8  -3  364.46    8.80
  24   8  -3  345.17    7.90
  24   8  -3  371.46    8.70
  24   8  -3  363.56    9.00
 -22  -8   3   41.90    3.90
  22  -8  -3   45.30    2.90
  22  -8  -3   56.19    2.20
 -22  -8   3   55.39    4.20
 -22  -8   3   43.50    3.90
 -22  -8   3   37.20    3.40
  22  -8  -3   55.49    2.40
  22   8  -3   44.40    4.30
  22   8  -3   52.69    6.10
 -22   8   3   56.69    3.10
  22   8  -3   55.59    4.70
  22   8  -3   47.80    4.00
  20  -8  -3    0.60    1.10
  20  -8  -3    0.50    1.00
 -20  -8   3   -2.90    1.80
  20  -8  -3   -3.00    1.60
 -20  -8   3    3.90    2.20
 -20  -8   3   -0.50    1.80
 -20   8   3   -0.10    1.70
  20   8  -3   -2.80    2.00
  20   8  -3   -3.00    1.90
  20   8  -3    2.90    2.40
  20   8  -3    2.30    2.40
  18  -8  -3  140.99    3.90
 -18  -8   3  141.49    4.90
 -18  -8   3  144.89    4.50
 -18  -8   3  135.29    4.40
  18  -8  -3  141.69    3.10
 -18   8   3  146.99    3.00
 -18   8   3  149.49    4.10
  18   8  -3  134.09    4.50
  18   8  -3  139.39    5.20
  18   8  -3  144.19    5.00
  18   8  -3  136.59    4.70
  16  -8  -3  153.48    4.10
 -16  -8   3  149.99    4.90
  16  -8  -3  148.19    3.20
  16  -8  -3  154.38    3.20
 -16  -8   3  148.99    4.30
  16   8  -3  151.98    4.80
 -16   8   3  152.68    3.10
  16   8  -3  154.28    5.10
 -16   8   3  154.68    4.20
  16   8  -3  153.28    4.50
  16   8  -3  148.29    4.40
 -16   8   3  149.39    3.10
  14  -8  -3    8.40    1.00
  14  -8  -3    8.70    1.60
  14  -8  -3   10.40    1.10
 -14  -8   3    8.70    2.20
 -14  -8   3    9.90    2.60
 -14  -8   3    7.50    1.60
 -14   8   3    9.00    1.00
 -14   8   3    8.00    1.00
  14   8  -3    6.30    1.90
  14   8  -3    7.30    1.70
  14   8  -3   11.20    2.00
 -14   8   3   10.60    1.90
 -12  -8   3  652.33   11.20
  12  -8  -3  664.33   11.20
 -12  -8   3  658.13   11.20
 -12  -8   3  645.74   11.80
  12  -8  -3  671.33   10.50
  12  -8  -3  664.43   10.50
  12   8  -3  665.93   11.20
 -12   8   3  656.73   10.40
 -12   8   3  677.63   10.40
  12   8  -3  658.33   11.50
  12   8  -3  658.73   11.30
 -12   8   3  667.93   11.30
  12   8  -3  673.93   11.90
 -10  -8   3  107.69    3.20
 -10  -8   3  110.69    3.90
 -10  -8   3  104.19    3.20
  10  -8  -3  110.29    3.50
  10  -8  -3  107.29    2.60
  10  -8  -3  105.09    2.60
  10   8  -3  107.59    3.40
  10   8  -3  110.49    3.30
  10   8  -3  109.29    3.70
 -10   8   3  109.29    3.60
  10   8  -3  100.49    4.10
 -10   8   3  111.09    2.70
 -10   8   3  104.79    2.60
  -8  -8   3  306.97    5.70
   8  -8  -3  300.07    6.00
   8  -8  -3  306.67    5.50
  -8  -8   3  306.17    6.00
   8  -8  -3  298.57    5.40
  -8  -8   3  307.47    5.70
   8  -8  -3  306.07    5.30
  -8  -8   3  299.97    6.40
  -8   8   3  304.97    5.60
  -8   8   3  308.17    5.40
   8   8  -3  302.37    5.70
  -8   8   3  308.37    6.10
   8   8  -3  302.17    6.60
   8   8  -3  300.27    6.10
   8   8  -3  298.67    5.80
  -6  -8   3   -0.10    1.30
   6  -8  -3    0.50    1.20
   6  -8  -3   -1.30    0.90
  -6  -8   3    0.10    1.40
   6  -8  -3    0.70    1.30
   6  -8  -3    0.20    0.90
  -6  -8   3   -0.70    1.00
  -6  -8   3    0.00    1.00
   6   8  -3    1.00    1.20
  -6   8   3    0.50    1.50
   6   8  -3    1.80    1.80
  -6   8   3   -0.10    0.90
   6   8  -3    0.60    1.40
  -6   8   3   -0.80    1.20
   6   8  -3    1.60    1.10
  -6   8   3    0.90    0.90
   4  -8  -3  209.38    4.50
  -4  -8   3  203.48    5.00
  -4  -8   3  210.18    4.50
  -4  -8   3  203.68    4.10
   4  -8  -3  208.38    4.10
   4  -8  -3  207.48    4.70
   4  -8  -3  212.18    4.20
  -4  -8   3  206.08    4.10
  -4   8   3  207.68    4.10
   4   8  -3  202.58    4.00
   4   8  -3  200.18    5.10
  -4   8   3  205.18    4.80
  -4   8   3  210.18    4.50
   4   8  -3  202.28    4.60
   4   8  -3  205.88    4.10
  -4   8   3  207.28    4.10
   2  -8  -3  112.79    3.40
   2  -8  -3  120.59    3.40
   2  -8  -3  107.69    3.00
  -2  -8   3  108.19    3.20
  -2  -8   3  107.89    2.60
  -2  -8   3  108.19    3.60
   2  -8  -3  109.89    2.90
  -2  -8   3  108.49    2.60
   2   8  -3  108.79    2.60
   2   8  -3  105.09    3.80
  -2   8   3  109.59    3.00
  -2   8   3  108.79    3.50
  -2   8   3  113.09    3.00
  -2   8   3  108.79    3.50
   2   8  -3  107.39    3.30
   0  -8  -3   92.19    3.10
   0  -8   3   96.29    3.40
   0  -8  -3   91.09    3.30
   0  -8   3   89.19    2.20
   0  -8  -3   92.99    2.80
   0  -8   3   90.49    2.20
   0  -8  -3   89.99    2.90
   0  -8   3   97.29    3.00
   0   8   3   92.59    2.90
   0   8  -3   91.19    2.20
   0   8   3   90.19    2.90
   0   8   3   87.89    3.30
   0   8  -3   89.89    2.20
   0   8  -3   92.29    3.10
   0   8   3   93.59    3.30
   2  -8   3  144.99    2.70
   2  -8   3  150.98    3.70
   2  -8   3  142.09    2.70
  -2  -8  -3  138.59    3.70
  -2  -8  -3  142.49    3.80
  -2  -8  -3  148.09    3.60
  -2  -8  -3  148.09    4.20
   2  -8   3  143.49    4.00
   2   8   3  145.59    4.00
   2   8   3  141.99    3.70
   2   8   3  143.59    4.10
   2   8   3  135.49    3.60
  -2   8  -3  138.89    3.80
  -4  -8  -3  239.68    5.10
  -4  -8  -3  244.08    5.60
   4  -8   3  236.18    5.40
   4  -8   3  249.78    5.20
  -4  -8  -3  243.18    5.20
  -4  -8  -3  243.78    5.10
   4   8   3  241.88    5.30
   4   8   3  247.68    5.20
   4   8   3  241.18    5.60
   4   8   3  239.88    5.20
  -6  -8  -3   37.80    2.70
   6  -8   3   39.20    2.80
  -6  -8  -3   40.80    2.70
   6  -8   3   40.60    2.40
   6  -8   3   34.50    2.70
  -6  -8  -3   39.50    3.30
  -6  -8  -3   39.70    2.80
   6   8   3   43.50    3.40
   6   8   3   42.20    2.90
   6   8   3   42.80    2.90
   6   8   3   41.20    2.80
   8  -8   3   56.49    3.00
  -8  -8  -3   55.49    3.00
  -8  -8  -3   57.79    3.70
   8  -8   3   60.09    2.50
   8  -8   3   56.89    3.10
  -8  -8  -3   57.39    3.20
  -8  -8  -3   56.19    2.90
   8   8   3   54.59    6.70
   8   8   3   52.49    3.10
   8   8   3   60.29    3.30
 -10  -8  -3   55.79    3.00
  10  -8   3   52.09    3.20
  10  -8   3   54.09    3.10
 -10  -8  -3   53.69    3.30
 -10  -8  -3   56.89    3.80
  10  -8   3   56.69    2.40
  10   8   3   57.69    3.90
  12  -8   3    8.00    1.70
 -12  -8  -3    6.00    1.70
 -12  -8  -3    4.90    1.80
  12  -8   3    5.40    1.80
  12  -8   3    6.90    1.20
 -12  -8  -3    6.40    1.80
  12   8   3    6.40    2.40
  12   8   3    4.40    1.80
  12   8   3    6.60    2.00
 -14  -8  -3   45.00    3.40
  14  -8   3   49.80    3.60
 -14  -8  -3   46.90    3.70
  14  -8   3   51.49    3.20
 -14  -8  -3   46.10    3.10
  14  -8   3   49.80    2.20
  14   8   3   47.80    3.60
  14   8   3   49.10    3.80
  14   8   3   50.29    4.40
  16  -8   3  306.17    6.80
 -16  -8  -3  310.77    6.40
 -16  -8  -3  315.47    7.10
  16  -8   3  311.27    7.30
 -16  -8  -3  312.77    7.20
  16   8   3  307.97    7.20
  16   8   3  303.67    7.90
  16   8   3  306.27    7.10
  18  -8   3   24.00    2.30
  18  -8   3   28.60    2.90
 -18  -8  -3   25.80    3.00
 -18  -8  -3   23.70    2.60
 -18  -8  -3   25.10    2.50
  18   8   3   25.10    3.50
  18   8   3   26.50    2.70
  18   8   3   22.00    2.50
  20  -8   3  191.18    5.40
 -20  -8  -3  156.98    8.90
  20  -8   3  197.18    6.40
 -20  -8  -3  194.08    4.90
 -20  -8  -3  204.08    6.60
  20   8   3  207.68    6.40
  20   8   3  210.48    7.20
  20   8   3  184.58    5.90
 -23  -9   3   78.69    4.60
 -23  -9   3   80.39    3.80
  23  -9  -3   79.09    3.40
 -23  -9   3   81.99    4.60
 -23  -9   3   76.79    4.80
  23   9  -3   94.29    5.50
  23   9  -3   93.29    5.40
  23   9  -3   80.89    4.60
  23   9  -3   76.49    5.40
  21  -9  -3   -2.60    1.70
 -21  -9   3   -2.60    2.00
 -21  -9   3    0.10    2.50
 -21  -9   3   -4.50    2.00
 -21  -9   3    3.30    2.50
  21   9  -3   -3.00    2.20
  21   9  -3    0.30    2.90
  21   9  -3    4.10    2.60
  21   9  -3   -2.20    2.10
 -19  -9   3   -0.50    1.90
  19  -9  -3   -0.50    1.60
 -19  -9   3    0.40    2.10
 -19  -9   3   -3.60    2.00
 -19   9   3    1.30    1.80
  19   9  -3    3.10    2.60
  19   9  -3    0.40    3.60
  19   9  -3    0.20    2.40
  19   9  -3   -5.00    1.90
 -17  -9   3  220.28    5.60
 -17  -9   3  216.58    6.00
  17  -9  -3  212.58    4.10
  17  -9  -3  212.38    5.10
 -17  -9   3  221.68    5.50
 -17   9   3  222.78    5.20
  17   9  -3  222.38    5.70
  17   9  -3  214.78    6.30
  17   9  -3  222.08    5.50
  17   9  -3  227.58    6.10
 -15  -9   3    1.80    1.60
 -15  -9   3    0.60    1.50
  15  -9  -3   -0.60    1.50
  15  -9  -3    0.20    0.90
  15  -9  -3    0.80    0.90
 -15  -9   3    0.60    2.00
  15   9  -3   -0.10    2.10
  15   9  -3   -0.30    1.80
  15   9  -3   -0.30    2.30
 -15   9   3    0.60    1.70
  15   9  -3   -0.50    1.70
 -13  -9   3   62.89    3.80
  13  -9  -3   67.59    2.20
  13  -9  -3   66.39    2.10
  13  -9  -3   65.89    3.10
 -13  -9   3   65.69    3.10
  13   9  -3   61.49    3.50
  13   9  -3   62.19    4.10
 -13   9   3   65.09    3.40
  13   9  -3   63.19    3.50
 -13   9   3   65.69    2.10
 -13   9   3   65.49    2.10
  13   9  -3   64.89    3.20
  11  -9  -3  716.43   12.20
 -11  -9   3  739.83   12.80
  11  -9  -3  723.03   11.40
  11  -9  -3  705.93   11.40
 -11   9   3  726.13   12.30
 -11   9   3  724.33   11.30
  11   9  -3  722.73   12.20
  11   9  -3  703.43   12.30
 -11   9   3  714.53   11.30
  11   9  -3  740.53   14.10
   9  -9  -3   -0.80    1.00
  -9  -9   3   -0.70    1.60
  -9  -9   3    0.50    1.20
   9  -9  -3   -2.20    1.20
   9  -9  -3   -0.30    1.00
  -9  -9   3   -1.10    1.20
   9  -9  -3   -0.10    1.50
   9   9  -3   -1.50    2.00
  -9   9   3   -0.40    1.00
  -9   9   3    0.50    1.00
   9   9  -3   -1.60    1.40
  -9   9   3   -0.10    1.60
   9   9  -3   -1.00    1.60
  -9   9   3   -3.70    1.30
   9   9  -3   -0.10    1.30
  -7  -9   3   66.59    2.60
  -7  -9   3   69.59    2.60
   7  -9  -3   68.69    2.70
  -7  -9   3   63.89    3.50
  -7  -9   3   66.59    3.00
   7  -9  -3   68.79    2.30
   7  -9  -3   71.19    3.10
   7  -9  -3   68.69    2.30
  -7   9   3   66.59    2.30
   7   9  -3   66.29    3.20
   7   9  -3   63.19    3.50
   7   9  -3   69.49    2.70
  -7   9   3   65.99    3.20
   7   9  -3   64.49    2.80
  -7   9   3   69.09    2.80
   5  -9  -3   19.10    1.90
  -5  -9   3   21.20    2.40
   5  -9  -3   18.40    1.70
   5  -9  -3   22.50    1.90
   5  -9  -3   20.60    1.90
  -5  -9   3   19.60    2.00
  -5  -9   3   18.10    1.40
  -5  -9   3   17.70    1.90
   5   9  -3   17.10    2.10
  -5   9   3   17.50    1.90
  -5   9   3   19.40    1.90
   5   9  -3   16.30    1.40
  -5   9   3   16.60    1.70
   5   9  -3   18.30    2.00
  -5   9   3   18.20    2.00
   5   9  -3   21.40    2.60
   3  -9  -3   58.39    2.40
  -3  -9   3   58.99    2.70
   3  -9  -3   53.79    2.90
   3  -9  -3   55.09    2.90
  -3  -9   3   59.19    3.20
   3  -9  -3   54.79    2.40
  -3  -9   3   56.09    2.20
  -3  -9   3   53.89    2.10
  -3   9   3   54.39    2.30
  -3   9   3   57.19    3.00
   3   9  -3   55.79    2.20
  -3   9   3   57.29    2.40
  -3   9   3   56.69    3.10
   3   9  -3   53.59    2.80
   3   9  -3   54.19    3.50
   1  -9  -3  118.59    3.70
   1  -9  -3  121.79    3.20
  -1  -9   3  126.29    3.50
  -1  -9   3  121.49    3.90
  -1  -9   3  116.99    2.80
   1  -9  -3  119.09    3.80
  -1  -9   3  115.29    2.70
   1  -9  -3  119.99    3.30
  -1   9   3  121.29    3.90
   1   9  -3  118.09    2.80
   1   9  -3  122.99    2.70
   1   9  -3  118.89    4.20
  -1   9   3  120.89    3.30
   1   9  -3  121.09    3.60
  -1   9   3  118.39    3.30
  -1   9   3  123.89    3.90
  -1  -9  -3   24.40    2.20
   1  -9   3   26.80    2.40
  -1  -9  -3   24.10    2.60
  -1  -9  -3   19.30    1.60
  -1  -9  -3   23.30    2.20
   1  -9   3   22.40    2.70
   1  -9   3   22.50    1.50
   1   9   3   21.20    2.40
   1   9   3   23.70    2.40
   1   9   3   24.70    3.00
   1   9   3   21.30    2.00
  -1   9  -3   21.10    2.60
  -3  -9  -3   13.20    1.60
  -3  -9  -3   12.50    1.50
   3  -9   3   11.10    1.80
   3  -9   3   12.80    1.60
   3  -9   3   13.00    1.60
  -3  -9  -3   10.60    2.10
  -3  -9  -3   13.80    1.80
  -3   9  -3   15.50    1.80
   3   9   3   12.90    1.60
   3   9   3   12.30    1.80
   3   9   3   11.80    2.00
   3   9   3   13.10    1.60
  -5  -9  -3  101.09    3.60
  -5  -9  -3  100.39    4.00
   5  -9   3  101.99    3.30
   5  -9   3  101.89    3.70
  -5  -9  -3  106.59    3.60
  -5  -9  -3  102.29    4.20
   5  -9   3  104.19    3.50
   5   9   3   98.49    4.10
   5   9   3  103.99    3.70
   5   9   3  107.39    3.70
   7  -9   3    9.00    1.80
  -7  -9  -3    6.20    1.70
   7  -9   3   11.70    1.80
  -7  -9  -3    6.30    2.00
  -7  -9  -3    6.80    1.70
  -7  -9  -3    8.00    1.60
   7  -9   3   10.10    1.60
   7   9   3    6.60    2.10
   7   9   3    8.30    1.70
   9  -9   3   87.29    3.60
   9  -9   3   85.79    2.90
  -9  -9  -3   80.29    3.50
   9  -9   3   92.49    3.70
  -9  -9  -3   85.29    4.40
  -9  -9  -3   85.59    3.50
  -9  -9  -3   84.89    3.80
   9   9   3   85.59    3.80
   9   9   3   74.69    4.30
 -11  -9  -3   80.39    4.40
  11  -9   3   80.89    3.60
 -11  -9  -3   85.69    3.80
 -11  -9  -3   82.79    5.60
 -11  -9  -3   87.09    3.90
  11  -9   3   77.69    2.80
  11  -9   3   85.49    3.80
  11   9   3   78.79    3.80
  11   9   3   80.09    4.60
  11   9   3   84.59    4.10
 -13  -9  -3   20.40    2.30
 -13  -9  -3   15.70    2.00
  13  -9   3   15.50    2.00
 -13  -9  -3   14.40    2.00
  13  -9   3   16.10    1.50
  13  -9   3   17.70    2.30
  13   9   3   11.90    2.30
  13   9   3   21.60    4.70
  13   9   3   12.10    2.10
 -15  -9  -3  161.88    5.10
  15  -9   3  157.48    5.10
 -15  -9  -3  154.98    4.60
  15  -9   3  145.99    7.20
 -15  -9  -3  155.58    5.20
  15  -9   3  152.68    3.60
  15   9   3  155.18    5.10
  15   9   3  157.48    5.30
  15   9   3  146.99    6.00
  17  -9   3   78.79    3.80
 -17  -9  -3   80.89    5.30
 -17  -9  -3   81.29    4.60
  17  -9   3   79.39    4.40
 -17  -9  -3   82.09    3.70
  17   9   3   87.59    6.60
  17   9   3   79.59    4.40
 -19  -9  -3   59.79    3.60
  19  -9   3   57.19    3.70
  19  -9   3   61.09    4.50
 -19  -9  -3   62.89    4.40
 -19  -9  -3   59.19    4.50
  19   9   3   51.89    4.30
  19   9   3   60.09    4.80
  19   9   3   61.89    5.80
  22 -10  -3   81.59    3.70
 -22 -10   3   83.19    4.70
 -22 -10   3   88.19    4.10
 -22 -10   3   87.89    4.70
 -22 -10   3   88.19    5.80
  22  10  -3   86.89    5.10
  22  10  -3   93.59    6.00
  22  10  -3   82.69    4.80
  22  10  -3  100.79    5.50
 -20 -10   3  132.99    5.10
  20 -10  -3  133.09    4.20
 -20 -10   3  133.49    5.50
 -20 -10   3  132.99    4.70
 -20 -10   3  135.19    5.00
  20  10  -3  125.49    5.30
  20  10  -3  129.59    5.00
  20  10  -3  140.59    5.70
  20  10  -3  130.79    6.00
 -18 -10   3   -1.30    2.00
  18 -10  -3   -0.50    1.70
 -18 -10   3   -3.00    1.90
 -18 -10   3    2.00    2.20
  18  10  -3    4.70    2.50
  18  10  -3   -0.50    2.00
  18  10  -3   -0.60    2.20
  18  10  -3   -1.00    2.60
 -16 -10   3  135.29    4.40
  16 -10  -3  138.39    3.80
 -16 -10   3  134.29    4.50
 -16 -10   3  137.59    4.60
 -16 -10   3  129.99    5.10
  16 -10  -3  134.99    4.20
  16  10  -3  137.49    4.80
  16  10  -3  137.49    4.60
 -16  10   3  144.49    4.60
  16  10  -3  137.79    5.50
  16  10  -3  140.19    5.50
 -14 -10   3  321.77    6.80
  14 -10  -3  322.07    5.50
  14 -10  -3  313.97    5.50
  14 -10  -3  323.47    6.70
 -14 -10   3  314.27    6.70
 -14 -10   3  307.17    7.40
  14  10  -3  330.77    6.90
 -14  10   3  323.67    7.00
  14  10  -3  317.27    7.00
  14  10  -3  319.97    6.70
  14  10  -3  318.47    7.70
  12 -10  -3   11.90    1.10
  12 -10  -3   10.40    1.10
  12 -10  -3   10.70    1.80
 -12 -10   3   11.70    2.20
 -12 -10   3   10.60    1.70
 -12 -10   3   12.30    1.70
 -12  10   3    9.60    1.10
  12  10  -3   10.10    1.70
  12  10  -3    9.40    1.90
  12  10  -3    7.80    2.00
  12  10  -3   10.50    2.60
 -12  10   3   10.90    2.00
  10 -10  -3  216.38    4.50
 -10 -10   3  212.18    5.70
  10 -10  -3  213.08    5.20
 -10 -10   3  210.18    4.80
 -10 -10   3  208.08    4.90
  10 -10  -3  206.88    4.10
  10 -10  -3  206.88    4.10
 -10  10   3  215.48    5.40
  10  10  -3  212.48    4.90
 -10  10   3  213.98    4.10
  10  10  -3  213.98    5.10
 -10  10   3  218.68    4.70
  10  10  -3  210.98    5.90
 -10  10   3  208.78    4.10
  10  10  -3  211.38    5.20
   8 -10  -3    0.50    1.40
   8 -10  -3   -0.60    1.60
  -8 -10   3    1.80    1.90
   8 -10  -3   -1.40    1.00
  -8 -10   3    1.00    1.30
   8 -10  -3   -0.60    1.00
  -8  10   3   -1.00    1.60
   8  10  -3   -1.30    2.00
   8  10  -3    0.20    1.70
  -8  10   3   -0.60    1.10
   8  10  -3    0.40    1.50
   8  10  -3   -0.70    1.40
  -8  10   3    2.50    1.80
  -8  10   3   -1.00    1.10
  -6 -10   3   -1.10    1.40
  -6 -10   3    1.30    1.50
   6 -10  -3   -0.10    1.60
   6 -10  -3    0.30    1.10
   6 -10  -3    0.70    1.10
   6 -10  -3   -0.80    1.50
  -6 -10   3   -2.40    2.90
  -6  10   3    0.40    1.60
  -6  10   3    1.20    1.80
  -6  10   3    1.10    1.10
   6  10  -3   -2.80    1.30
   6  10  -3   -1.20    1.60
   6  10  -3   -1.90    1.30
  -4 -10   3  101.69    3.40
   4 -10  -3  105.59    3.00
  -4 -10   3  101.99    4.10
   4 -10  -3   99.19    3.60
   4 -10  -3   96.39    3.70
   4 -10  -3   99.19    3.00
  -4 -10   3   97.89    2.90
  -4  10   3  103.49    4.40
   4  10  -3   97.59    3.00
  -4  10   3   98.79    3.00
  -4  10   3   98.69    3.00
   4  10  -3  101.19    4.30
  -4  10   3  105.39    3.70
   4  10  -3  101.99    3.50
   4  10  -3   99.99    2.90
  -2 -10   3  132.49    3.80
   2 -10  -3  124.59    4.00
  -2 -10   3  124.19    3.10
   2 -10  -3  128.99    3.40
   2 -10  -3  127.79    3.50
  -2 -10   3  125.09    4.30
   2 -10  -3  128.39    4.00
  -2 -10   3  123.69    3.00
  -2  10   3  128.69    3.50
   2  10  -3  121.89    3.00
  -2  10   3  122.99    4.10
   2  10  -3  121.89    3.80
   2  10  -3  128.09    4.70
   2  10  -3  125.59    3.10
  -2  10   3  126.79    6.50
  -2  10   3  122.89    3.50
   0 -10   3   55.49    2.00
   0 -10   3   60.19    3.40
   0 -10   3   62.09    2.80
   0 -10  -3   48.90    5.00
   0 -10   3   56.99    3.10
   0 -10   3   52.69    2.10
   0 -10  -3   57.59    2.80
   0 -10  -3   58.29    3.40
   0  10  -3   58.19    2.00
   0  10  -3   58.09    3.10
   0  10   3   54.99    3.20
   0  10   3   51.09    2.90
   0  10   3   54.79    3.50
   0  10  -3   56.59    2.00
   0  10   3   55.69    4.70
  -2 -10  -3    6.70    2.30
   2 -10   3    9.50    1.70
  -2 -10  -3    5.70    1.80
  -2 -10  -3    5.80    1.60
   2 -10   3   10.70    1.90
   2 -10   3   10.40    1.60
  -2 -10  -3    4.70    1.40
   2  10   3    5.20    1.60
  -2  10  -3    4.60    1.80
   2  10   3    6.00    1.50
   2  10   3    3.70    2.20
   4 -10   3   68.49    3.20
  -4 -10  -3   67.39    3.10
  -4 -10  -3   67.69    3.30
   4 -10   3   68.99    3.40
  -4 -10  -3   63.09    3.30
   4 -10   3   65.79    3.10
  -4 -10  -3   70.89    4.60
   4  10   3   66.29    3.40
   4  10   3   57.89    3.30
   6 -10   3  434.36    8.20
  -6 -10  -3  437.96    8.30
  -6 -10  -3  426.86    8.40
  -6 -10  -3  438.26    8.90
  -6 -10  -3  436.16    8.20
   6 -10   3  438.46    8.10
   6 -10   3  431.46    8.50
   6  10   3  441.86    8.30
   6  10   3  432.36    8.90
   8 -10   3   13.90    1.70
   8 -10   3   12.70    1.90
  -8 -10  -3   11.00    1.90
   8 -10   3   12.70    2.00
  -8 -10  -3   11.10    2.00
  -8 -10  -3   12.40    1.80
  -8 -10  -3   13.40    2.50
   8  10   3   11.40    2.00
   8  10   3   11.50    2.40
   8  10   3    7.70    2.10
  10 -10   3   29.00    3.10
 -10 -10  -3   19.90    2.60
 -10 -10  -3   21.30    2.20
 -10 -10  -3   19.60    2.20
  10 -10   3   23.80    2.40
  10 -10   3   26.30    3.10
 -10 -10  -3   22.70    2.20
  10  10   3   19.10    2.20
  10  10   3   21.90    2.40
  10  10   3   21.20    3.00
  12 -10   3    1.80    1.40
 -12 -10  -3    2.50    2.10
  12 -10   3    5.70    3.50
 -12 -10  -3    3.60    1.90
 -12 -10  -3    5.30    2.50
 -12 -10  -3    4.50    1.90
  12 -10   3    2.60    1.90
  12  10   3    6.20    2.50
  12  10   3    2.10    3.70
  12  10   3    5.10    2.00
  14 -10   3  125.59    4.70
 -14 -10  -3  119.89    4.30
  14 -10   3  130.59    3.50
  14 -10   3  125.59    4.40
 -14 -10  -3  125.09    4.90
 -14 -10  -3  117.89    4.90
  14  10   3  134.69    5.20
  14  10   3  118.29    4.80
  14  10   3  121.39    5.80
  16 -10   3  135.29    4.60
  16 -10   3  134.29    5.10
 -16 -10  -3  135.49    4.60
 -16 -10  -3  141.99    5.20
 -16 -10  -3  133.39    5.20
  16 -10   3  135.49    3.50
  16  10   3  128.79    5.10
  16  10   3  139.39    5.50
  16  10   3  140.99    7.10
 -21 -11   3    3.20    2.50
  21 -11  -3    2.30    2.00
 -21 -11   3   -1.60    2.20
 -21 -11   3    6.90    2.70
  21 -11  -3    3.20    1.90
 -21 -11   3    1.10    2.10
  21  11  -3    2.80    2.90
  21  11  -3   -0.50    3.00
  21  11  -3   -2.50    2.20
  21  11  -3   -0.90    2.60
 -19 -11   3   14.30    2.50
 -19 -11   3   12.40    2.30
 -19 -11   3   13.40    2.20
  19 -11  -3   16.10    2.30
 -19 -11   3   17.90    2.70
  19 -11  -3   16.70    2.00
  19  11  -3   15.90    2.70
  19  11  -3   12.20    2.30
  19  11  -3   18.00    2.90
  19  11  -3   16.20    3.50
 -17 -11   3   16.00    2.70
 -17 -11   3   18.10    2.60
 -17 -11   3   15.90    2.20
 -17 -11   3   15.70    2.30
  17 -11  -3   14.90    2.10
  17  11  -3   13.90    2.20
  17  11  -3   16.30    3.20
  17  11  -3   18.60    2.60
  17  11  -3   17.60    2.70
  15 -11  -3   -1.50    1.80
 -15 -11   3   -0.50    2.30
 -15 -11   3   -1.90    1.80
 -15 -11   3    0.00    2.00
 -15 -11   3    0.90    1.80
  15  11  -3    0.00    1.90
  15  11  -3   -3.70    3.80
  15  11  -3    2.50    2.20
  15  11  -3   -1.90    2.60
  13 -11  -3    5.20    1.00
 -13 -11   3    4.00    1.90
 -13 -11   3    3.60    1.70
  13 -11  -3    6.30    1.90
 -13 -11   3    5.30    1.80
 -13 -11   3    4.70    2.10
  13 -11  -3    4.30    1.30
  13  11  -3    4.60    1.80
  13  11  -3    6.40    2.80
 -13  11   3    7.20    2.30
  13  11  -3    4.30    2.20
  13  11  -3    4.50    2.00
 -11 -11   3  178.48    4.70
 -11 -11   3  173.98    5.10
  11 -11  -3  189.48    3.80
 -11 -11   3  183.98    4.80
 -11 -11   3  176.58    5.60
  11 -11  -3  181.18    3.80
  11 -11  -3  177.18    5.00
  11  11  -3  180.28    4.90
  11  11  -3  182.98    5.10
  11  11  -3  174.78    4.70
 -11  11   3  179.48    5.20
  11  11  -3  181.38    5.90
   9 -11  -3  221.38    4.50
  -9 -11   3  222.48    5.70
   9 -11  -3  236.28    4.50
  -9 -11   3  223.88    6.10
   9 -11  -3  231.28    5.10
  -9 -11   3  227.98    5.20
   9 -11  -3  228.08    5.60
  -9 -11   3  226.08    5.20
   9  11  -3  230.48    5.50
   9  11  -3  229.18    6.40
  -9  11   3  226.98    4.40
  -9  11   3  233.68    5.90
  -9  11   3  232.88    4.40
   9  11  -3  223.68    5.10
   9  11  -3  229.08    5.50
  -9  11   3  233.18    5.20
  -7 -11   3    0.10    1.30
  -7 -11   3   -1.80    1.40
   7 -11  -3    0.40    1.10
  -7 -11   3   -0.90    1.70
  -7 -11   3   -0.30    1.80
   7 -11  -3    0.00    1.70
   7 -11  -3    1.10    1.10
   7 -11  -3    2.00    1.60
  -7  11   3    0.50    1.20
   7  11  -3   -2.20    1.50
   7  11  -3    0.00    1.40
   7  11  -3    2.40    2.40
  -7  11   3    1.80    1.40
  -7  11   3   -1.50    1.80
  -7  11   3    5.20    2.00
   7  11  -3   -0.20    1.80
   5 -11  -3   17.30    1.50
   5 -11  -3   11.80    1.90
   5 -11  -3   15.40    1.50
  -5 -11   3   11.20    1.90
  -5 -11   3   15.00    2.50
  -5 -11   3   14.50    1.70
   5 -11  -3   14.80    2.00
  -5 -11   3   11.80    1.60
  -5 -11   3   15.40    1.50
   5  11  -3   13.90    1.90
   5  11  -3   13.10    2.40
   5  11  -3    8.90    1.50
  -5  11   3   15.50    1.70
   5  11  -3   11.20    1.60
  -5  11   3   14.30    2.10
  -5  11   3   10.20    2.10
   3 -11  -3   27.30    2.30
  -3 -11   3   26.60    2.20
  -3 -11   3   28.50    3.00
  -3 -11   3   23.50    2.30
   3 -11  -3   30.70    2.40
  -3 -11   3   28.20    3.50
   3 -11  -3   25.10    2.20
  -3 -11   3   29.90    2.70
   3 -11  -3   33.40    2.40
  -3  11   3   28.60    3.40
  -3  11   3   29.80    3.50
   3  11  -3   27.40    3.00
  -3  11   3   29.00    2.60
  -3  11   3   32.60    2.50
   3  11  -3   26.50    2.20
   3  11  -3   25.80    2.70
  -1 -11   3  159.98    3.60
  -1 -11   3  167.28    4.30
   1 -11  -3  159.48    4.80
  -1 -11   3  158.68    5.00
  -1 -11   3  158.88    3.50
  -1 -11   3  156.68    4.50
   1 -11  -3  159.78    4.10
   1 -11  -3  157.18    4.00
   1 -11  -3  158.48    4.60
   1  11  -3  153.98    4.30
   1  11  -3  159.38    3.50
  -1  11   3  150.68    4.90
  -1  11   3  158.48    4.10
   1  11  -3  159.68    5.30
  -1  11   3  156.88    4.10
   1  11  -3  155.48    3.40
   1 -11   3  304.17    6.60
   1 -11   3  314.37    6.20
  -1 -11  -3  307.37    6.80
   1 -11   3  309.97    7.30
   1 -11   3  316.17    5.40
  -1 -11  -3  313.47    6.30
  -1 -11  -3  304.47    7.00
  -1 -11  -3  315.67    6.30
   1 -11   3  305.67    5.40
   1  11   3  311.57    6.30
  -1  11  -3  314.07    6.40
   1  11   3  312.07    7.30
   1  11   3  311.37    6.40
  -3 -11  -3   15.70    2.30
   3 -11   3   16.20    2.60
   3 -11   3   14.80    1.70
  -3 -11  -3   12.90    1.70
  -3 -11  -3   14.90    2.10
   3 -11   3   12.40    1.90
  -3 -11  -3   14.00    1.90
   3  11   3   11.80    1.80
   3  11   3   10.70    2.50
  -5 -11  -3  112.29    4.10
  -5 -11  -3  108.39    3.80
  -5 -11  -3  110.69    4.70
  -5 -11  -3  110.69    4.10
   5 -11   3  114.69    3.90
   5 -11   3  113.69    5.90
   5 -11   3  112.99    5.00
   5  11   3  113.09    4.00
   5  11   3  112.69    5.00
   5  11   3  111.99    4.10
  -7 -11  -3  185.88    5.00
  -7 -11  -3  184.88    5.20
  -7 -11  -3  188.68    5.20
   7 -11   3  186.58    4.90
   7 -11   3  176.38    5.40
   7 -11   3  184.58    5.20
  -7 -11  -3  194.78    5.90
   7  11   3  187.18    5.30
   7  11   3  188.78    5.10
   7  11   3  190.38    6.10
  -9 -11  -3   43.90    3.50
   9 -11   3   37.30    3.30
  -9 -11  -3   47.30    4.20
  -9 -11  -3   42.20    4.20
   9 -11   3   43.00    3.40
   9 -11   3   38.70    2.90
  -9 -11  -3   42.60    3.70
   9  11   3   37.70    4.70
   9  11   3   45.00    3.90
   9  11   3   37.30    3.70
  11 -11   3   32.80    2.70
 -11 -11  -3   34.10    3.50
 -11 -11  -3   31.50    3.40
 -11 -11  -3   28.80    2.90
  11 -11   3   35.60    3.40
  11 -11   3   28.90    3.40
 -11 -11  -3   30.70    3.70
  11  11   3   24.50    2.50
  11  11   3   31.60    2.70
  11  11   3   31.50    3.30
  11  11   3   30.60    3.30
  13 -11   3   -0.50    1.90
 -13 -11  -3   -2.00    1.90
 -13 -11  -3   -3.60    2.10
  13 -11   3   -0.50    1.90
  13 -11   3    0.60    1.50
 -13 -11  -3   -1.20    1.90
  13  11   3   -2.20    2.10
  13  11   3   -0.60    2.30
  13  11   3    0.60    3.00
 -15 -11  -3   10.80    2.20
  15 -11   3   11.40    1.60
 -15 -11  -3    8.10    2.40
  15 -11   3   11.40    2.10
  15 -11   3   11.00    2.30
 -15 -11  -3   11.30    2.40
  15  11   3   10.40    3.30
  15  11   3    6.70    2.60
 -18 -12   3   86.59    5.20
  18 -12  -3   99.29    4.40
 -18 -12   3   94.99    5.00
 -18 -12   3   92.09    4.70
 -18 -12   3   94.89    4.50
  18  12  -3  102.69    7.60
  18  12  -3   95.09    4.50
  18  12  -3   99.69    5.20
  18  12  -3   98.79    6.10
 -16 -12   3  104.39    4.50
 -16 -12   3  112.59    4.70
 -16 -12   3  103.99    5.10
  16 -12  -3  108.69    4.30
 -16 -12   3  117.69    4.50
  16  12  -3  109.49    5.00
  16  12  -3  111.19    6.00
  16  12  -3  118.79    5.00
  16  12  -3  108.99    4.40
 -14 -12   3   23.00    2.70
 -14 -12   3   16.90    2.70
 -14 -12   3   25.80    2.40
 -14 -12   3   23.50    2.20
  14 -12  -3   21.80    2.30
  14  12  -3   22.90    2.60
  14  12  -3   22.80    4.40
  14  12  -3   20.80    2.20
  14  12  -3   19.10    3.10
  12 -12  -3  292.27    6.70
 -12 -12   3  294.27    6.40
 -12 -12   3  291.97    6.50
 -12 -12   3  280.47    7.30
  12  12  -3  286.87    6.70
  12  12  -3  288.87    6.60
  12  12  -3  278.47    6.30
  12  12  -3  286.27    7.70
  10 -12  -3   15.60    2.20
  10 -12  -3   14.60    1.30
  10 -12  -3   15.40    1.80
 -10 -12   3   14.60    1.90
 -10 -12   3   10.90    2.10
 -10 -12   3   12.10    2.40
  10 -12  -3   13.20    1.30
 -10 -12   3   12.80    2.40
  10  12  -3   10.20    1.80
  10  12  -3   15.10    2.10
  10  12  -3   14.80    3.80
 -10  12   3   17.10    2.10
  10  12  -3   12.40    2.20
   8 -12  -3  217.48    5.60
  -8 -12   3  208.58    6.10
   8 -12  -3  220.68    5.20
   8 -12  -3  216.78    4.50
  -8 -12   3  220.58    5.10
   8 -12  -3  216.08    4.50
  -8 -12   3  212.98    5.20
  -8  12   3  218.58    4.40
   8  12  -3  220.08    5.20
   8  12  -3  211.28    5.00
   8  12  -3  217.48    6.50
  -8  12   3  224.98    5.50
   8  12  -3  224.48    5.40
  -6 -12   3    0.40    1.40
   6 -12  -3    1.10    1.30
   6 -12  -3   -1.10    1.20
  -6 -12   3    0.40    2.00
   6 -12  -3   -0.80    1.70
   6 -12  -3   -1.20    1.90
  -6 -12   3   -3.00    1.90
  -6 -12   3   -0.50    1.40
   6  12  -3    1.30    2.40
  -6  12   3   -2.00    2.00
   6  12  -3    0.70    1.40
  -6  12   3    0.70    1.30
   6  12  -3   -3.10    1.80
   6  12  -3   -0.50    1.50
  -4 -12   3   43.60    2.60
  -4 -12   3   44.20    3.30
   4 -12  -3   39.00    3.40
   4 -12  -3   48.60    2.60
  -4 -12   3   46.80    3.00
   4 -12  -3   41.30    3.40
  -4 -12   3   46.40    3.90
   4 -12  -3   47.10    2.70
  -4 -12   3   39.60    2.70
   4  12  -3   46.10    3.20
  -4  12   3   47.80    3.90
  -4  12   3   48.20    2.70
   4  12  -3   43.30    2.50
   4  12  -3   46.70    4.40
   2 -12  -3   33.50    2.60
  -2 -12   3   31.60    3.20
   2 -12  -3   33.20    3.50
   2 -12  -3   27.00    3.20
  -2 -12   3   34.00    2.80
  -2 -12   3   32.60    3.70
   2 -12  -3   32.20    2.70
  -2 -12   3   28.40    2.30
  -2 -12   3   33.90    2.40
   2  12  -3   28.20    2.90
   2  12  -3   32.60    3.10
   2  12  -3   27.60    2.20
  -2  12   3   28.40    2.70
  -2  12   3   34.20    2.70
   2  12  -3   30.30    2.30
   0 -12  -3    4.40    2.80
   0 -12   3    4.50    1.20
   0 -12  -3    5.50    1.50
   0 -12   3    4.60    1.80
   0 -12   3    7.40    1.70
   0 -12  -3    4.90    1.90
   0 -12   3    3.60    2.00
   0 -12   3    5.20    1.10
   0 -12  -3    3.50    2.10
   0  12   3    2.10    2.30
   0  12   3    5.30    1.70
   0  12  -3    3.90    1.80
   2 -12   3   -1.10    1.90
   2 -12   3    0.90    1.80
  -2 -12  -3   -1.80    1.60
  -2 -12  -3   -2.00    2.20
  -2 -12  -3   -0.60    1.50
   2 -12   3    2.00    1.60
  -2 -12  -3   -2.00    1.90
   2  12   3   -1.50    2.30
   2  12   3   -3.90    1.70
   2  12   3    0.30    1.60
  -4 -12  -3   64.39    4.30
   4 -12   3   60.69    3.90
   4 -12   3   65.49    3.20
  -4 -12  -3   64.79    3.80
  -4 -12  -3   66.59    3.60
  -4 -12  -3   63.19    3.60
   4 -12   3   63.09    3.40
   4  12   3   67.99    3.80
   4  12   3   64.49    3.50
   4  12   3   65.39    4.70
  -6 -12  -3    0.20    1.90
  -6 -12  -3   -0.60    2.20
  -6 -12  -3   -1.00    1.70
   6 -12   3   -0.80    1.60
  -6 -12  -3    0.30    1.80
   6 -12   3   -0.80    1.70
   6 -12   3   -1.00    1.90
   6  12   3    1.70    2.10
   6  12   3   -0.90    2.60
   6  12   3    0.20    1.80
  -8 -12  -3    5.30    2.00
   8 -12   3    5.10    1.80
  -8 -12  -3    6.40    1.90
  -8 -12  -3    6.30    2.40
   8 -12   3    7.40    2.10
   8 -12   3    4.30    1.90
  -8 -12  -3    4.60    2.00
   8  12   3    2.70    2.00
   8  12   3    4.90    2.30
   8  12   3    5.50    3.10
  10 -12   3   47.10    3.20
  10 -12   3   38.90    4.30
 -10 -12  -3   41.20    3.70
 -10 -12  -3   46.80    3.70
 -10 -12  -3   48.10    4.00
  10 -12   3   48.10    3.80
 -10 -12  -3   47.80    4.60
  10  12   3   45.00    3.90
  10  12   3   46.50    4.30
  10  12   3   51.29    5.20
 -12 -12  -3   -1.00    2.20
 -12 -12  -3   -3.70    2.10
 -12 -12  -3    0.10    2.90
  12 -12   3    0.90    1.60
  12 -12   3    1.70    2.00
  12 -12   3   -1.70    2.00
 -12 -12  -3   -1.30    1.90
  12  12   3   -1.40    4.20
  12  12   3    1.30    2.40
 -14 -12  -3   25.30    2.70
 -14 -12  -3   27.30    2.90
  14 -12   3   34.50    3.50
  14 -12   3   28.00    2.90
  14 -12   3   24.20    2.60
 -14 -12  -3   31.50    3.70
  14  12   3   27.30    3.70
  14  12   3   34.40    4.10
  14  12   3   26.00    3.00
  14  12   3   22.80    2.70
 -17 -13   3   85.59    4.50
 -17 -13   3   87.19    4.60
 -17 -13   3   89.49    5.30
  17 -13  -3   85.59    4.30
  17  13  -3   91.49    5.20
  17  13  -3   95.09    6.30
  17  13  -3   89.49    5.10
  17  13  -3   79.79    4.40
 -15 -13   3    4.20    2.10
  15 -13  -3    3.70    2.10
 -15 -13   3    5.10    3.70
 -15 -13   3    4.90    2.20
 -15 -13   3    2.40    2.40
  15  13  -3    6.40    2.60
  15  13  -3    6.70    3.20
  15  13  -3    3.80    2.50
  15  13  -3    5.60    2.10
 -13 -13   3   65.09    4.10
 -13 -13   3   67.09    5.00
 -13 -13   3   66.69    3.80
 -13 -13   3   63.19    4.20
  13 -13  -3   69.09    4.10
  13  13  -3   69.39    4.00
  13  13  -3   63.39    5.50
  13  13  -3   64.29    4.30
  13  13  -3   55.59    4.90
 -11 -13   3   69.49    4.20
 -11 -13   3   75.49    4.70
  11 -13  -3   78.19    4.20
 -11 -13   3   81.59    3.80
  11 -13  -3   78.69    3.50
 -11 -13   3   80.09    4.00
  11  13  -3   77.29    4.30
  11  13  -3   79.39    4.10
  11  13  -3   73.59    3.70
  11  13  -3   84.59    5.50
   9 -13  -3   22.80    2.20
  -9 -13   3   20.30    2.70
  -9 -13   3   21.00    2.30
  -9 -13   3   20.10    2.10
   9 -13  -3   31.10    2.30
  -9 -13   3   22.60    2.10
   9 -13  -3   32.00    2.30
   9 -13  -3   24.40    2.40
  -9  13   3   28.10    2.20
  -9  13   3   20.80    2.50
   9  13  -3   19.10    2.00
   9  13  -3   22.40    2.40
   9  13  -3   20.10    3.10
   9  13  -3   25.40    3.60
  -7 -13   3    0.90    1.80
   7 -13  -3   -0.30    1.30
  -7 -13   3    0.90    2.10
   7 -13  -3    1.60    2.00
   7 -13  -3   -0.90    1.90
   7 -13  -3    0.70    1.30
  -7 -13   3   -0.60    1.90
  -7 -13   3    4.50    1.70
   7  13  -3    1.60    1.60
  -7  13   3    2.60    2.20
  -7  13   3    0.90    1.40
  -7  13   3    0.70    1.30
   7  13  -3    3.30    1.80
   7  13  -3    1.70    1.90
   7  13  -3    1.60    2.70
  -5 -13   3    1.20    1.50
   5 -13  -3   -0.20    1.90
   5 -13  -3    1.30    1.90
  -5 -13   3    1.90    1.90
  -5 -13   3    0.70    2.20
   5 -13  -3    1.40    1.40
  -5 -13   3    0.80    1.50
   5 -13  -3    0.70    1.40
  -5  13   3   -3.00    2.30
  -5  13   3    0.30    1.20
   5  13  -3    2.20    1.90
  -5  13   3    1.50    1.40
   5  13  -3    1.80    1.50
   3 -13  -3    1.50    1.50
   3 -13  -3   -1.30    1.90
  -3 -13   3    0.00    1.60
  -3 -13   3   -0.70    1.40
   3 -13  -3    1.00    2.00
   3 -13  -3   -0.20    1.40
  -3 -13   3   -0.60    1.30
  -3 -13   3   -0.30    2.20
  -3 -13   3    1.50    2.00
   3  13  -3    2.00    2.90
   3  13  -3   -1.60    1.30
  -3  13   3    0.50    1.60
   3  13  -3   -2.60    1.40
   3  13  -3   -0.40    1.90
  -3  13   3   -1.00    1.50
  -3  13   3   -1.10    2.40
   1 -13  -3   50.79    4.00
  -1 -13   3   51.89    3.70
   1 -13  -3   51.89    3.70
  -1 -13   3   57.69    3.20
  -1 -13   3   52.29    2.50
   1 -13  -3   50.99    3.20
  -1 -13   3   49.60    4.10
  -1 -13   3   51.09    2.50
   1  13  -3   51.69    3.40
  -1  13   3   50.89    3.10
  -1  13   3   53.89    3.30
  -1  13   3   55.69    4.40
   1  13  -3   46.50    2.30
   1  13  -3   53.89    2.40
  -1 -13  -3   -1.70    2.20
  -1 -13  -3   -1.00    1.70
   1 -13   3    1.40    1.60
  -1 -13  -3   -0.90    2.00
   1 -13   3   -0.40    1.10
   1 -13   3    1.40    1.90
   1 -13   3   -1.30    2.10
  -1 -13  -3   -2.30    1.50
   1  13   3    0.10    2.50
   1  13   3   -4.50    2.90
   1  13   3   -2.70    1.70
  -3 -13  -3   42.40    3.30
  -3 -13  -3   43.10    3.70
   3 -13   3   41.50    4.10
   3 -13   3   47.50    3.20
  -3 -13  -3   43.80    3.40
  -3 -13  -3   36.60    4.10
   3 -13   3   39.10    3.40
   3  13   3   39.10    4.80
   3  13   3   47.40    3.40
   3  13   3   45.80    3.70
   5 -13   3    7.80    1.80
   5 -13   3    7.60    2.30
  -5 -13  -3    6.20    2.40
   5 -13   3    8.00    2.00
  -5 -13  -3    8.50    2.10
  -5 -13  -3    4.50    1.80
  -5 -13  -3    6.30    2.20
   5  13   3    7.20    2.00
   5  13   3    7.00    2.80
   5  13   3    6.70    2.20
  -7 -13  -3   13.90    2.30
   7 -13   3   14.10    2.50
   7 -13   3   13.90    2.20
  -7 -13  -3   14.70    2.10
   7 -13   3   15.50    2.10
  -7 -13  -3   11.60    2.60
  -7 -13  -3   11.40    2.30
   7  13   3   13.90    3.30
   7  13   3   13.90    2.20
   7  13   3   11.70    2.40
  -9 -13  -3   35.10    3.80
   9 -13   3   33.30    3.40
   9 -13   3   36.20    3.90
  -9 -13  -3   36.00    4.00
  -9 -13  -3   33.30    4.70
   9 -13   3   29.40    3.00
  -9 -13  -3   33.60    4.10
   9  13   3   32.60    3.80
   9  13   3   26.90    2.80
   9  13   3   29.80    2.90
 -11 -13  -3   14.10    2.40
 -11 -13  -3   13.10    2.90
  11 -13   3   16.70    2.50
 -11 -13  -3   10.20    2.40
 -11 -13  -3   13.90    2.60
  11 -13   3   12.60    2.30
  11 -13   3   15.00    2.20
  11  13   3   15.00    3.30
  11  13   3   13.90    2.50
  11  13   3   11.60    3.70
 -12 -14   3    5.90    2.30
 -12 -14   3    7.00    2.70
  12 -14  -3    7.70    1.90
 -12 -14   3    6.90    2.20
  12 -14  -3    9.60    2.40
 -12 -14   3   10.10    2.10
  12  14  -3    7.20    2.10
  12  14  -3    8.90    2.30
  12  14  -3   10.70    3.60
  12  14  -3   11.30    2.50
 -10 -14   3   12.00    3.00
  10 -14  -3   16.00    2.10
  10 -14  -3   16.40    2.10
  10 -14  -3   12.70    1.70
 -10 -14   3   15.30    2.90
  10 -14  -3   14.60    2.50
 -10 -14   3   16.70    2.20
  10  14  -3   16.40    6.50
  10  14  -3   17.70    2.50
  10  14  -3   14.30    2.30
   8 -14  -3    4.30    1.40
  -8 -14   3    1.50    1.70
  -8 -14   3    2.40    3.00
   8 -14  -3    2.00    2.20
   8 -14  -3    3.40    2.00
   8 -14  -3    3.80    1.60
  -8 -14   3    2.30    2.40
  -8 -14   3    0.80    1.80
   8  14  -3    0.50    1.80
  -8  14   3    2.20    2.00
   8  14  -3    0.90    1.80
   8  14  -3    0.60    3.00
  -8  14   3    3.90    2.90
  -8  14   3    1.40    1.30
   8  14  -3    1.30    2.10
   6 -14  -3    8.00    1.50
  -6 -14   3    6.70    1.80
   6 -14  -3    9.60    1.60
   6 -14  -3    8.60    2.30
  -6 -14   3    6.60    1.80
  -6 -14   3    6.40    2.50
  -6 -14   3    6.20    2.20
   6 -14  -3    7.50    2.20
   6  14  -3    5.80    1.70
   6  14  -3    7.10    1.80
   6  14  -3    8.20    3.30
  -6  14   3    5.70    2.60
  -6  14   3    8.30    1.60
   6  14  -3    5.30    2.10
  -6  14   3    6.90    1.50
   4 -14  -3   54.29    4.00
  -4 -14   3   50.79    3.00
  -4 -14   3   53.99    3.00
   4 -14  -3   49.40    3.00
  -4 -14   3   50.49    4.40
   4 -14  -3   42.80    3.80
   4 -14  -3   50.79    3.00
  -4 -14   3   53.19    3.90
   4  14  -3   49.70    3.60
   4  14  -3   50.69    3.00
  -4  14   3   51.19    4.70
   4  14  -3   46.50    2.90
  -4  14   3   49.90    2.90
   4  14  -3   49.40    5.30
   2 -14  -3   43.90    3.20
   2 -14  -3   41.50    3.90
  -2 -14   3   39.20    4.30
  -2 -14   3   42.30    2.70
  -2 -14   3   42.60    3.70
   2 -14  -3   44.30    4.10
   2 -14  -3   45.80    3.10
  -2 -14   3   47.00    3.10
   2  14  -3   42.60    5.20
  -2  14   3   41.50    4.80
  -2  14   3   44.30    3.10
  -2  14   3   46.40    3.10
   2  14  -3   42.90    2.50
   2  14  -3   44.30    2.60
   0 -14  -3    3.40    2.20
   0 -14   3    0.50    1.90
   0 -14  -3    2.00    2.40
   0 -14  -3    7.00    2.80
   0 -14   3    1.70    2.40
   0 -14   3    5.30    1.30
   0 -14  -3    4.30    1.70
   0  14   3   -0.30    1.90
   0  14   3    1.90    2.80
   0  14   3    3.60    1.80
  -2 -14  -3   -0.50    2.30
   2 -14   3   -1.60    2.10
  -2 -14  -3   -0.80    1.70
  -2 -14  -3    1.50    2.10
  -2 -14  -3   -0.90    1.80
   2 -14   3    1.80    1.70
   2 -14   3   -2.50    2.20
   2  14   3   -0.90    2.90
   2  14   3   -0.70    1.80
   2  14   3    7.90    2.10
  -4 -14  -3   59.09    6.80
   4 -14   3   65.19    4.50
   4 -14   3   61.99    3.50
  -4 -14  -3   56.89    4.80
   4 -14   3   63.09    4.00
  -4 -14  -3   62.49    4.00
   4  14   3   62.49    5.50
   4  14   3   66.69    4.10
   6 -14   3  160.88    5.60
  -6 -14  -3  153.68    6.20
  -6 -14  -3  164.38    5.40
   6 -14   3  154.68    5.10
  -6 -14  -3  168.38    5.10
  -6 -14  -3  159.08    5.60
   6 -14   3  166.08    4.80
   6  14   3  167.58    6.90
   6  14   3  161.78    5.20
   6  14   3  154.48    5.40
   8 -14   3   41.10    3.50
  -8 -14  -3   37.50    4.00
  -8 -14  -3   30.60    2.80
   8 -14   3   37.20    3.60
  -8 -14  -3   35.70    3.80
  -8 -14  -3   31.70    3.40
   8 -14   3   36.20    4.20
   8  14   3   37.80    3.90
   8  14   3   31.20    3.70
   8  14   3   31.30    2.90
   7 -15  -3    1.60    1.50
  -7 -15   3   -0.50    2.10
  -7 -15   3    0.30    1.80
   7 -15  -3   -1.80    2.10
  -7 -15   3   -2.30    1.70
  -7 -15   3    2.30    2.60
   7 -15  -3   -0.30    2.20
   7 -15  -3    0.40    1.40
   7  15  -3    2.80    3.40
  -7  15   3    1.00    1.40
   7  15  -3   -2.40    1.80
   7  15  -3   -0.80    2.40
  -7  15   3    0.00    1.60
  -7  15   3   -2.20    2.70
   5 -15  -3    4.10    1.60
  -5 -15   3    2.80    2.70
  -5 -15   3    2.80    2.10
   5 -15  -3    2.20    1.60
   5 -15  -3    2.30    2.30
   5 -15  -3    1.10    2.30
  -5 -15   3    1.70    2.00
  -5 -15   3   -1.40    1.70
   5  15  -3   -1.10    1.60
  -5  15   3   -2.50    2.80
  -5  15   3    3.00    1.60
  -5  15   3    0.00    1.50
   5  15  -3    1.90    1.70
   5  15  -3    1.80    3.70
   3 -15  -3   -0.20    1.70
   3 -15  -3    1.30    2.50
  -3 -15   3   -1.70    1.50
   3 -15  -3   -0.80    2.30
  -3 -15   3   -1.50    1.50
  -3 -15   3    4.00    4.80
  -3 -15   3   -0.90    2.20
   3 -15  -3   -1.40    2.20
  -3  15   3   -2.80    2.90
   3  15  -3   -0.40    4.10
  -3  15   3   -1.00    1.60
   3  15  -3   -2.60    1.50
   3  15  -3   -1.90    1.50
   1 -15  -3    0.30    2.40
   1 -15  -3    1.20    1.80
  -1 -15   3    2.40    2.00
  -1 -15   3    2.50    1.40
   1 -15  -3    3.20    2.30
   1 -15  -3    2.60    1.80
  -1 -15   3    4.00    2.20
  -1 -15   3    1.70    2.50
  -1  15   3    6.20    1.90
  -1  15   3   -1.00    3.00
   1 -15   3  136.89    5.30
   1 -15   3  141.39    5.70
  -1 -15  -3  140.49    4.60
  -1 -15  -3  138.79    5.30
  -1 -15  -3  130.19    5.60
  -1 -15  -3  137.59    4.70
   1  15   3  132.09    4.50
   1  15   3  131.09    4.60
   1  15   3  136.79    6.40
  -3 -15  -3   -1.80    1.90
  -3 -15  -3   -2.00    1.90
   3 -15   3    0.20    2.40
   3 -15   3   -0.30    2.40
  -3 -15  -3   -0.50    2.10
  -3 -15  -3   -0.20    2.80
   3  15   3   -1.80    3.10
   3  15   3    1.00    2.10
   3  15   3   -1.90    2.00
  30   0  -4  425.56    8.70
 -30   0   4  438.36    8.70
 -30   0   4  412.26    8.70
  30   0  -4  423.56    8.80
  30   0  -4  440.96   10.10
  28   0  -4  142.19    5.80
  28   0  -4  132.69    4.50
 -28   0   4  135.89    4.60
  28   0  -4  129.99    4.60
 -26   0   4   -1.80    1.50
 -26   0   4    0.00    1.70
  26   0  -4   -0.70    1.70
  26   0  -4    1.10    1.70
  26   0  -4   -3.50    2.20
 -26   0   4    1.00    1.30
  26   0  -4   -0.10    1.50
  24   0  -4    2.30    2.10
 -24   0   4    2.40    1.30
  24   0  -4    2.70    1.50
 -24   0   4    0.90    1.60
  24   0  -4    1.80    1.60
 -24   0   4    1.10    1.50
  22   0  -4  115.29    4.50
  22   0  -4  117.49    3.80
 -22   0   4  114.89    3.70
 -22   0   4  116.29    3.70
 -22   0   4  115.29    3.20
  22   0  -4  117.69    3.60
  20   0  -4   14.80    1.60
  20   0  -4   21.00    2.10
 -20   0   4   15.50    1.60
 -20   0   4   16.10    1.60
  20   0  -4   18.20    2.30
 -20   0   4   18.20    2.10
  20   0  -4   13.20    1.60
  18   0  -4  612.74   10.30
  18   0  -4  607.24   10.80
  18   0  -4  607.14   10.20
 -18   0   4  597.24    9.80
 -18   0   4  618.24   10.20
 -18   0   4  600.34   10.00
 -18   0   4  609.54   10.30
  16   0  -4 1883.91   28.80
  16   0  -4 1859.41   28.30
 -16   0   4 1826.62   28.10
 -16   0   4 1868.01   28.30
 -16   0   4 1828.92   27.90
 -16   0   4 1825.92   28.30
  16   0  -4 1835.92   28.30
 -14   0   4    3.50    1.10
 -14   0   4    5.10    1.10
 -14   0   4    4.00    1.00
  14   0  -4    3.70    1.00
 -14   0   4    6.30    1.10
  14   0  -4    4.40    1.10
  14   0  -4    3.80    1.10
 -10   0   4    4.40    1.10
 -10   0   4    2.90    1.00
  10   0  -4    4.00    1.00
  10   0  -4    3.00    1.00
 -10   0   4    3.20    1.00
  10   0  -4    4.40    1.20
 -10   0   4    5.10    0.90
  -8   0   4 2557.94   38.50
  -6   0   4  681.13   10.90
   6   0  -4  670.03   10.90
   6   0  -4  682.63   10.80
   6   0  -4  681.43   10.60
  -6   0   4  665.43   10.70
  -6   0   4  671.53   10.60
  -6   0   4  648.24   10.80
   0   0  -4  999.30   15.70
   0   0  -4 1024.20   15.70
   0   0  -4 1026.20   16.00
   0   0   4 1015.10   15.70
   0   0   4 1030.40   15.70
   0   0  -4 1020.00   15.70
   0   0   4 1010.10   15.70
   0   0   4 1026.90   16.00
  -2   0  -4  903.21   14.60
   2   0   4  873.61   13.60
   2   0   4  875.61   13.70
   2   0   4  874.31   13.70
  -2   0  -4  872.51   13.70
  -2   0  -4  874.51   14.00
   2   0   4  872.21   14.00
  -2   0  -4  886.31   13.70
  -4   0  -4  651.83   10.60
   4   0   4  668.23   10.80
   4   0   4  678.33   10.60
  -4   0  -4  688.33   10.80
   4   0   4  670.13   11.20
   4   0   4  679.83   10.70
  -4   0  -4  680.53   10.80
   6   0   4  791.72   12.50
  -6   0  -4  802.42   12.50
   6   0   4  753.52   13.00
   6   0   4  781.92   12.90
  -6   0  -4  795.42   12.50
   6   0   4  790.42   12.50
  -8   0  -4 2627.94   39.80
   8   0   4 2641.54   40.30
   8   0   4 2629.24   39.80
   8   0   4 2645.84   39.40
   8   0   4 2594.64   39.70
  -8   0  -4 2670.33   39.70
 -10   0  -4    7.60    1.20
  10   0   4    7.40    1.20
  10   0   4    6.00    1.60
  10   0   4    8.10    1.20
 -10   0  -4    8.20    1.30
 -12   0  -4  231.48    4.80
  12   0   4  231.48    5.60
 -12   0  -4  224.58    5.30
  12   0   4  232.18    4.90
  14   0   4   47.40    3.50
  14   0   4   45.90    2.60
  14   0   4   52.29    2.80
 -14   0  -4   48.40    2.70
 -14   0  -4   49.40    2.60
  14   0   4   46.70    3.50
  16   0   4 1218.88   19.30
  16   0   4 1195.48   20.20
 -16   0  -4 1212.28   19.20
  16   0   4 1181.78   20.00
  16   0   4 1203.58   19.20
 -16   0  -4 1222.78   19.20
  18   0   4   38.10    3.80
 -18   0  -4   37.60    3.00
  18   0   4   31.10    3.30
  18   0   4   38.70    3.90
  18   0   4   37.90    2.90
 -18   0  -4   42.60    2.90
  20   0   4  259.67    5.90
 -20   0  -4  257.57    5.70
  20   0   4  247.98    6.90
 -20   0  -4  258.07    5.90
  20   0   4  250.77    5.70
  20   0   4  258.17    6.80
  22   0   4    9.80    1.90
  22   0   4   12.50    2.00
 -22   0  -4   11.50    2.00
 -22   0  -4    9.30    1.80
  22   0   4    8.20    2.70
  22   0   4   12.00    2.70
 -29  -1   4   14.60    2.30
  29  -1  -4   15.20    2.10
  29  -1  -4   17.50    2.20
  29  -1  -4   14.60    3.80
 -29  -1   4   12.40    2.10
  29   1  -4   15.10    2.30
  29   1  -4   14.60    3.20
 -29   1   4   16.30    2.10
  29   1  -4   16.80    2.20
  29   1  -4   13.90    2.20
  27  -1  -4   -1.20    1.60
  27  -1  -4    0.10    1.70
 -27  -1   4    0.90    1.80
 -27  -1   4    0.60    1.40
 -27   1   4   -1.30    1.70
  27   1  -4   -0.80    1.70
  27   1  -4    1.20    2.40
 -27   1   4   -0.90    1.60
  27   1  -4   -0.10    1.70
  27   1  -4    1.20    1.90
 -27   1   4    0.00    1.30
 -25  -1   4   21.40    1.90
  25  -1  -4   23.20    1.90
 -25  -1   4   22.90    2.30
 -25  -1   4   22.30    2.10
  25  -1  -4   22.80    2.00
 -25   1   4   27.90    2.70
  25   1  -4   25.70    2.20
 -25   1   4   25.20    2.30
 -25   1   4   27.10    2.90
  25   1  -4   25.20    3.00
  25   1  -4   26.30    2.80
  25   1  -4   23.30    2.10
  23  -1  -4   32.80    2.90
 -23  -1   4   32.80    3.00
 -23  -1   4   34.70    2.40
  23  -1  -4   39.10    2.70
 -23  -1   4   33.30    2.80
  23   1  -4   36.30    3.80
  23   1  -4   35.40    3.10
 -23   1   4   35.40    2.70
 -23   1   4   29.30    2.80
  23   1  -4   33.90    2.80
 -23   1   4   36.90    2.30
  23   1  -4   33.40    2.90
 -21  -1   4  581.34    9.90
 -21  -1   4  547.65    9.30
 -21  -1   4  545.95    9.70
 -21  -1   4  539.25    9.20
  21  -1  -4  482.55   12.60
  21  -1  -4  563.14    9.60
  21  -1  -4  555.14    9.50
 -21   1   4  555.44    9.50
 -21   1   4  550.14    9.50
  21   1  -4  557.84    9.40
  21   1  -4  539.85    9.60
  21   1  -4  553.24   10.40
 -21   1   4  532.25    9.10
  21   1  -4  549.05    9.70
 -19  -1   4    0.60    1.30
  19  -1  -4    0.60    1.20
  19  -1  -4    1.10    1.20
 -19  -1   4    0.60    1.20
 -19  -1   4   -0.20    1.30
 -19  -1   4    1.00    1.20
  19  -1  -4    0.90    1.60
  19   1  -4    0.00    1.30
  19   1  -4    0.10    1.30
 -19   1   4   -0.50    1.20
  19   1  -4   -2.10    1.60
  19   1  -4    0.90    1.40
 -19   1   4    0.20    1.20
 -19   1   4    1.10    1.20
 -17  -1   4    2.70    1.20
 -17  -1   4    3.00    1.20
  17  -1  -4    1.60    1.50
  17  -1  -4    5.00    1.20
  17  -1  -4    4.30    1.20
 -17  -1   4    2.60    1.20
 -17  -1   4    4.20    1.20
 -17   1   4    4.00    1.20
 -17   1   4    3.10    1.20
  17   1  -4    2.50    1.20
  17   1  -4    2.70    1.20
  17   1  -4    2.80    1.30
 -17   1   4    2.90    1.10
  17   1  -4    0.60    1.50
  15  -1  -4  240.68    5.20
 -15  -1   4  234.98    4.70
 -15  -1   4  240.78    4.80
  15  -1  -4  235.78    4.70
 -15  -1   4  238.88    4.60
 -15  -1   4  240.28    4.80
  15  -1  -4  241.98    5.20
  15   1  -4  239.78    5.30
 -15   1   4  232.08    4.60
  15   1  -4  240.68    4.60
 -15   1   4  238.38    4.70
 -15   1   4  239.78    4.80
  15   1  -4  240.28    4.80
  15   1  -4  240.98    4.80
 -13  -1   4  676.33   11.10
 -13  -1   4  690.53   11.10
 -13  -1   4  680.73   11.10
 -13  -1   4  695.13   11.00
  13  -1  -4  695.23   11.40
  13  -1  -4  683.53   11.20
  13  -1  -4  688.93   11.10
 -13   1   4  697.03   11.10
  13   1  -4  682.13   11.10
  13   1  -4  686.83   11.50
  13   1  -4  676.13   10.90
  13   1  -4  691.73   11.10
 -13   1   4  671.83   11.00
 -11  -1   4  135.69    3.50
  11  -1  -4  139.19    3.20
 -11  -1   4  136.09    3.20
 -11  -1   4  143.29    3.30
  11  -1  -4  138.89    3.50
  11  -1  -4  140.89    3.20
 -11  -1   4  140.79    3.20
  11   1  -4  135.99    3.10
 -11   1   4  136.39    3.10
  11   1  -4  135.69    3.20
 -11   1   4  137.29    3.20
  11   1  -4  137.59    3.60
  11   1  -4  135.89    3.30
 -11   1   4  147.09    3.60
  -9  -1   4  151.48    3.70
   9  -1  -4  152.58    3.30
  -9  -1   4  154.38    3.30
  -9  -1   4  152.98    3.40
  -9  -1   4  155.78    3.30
  -9  -1   4  148.29    3.30
   9  -1  -4  155.38    3.30
   9  -1  -4  155.88    3.60
   9  -1  -4  152.58    3.40
  -9   1   4  159.48    3.30
   9   1  -4  153.68    3.40
  -9   1   4  156.78    3.50
  -9   1   4  158.48    3.40
   9   1  -4  154.98    3.70
  -9   1   4  156.48    3.40
  -9   1   4  161.68    3.00
   9   1  -4  150.88    3.40
  -7  -1   4  409.46    7.30
   7  -1  -4  421.56    7.00
   7  -1  -4  429.96    7.20
   7  -1  -4  424.96    7.00
  -7  -1   4  420.66    7.30
   7  -1  -4  412.96    7.10
  -7  -1   4  412.06    7.10
  -7  -1   4  414.56    7.40
  -7  -1   4  418.56    7.00
   7   1  -4  420.66    7.00
  -7   1   4  428.26    7.00
   7   1  -4  426.36    7.00
   7   1  -4  426.66    7.30
  -7   1   4  425.76    7.20
  -7   1   4  411.36    7.10
  -7   1   4  444.06    7.40
  -5  -1   4 1234.18   19.00
   5  -1  -4 1210.08   19.10
   5  -1  -4 1267.67   19.10
  -5  -1   4 1280.57   19.30
   5  -1  -4 1258.27   19.20
   5  -1  -4 1232.68   19.00
  -5  -1   4 1263.47   19.10
  -5  -1   4 1222.38   19.10
  -5   1   4 1256.67   19.10
   5   1  -4 1266.57   19.00
   5   1  -4 1250.17   19.00
  -5   1   4 1229.68   19.10
   5   1  -4 1233.38   19.30
  -3  -1   4  490.55    7.90
   3  -1  -4  498.25    8.30
   3  -1  -4  481.05    8.00
   3  -1  -4  502.65    8.10
  -3  -1   4  494.75    8.30
  -3  -1   4  496.15    8.00
  -3  -1   4  488.65    7.90
   3  -1  -4  499.75    8.00
   3   1  -4  484.95    7.90
  -3   1   4  485.85    8.00
   3   1  -4  504.65    8.30
   3   1  -4  489.05    7.90
  -3   1   4  482.25    8.00
  -1  -1   4 1428.06   21.50
   1  -1  -4 1399.26   21.50
  -1  -1   4 1402.16   21.40
  -1  -1   4 1413.26   21.50
  -1  -1   4 1401.86   21.80
   1  -1  -4 1404.56   21.50
   1   1  -4 1428.06   21.80
  -1   1   4 1429.56   21.60
  -1   1   4 1422.86   21.50
  -1   1   4 1400.26   21.50
   1   1  -4 1408.16   21.40
   1   1  -4 1417.96   21.40
   1  -1   4 1010.70   15.50
  -1  -1  -4 1005.00   15.90
  -1  -1  -4  994.40   15.60
   1  -1   4 1029.90   15.90
  -1  -1  -4 1008.60   15.80
  -1  -1  -4 1016.20   15.60
   1  -1   4 1026.60   15.60
   1  -1   4 1010.90   15.50
   1   1   4 1000.80   15.60
   1   1   4 1020.10   15.60
   1   1   4 1009.00   15.80
   1   1   4 1004.50   15.60
  -1   1  -4 1012.30   15.50
  -1   1  -4  996.80   15.90
  -1   1  -4  999.60   15.50
   3  -1   4 1255.87   19.30
  -3  -1  -4 1281.77   19.40
  -3  -1  -4 1240.98   19.30
   3  -1   4 1269.27   19.20
  -3  -1  -4 1228.88   20.50
   3  -1   4 1259.77   19.30
   3  -1   4 1285.67   19.80
   3   1   4 1253.97   19.40
   3   1   4 1266.97   19.70
  -3   1  -4 1262.87   19.30
   3   1   4 1279.17   19.30
  -3   1  -4 1237.18   19.70
  -3   1  -4 1272.97   19.30
   3   1   4 1282.37   19.40
   5  -1   4   51.79    2.00
   5  -1   4   48.30    2.90
  -5  -1  -4   54.79    2.10
   5  -1   4   52.49    2.60
   5  -1   4   50.79    1.90
  -5  -1  -4   50.89    2.10
   5   1   4   53.59    2.10
   5   1   4   53.79    2.50
  -5   1  -4   50.29    1.90
   5   1   4   53.69    1.90
  -5   1  -4   50.99    2.00
   5   1   4   56.19    2.50
   7  -1   4   16.40    1.70
  -7  -1  -4   18.70    1.90
  -7  -1  -4   19.50    1.80
  -7  -1  -4   18.10    1.90
   7  -1   4   18.70    2.30
   7  -1   4   20.10    1.40
   7  -1   4   20.80    1.70
  -7   1  -4   20.50    1.70
   7   1   4   19.40    1.50
   7   1   4   17.10    1.80
   7   1   4   19.70    2.10
  -7   1  -4   21.40    1.70
   7   1   4   18.70    1.60
  -9  -1  -4  111.89    2.50
  -9  -1  -4  115.49    3.10
   9  -1   4  116.39    3.00
   9  -1   4  111.29    2.40
   9  -1   4  110.99    3.60
  -9  -1  -4  114.59    3.10
   9  -1   4  116.49    2.90
  -9   1  -4  112.19    2.90
   9   1   4  118.39    3.70
   9   1   4  114.89    3.10
   9   1   4  114.19    3.20
  -9   1  -4  115.29    2.90
 -11  -1  -4   19.80    1.60
  11  -1   4   19.30    1.50
 -11  -1  -4   17.80    1.60
  11  -1   4   18.90    1.90
  11  -1   4   17.50    1.90
 -11  -1  -4   17.70    1.40
 -11   1  -4   18.10    1.40
  11   1   4   18.40    1.40
 -11   1  -4   17.30    1.40
  11   1   4   16.50    1.80
  11   1   4   18.50    1.60
  11   1   4   16.30    1.50
  11   1   4   17.80    1.90
  13  -1   4    2.10    1.20
  13  -1   4    0.60    1.40
 -13  -1  -4   -0.90    1.60
 -13  -1  -4   -0.70    1.30
  13  -1   4    2.60    2.10
  13   1   4    1.10    1.60
 -13   1  -4   -0.30    1.20
  13   1   4   -1.50    1.30
 -13   1  -4    1.00    1.30
  13   1   4    1.30    1.90
 -15  -1  -4  131.19    4.00
 -15  -1  -4  134.79    3.90
  15  -1   4  133.59    4.70
  15  -1   4  137.79    3.60
  15   1   4  131.09    4.60
 -15   1  -4  135.99    3.60
 -15   1  -4  136.19    3.70
  15   1   4  130.39    4.70
  15   1   4  131.29    3.90
 -17  -1  -4   17.80    1.80
  17  -1   4   21.00    1.80
  17  -1   4   12.50    2.30
 -17  -1  -4   20.20    2.00
  17  -1   4   17.50    2.40
  17  -1   4   16.90    1.70
  17   1   4   18.00    1.80
 -17   1  -4   14.30    1.70
  17   1   4   18.60    2.40
  17   1   4   19.50    2.60
  17   1   4   18.90    1.90
 -17   1  -4   16.50    1.80
  19  -1   4  460.25    8.80
 -19  -1  -4  490.75    9.00
  19  -1   4  481.95    8.80
  19  -1   4  491.85    9.80
 -19  -1  -4  485.65    9.10
  19  -1   4  467.35   10.00
 -19   1  -4  479.65    8.70
 -19   1  -4  484.75    8.80
  19   1   4  478.15   10.00
  19   1   4  477.25    9.10
  19   1   4  485.75    9.90
  19   1   4  475.05    9.00
  21  -1   4  133.49    4.40
 -21  -1  -4  139.89    4.40
 -21  -1  -4  141.99    6.00
  21  -1   4  133.69    4.10
  21  -1   4  121.69    7.90
  21   1   4  125.69    6.60
 -21   1  -4  133.59    4.70
  21   1   4  145.59    5.90
  21   1   4  137.79    5.50
 -21   1  -4  134.69    4.30
  21   1   4  132.09    4.40
  28  -2  -4   -2.00    1.70
  28  -2  -4    1.20    1.70
 -28  -2   4    2.20    1.50
 -28  -2   4   -0.80    2.00
  28   2  -4   -1.00    2.00
  28   2  -4    1.20    3.00
 -28   2   4   -1.70    1.70
  28   2  -4    0.10    1.90
  28   2  -4    1.10    2.00
 -26  -2   4    2.40    1.50
  26  -2  -4    1.50    1.60
  26  -2  -4   -1.70    1.50
 -26  -2   4    2.30    1.60
 -26  -2   4    3.40    1.90
  26   2  -4    3.80    1.90
 -26   2   4    0.80    1.30
 -26   2   4    1.10    1.50
 -26   2   4    0.70    1.60
  26   2  -4    2.70    1.90
  26   2  -4    4.40    2.60
  26   2  -4    2.50    1.80
 -24  -2   4    0.80    1.50
  24  -2  -4    1.30    1.50
 -24  -2   4    1.20    1.70
 -24  -2   4    2.40    1.60
  24  -2  -4   -0.20    1.40
 -24  -2   4   -0.50    1.40
  24   2  -4    1.20    1.70
 -24   2   4   -0.30    1.50
  24   2  -4    1.40    1.80
  24   2  -4    0.60    2.20
 -24   2   4    1.40    1.30
  24   2  -4    0.60    1.80
 -24   2   4    2.70    1.40
  22  -2  -4   23.60    1.80
  22  -2  -4   22.80    2.50
 -22  -2   4   26.10    2.60
 -22  -2   4   21.70    2.40
 -22  -2   4   21.20    2.00
 -22  -2   4   19.20    1.90
 -22   2   4   20.60    1.80
 -22   2   4   24.00    2.40
  22   2  -4   23.40    2.00
  22   2  -4   16.00    1.90
  22   2  -4   22.10    2.10
 -22   2   4   22.50    2.20
  22   2  -4   18.20    2.30
 -20  -2   4  127.59    3.60
  20  -2  -4  131.99    3.60
 -20  -2   4  133.09    4.00
 -20  -2   4  139.59    3.60
 -20  -2   4  134.19    3.90
  20   2  -4  129.89    4.00
 -20   2   4  132.79    3.40
  20   2  -4  134.69    3.80
 -20   2   4  135.79    5.30
 -20   2   4  133.89    3.70
  20   2  -4  132.19    3.90
 -18  -2   4    7.30    1.40
 -18  -2   4    6.30    1.30
  18  -2  -4    7.30    1.30
  18  -2  -4    3.10    1.60
 -18  -2   4    5.30    1.30
 -18  -2   4    6.00    1.40
  18  -2  -4    7.10    1.30
  18   2  -4    7.30    1.50
  18   2  -4    4.60    1.40
  18   2  -4    5.50    1.40
 -18   2   4    5.40    1.20
  18   2  -4    5.40    1.80
 -18   2   4    6.00    1.20
 -18   2   4    4.10    1.30
 -16  -2   4    2.90    1.20
 -16  -2   4    2.50    1.20
  16  -2  -4    3.50    1.10
  16  -2  -4    3.40    1.10
 -16  -2   4    3.80    1.20
  16  -2  -4    3.60    1.40
 -16  -2   4    4.90    1.20
  16   2  -4    4.50    1.40
 -16   2   4    3.00    1.10
  16   2  -4    3.80    1.30
  16   2  -4    2.70    1.50
 -16   2   4    3.70    1.10
  16   2  -4    5.70    1.20
 -16   2   4    2.80    1.10
  14  -2  -4    6.60    1.10
  14  -2  -4    5.30    1.30
 -14  -2   4    4.80    1.10
  14  -2  -4    4.90    1.10
  14  -2  -4    3.70    1.00
 -14  -2   4    5.40    1.20
 -14  -2   4    4.60    1.10
  14   2  -4    5.80    1.30
 -14   2   4    4.60    1.00
  14   2  -4    3.50    1.40
  14   2  -4    7.20    1.20
  14   2  -4    4.00    1.20
 -12  -2   4   99.59    2.80
  12  -2  -4   94.19    2.70
  12  -2  -4  101.09    2.70
 -12  -2   4   97.79    2.80
  12  -2  -4  101.09    3.00
 -12  -2   4   96.39    2.80
  12  -2  -4  100.29    2.70
 -12   2   4   94.69    2.70
 -12   2   4  100.99    2.70
  12   2  -4   98.99    2.90
  12   2  -4   97.09    3.20
 -12   2   4   97.79    2.60
  12   2  -4  100.29    2.80
  12   2  -4   98.29    2.80
  10  -2  -4  158.88    3.50
 -10  -2   4  158.78    3.50
 -10  -2   4  165.68    3.50
 -10  -2   4  158.98    3.50
  10  -2  -4  155.58    3.40
  10  -2  -4  158.08    3.40
 -10  -2   4  162.28    3.80
  10  -2  -4  160.68    3.60
 -10   2   4  154.08    3.50
  10   2  -4  158.18    3.50
  10   2  -4  163.58    3.60
 -10   2   4  160.28    3.40
 -10   2   4  160.58    3.40
  10   2  -4  157.38    3.50
  10   2  -4  161.18    3.80
  -8  -2   4    7.80    1.00
  -8  -2   4    7.70    1.20
   8  -2  -4    7.50    1.00
   8  -2  -4    7.30    1.00
  -8  -2   4    8.60    1.10
   8  -2  -4    7.50    1.10
  -8  -2   4    7.80    1.20
   8  -2  -4    9.30    1.20
   8   2  -4    6.00    1.00
  -8   2   4    7.60    1.00
   8   2  -4    6.90    1.10
  -8   2   4    6.50    1.10
  -8   2   4    7.90    1.10
  -8   2   4    8.10    1.00
   8   2  -4    8.60    1.40
   6  -2  -4  617.14   10.00
  -6  -2   4  629.34   10.00
   6  -2  -4  660.23   10.20
  -6  -2   4  649.14   10.40
  -6  -2   4  622.94   10.20
   6  -2  -4  620.34   10.00
  -6  -2   4  622.64   10.00
   6  -2  -4  623.94   10.10
   6   2  -4  626.74   10.00
   6   2  -4  627.94   10.40
  -6   2   4  633.74   10.00
   6   2  -4  635.24   10.00
  -6   2   4  627.04   10.10
  -6   2   4  623.84   10.00
  -6   2   4  614.04   10.10
  -4  -2   4    2.00    0.80
   4  -2  -4    1.40    1.00
   4  -2  -4    2.40    1.20
   4  -2  -4    1.40    0.90
   4  -2  -4    1.70    0.90
  -4  -2   4    3.10    1.20
  -4  -2   4    4.20    0.90
  -4   2   4    2.70    0.90
   4   2  -4    2.40    0.90
   4   2  -4    3.60    1.20
  -4   2   4    1.60    1.00
   4   2  -4    1.80    0.80
  -4   2   4    3.10    1.00
   2  -2  -4  295.67    5.50
   2  -2  -4  293.87    5.20
   2  -2  -4  280.17    5.10
  -2  -2   4  295.37    5.40
  -2  -2   4  287.27    5.00
   2  -2  -4  283.57    5.10
  -2  -2   4  288.87    5.00
  -2   2   4  281.57    5.10
  -2   2   4  283.87    5.20
  -2   2   4  287.07    5.10
   2   2  -4  285.17    5.40
   2   2  -4  286.97    5.00
   2   2  -4  288.57    5.00
  -2   2   4  290.47    5.10
   0  -2  -4   45.60    2.00
   0  -2  -4   44.60    1.90
   0  -2   4   48.30    2.30
   0  -2   4   43.80    1.70
   0  -2  -4   46.10    2.00
   0  -2   4   40.40    1.70
   0  -2  -4   45.20    2.00
   0   2   4   46.50    2.10
   0   2   4   46.40    2.00
   0   2  -4   41.60    1.70
   0   2   4   43.80    1.90
   0   2  -4   41.90    1.80
   0   2  -4   45.40    2.40
   0   2   4   45.10    1.90
  -2  -2  -4    1.40    1.00
  -2  -2  -4    0.80    1.00
   2  -2   4    1.30    0.80
   2  -2   4    1.50    0.90
   2  -2   4    2.90    1.20
  -2  -2  -4   -0.60    0.90
   2  -2   4    1.60    0.80
   2   2   4    1.80    1.10
   2   2   4    1.50    1.00
  -2   2  -4    0.60    0.80
  -2   2  -4    2.00    1.20
   2   2   4    0.60    1.00
   2   2   4    0.60    1.00
  -2   2  -4    1.00    0.80
   4  -2   4   15.20    1.40
  -4  -2  -4   17.90    1.80
   4  -2   4   16.00    1.50
   4  -2   4   17.10    1.50
   4  -2   4   18.10    2.10
  -4  -2  -4   17.70    1.60
  -4  -2  -4   16.60    1.30
   4   2   4   17.30    1.60
   4   2   4   16.90    1.80
   4   2   4   17.40    2.10
   4   2   4   17.10    1.80
  -4   2  -4   13.80    1.50
  -4   2  -4   17.80    1.50
   6  -2   4   90.39    2.30
   6  -2   4   91.89    3.10
  -6  -2  -4   89.29    2.40
  -6  -2  -4   90.49    2.70
  -6  -2  -4   92.49    2.70
   6  -2   4   84.79    3.20
   6  -2   4   92.59    2.40
   6   2   4   90.49    3.00
   6   2   4   95.09    2.70
   6   2   4   89.99    2.40
   6   2   4   90.89    2.70
  -6   2  -4   90.29    2.40
  -6   2  -4   87.19    2.30
   8  -2   4   16.40    1.60
   8  -2   4   16.50    1.30
   8  -2   4   18.40    1.70
  -8  -2  -4   17.50    1.60
  -8  -2  -4   18.10    1.50
  -8  -2  -4   19.70    2.00
   8  -2   4   15.10    1.60
  -8   2  -4   17.60    1.70
   8   2   4   19.30    2.10
   8   2   4   17.20    1.40
  -8   2  -4   17.30    1.60
   8   2   4   19.20    1.70
   8   2   4   20.00    1.60
   8   2   4   20.10    2.60
  10  -2   4   64.79    2.40
  10  -2   4   66.19    3.20
 -10  -2  -4   64.09    2.60
 -10  -2  -4   65.29    2.70
 -10  -2  -4   63.39    2.00
  10  -2   4   65.59    2.30
  10   2   4   65.39    3.30
  10   2   4   63.99    2.10
  10   2   4   67.49    3.10
 -10   2  -4   65.29    2.40
 -10   2  -4   65.49    2.30
  10   2   4   65.69    2.70
  10   2   4   60.69    2.70
  12  -2   4    3.80    1.10
 -12  -2  -4    0.90    1.40
  12  -2   4    3.40    1.80
 -12  -2  -4    1.60    1.30
  12  -2   4    2.90    1.20
 -12   2  -4    2.10    1.20
  12   2   4    0.30    1.40
 -12   2  -4    2.30    1.10
  12   2   4    3.40    1.00
  12   2   4    2.50    1.40
  12   2   4    1.60    1.70
  12   2   4    3.30    1.80
 -14  -2  -4    0.30    1.40
  14  -2   4   -0.10    1.80
 -14  -2  -4    0.10    1.50
  14  -2   4   -0.40    1.20
  14   2   4   -0.50    2.10
  14   2   4   -2.10    1.40
 -14   2  -4   -0.40    1.60
 -14   2  -4   -0.60    1.10
  14   2   4   -0.70    1.50
  14   2   4    2.20    1.90
  16  -2   4    6.60    1.40
  16  -2   4    9.90    1.60
 -16  -2  -4    7.80    1.70
  16  -2   4   11.80    2.30
 -16  -2  -4    7.10    1.70
  16   2   4   10.60    2.30
 -16   2  -4    6.80    1.40
 -16   2  -4    6.10    1.50
  16   2   4   10.40    1.70
  16   2   4    9.00    2.20
  18  -2   4   -0.40    1.30
  18  -2   4    1.20    2.10
  18  -2   4   -1.40    1.40
 -18  -2  -4    1.70    1.60
  18  -2   4    1.10    2.10
 -18  -2  -4    0.50    1.70
 -18   2  -4    0.00    1.50
  18   2   4    1.40    2.80
 -18   2  -4    0.40    1.30
  18   2   4    0.40    2.10
  18   2   4    0.10    2.20
  18   2   4   -1.00    1.60
 -20  -2  -4    3.60    1.80
  20  -2   4    2.60    2.40
  20  -2   4    0.90    2.30
  20  -2   4    1.80    1.50
 -20  -2  -4    1.40    1.80
  20  -2   4    4.60    1.60
 -20   2  -4    3.60    1.50
 -20   2  -4    4.80    1.60
  20   2   4    4.10    2.60
  20   2   4    5.90    1.90
  20   2   4    3.70    1.80
  20   2   4    3.30    2.30
  22  -2   4    7.80    2.60
  22  -2   4    8.00    1.70
 -22  -2  -4    9.70    2.00
 -22  -2  -4    6.70    2.00
  22  -2   4    6.90    2.50
  22  -2   4    6.60    1.80
  22   2   4    9.50    2.70
  22   2   4    6.90    1.90
  22   2   4   11.30    3.00
 -22   2  -4   10.40    1.60
  22   2   4   10.00    2.20
 -29  -3   4   51.59    2.90
  29  -3  -4   55.49    3.50
 -29  -3   4   49.20    3.90
 -29  -3   4   60.19    4.20
  29  -3  -4   53.39    3.40
  29   3  -4   54.39    4.10
 -29   3   4   57.89    3.50
  29   3  -4   64.19    4.30
  29   3  -4   52.09    4.00
  29   3  -4   57.49    5.20
 -27  -3   4    4.50    1.60
 -27  -3   4    5.50    2.00
  27  -3  -4    3.40    1.60
  27  -3  -4    3.30    1.70
  27   3  -4    4.50    2.50
  27   3  -4    6.40    2.70
  27   3  -4    2.60    3.20
 -27   3   4    4.80    1.60
 -27   3   4    0.90    2.00
  27   3  -4    5.10    2.20
 -25  -3   4   49.80    3.30
 -25  -3   4   46.30    3.40
  25  -3  -4   47.60    3.10
 -25  -3   4   50.69    3.60
 -25  -3   4   55.19    2.90
 -25   3   4   47.90    2.50
  25   3  -4   43.70    5.30
 -25   3   4   50.69    3.00
  25   3  -4   45.70    3.50
  25   3  -4   47.70    3.50
 -25   3   4   49.99    2.90
  25   3  -4   45.10    3.70
  23  -3  -4    5.40    1.50
 -23  -3   4    2.80    1.70
 -23  -3   4    2.30    1.70
 -23  -3   4    2.90    1.60
  23  -3  -4    3.20    1.50
 -23  -3   4    3.70    1.60
 -23   3   4    5.40    1.50
  23   3  -4    1.40    1.80
  23   3  -4    1.60    1.70
 -23   3   4    3.20    1.50
  23   3  -4    2.60    2.20
  23   3  -4    4.20    1.80
 -23   3   4    3.20    1.30
  21  -3  -4  429.66    7.70
 -21  -3   4  432.66    8.20
 -21  -3   4  433.16    8.10
  21  -3  -4  432.36    7.80
 -21  -3   4  436.76    8.30
 -21  -3   4  434.56    7.80
  21   3  -4  433.76    8.20
  21   3  -4  441.06    8.10
  21   3  -4  439.96    8.30
 -21   3   4  434.96    7.80
  21   3  -4  412.06    8.70
 -21   3   4  427.76    7.50
 -21   3   4  426.36    7.70
 -19  -3   4   24.80    2.70
 -19  -3   4   26.40    2.50
  19  -3  -4   24.60    2.20
  19  -3  -4   26.00    2.30
 -19  -3   4   26.20    2.60
 -19   3   4   29.10    2.20
 -19   3   4   24.00    2.30
  19   3  -4   32.40    3.20
  19   3  -4   24.20    2.60
  19   3  -4   25.30    2.80
  19   3  -4   25.50    2.80
 -19   3   4   25.90    2.30
 -17  -3   4    7.20    1.40
  17  -3  -4    4.20    1.20
 -17  -3   4    6.20    1.50
 -17  -3   4    5.70    1.40
  17  -3  -4    5.30    1.20
  17  -3  -4    4.70    1.60
  17  -3  -4    5.20    1.20
  17   3  -4    2.40    1.40
 -17   3   4    5.50    1.20
 -17   3   4    4.60    1.20
  17   3  -4    4.60    1.40
 -17   3   4    4.50    1.30
  17   3  -4    5.60    1.60
  17   3  -4    3.70    1.70
  15  -3  -4   34.10    2.00
  15  -3  -4   38.40    2.10
 -15  -3   4   37.80    2.30
 -15  -3   4   36.30    2.40
 -15  -3   4   38.30    2.30
  15  -3  -4   32.20    2.10
  15  -3  -4   35.60    2.50
  15   3  -4   37.60    2.30
 -15   3   4   38.30    2.00
  15   3  -4   37.70    2.40
 -15   3   4   38.00    2.10
  15   3  -4   36.60    2.50
  15   3  -4   37.00    2.80
 -15   3   4   33.40    2.10
  13  -3  -4  596.04    9.80
  13  -3  -4  596.04    9.90
  13  -3  -4  601.54   10.10
 -13  -3   4  614.84   10.10
  13  -3  -4  605.34    9.80
 -13  -3   4  607.04   10.00
 -13  -3   4  589.24   10.00
 -13   3   4  603.74    9.80
 -13   3   4  608.84    9.80
  13   3  -4  612.04   10.10
  13   3  -4  609.44   10.00
  13   3  -4  603.54   10.10
  13   3  -4  591.94   10.40
 -13   3   4  589.44    9.90
 -11  -3   4  114.39    3.00
  11  -3  -4  113.99    2.80
  11  -3  -4  118.59    3.10
 -11  -3   4  114.39    3.00
  11  -3  -4  116.69    3.00
  11  -3  -4  113.29    2.80
 -11  -3   4  116.09    3.20
  11   3  -4  116.19    3.10
 -11   3   4  118.39    2.80
 -11   3   4  116.09    2.80
  11   3  -4  116.29    3.20
 -11   3   4  113.29    3.00
  11   3  -4  117.69    3.00
  11   3  -4  120.99    3.40
  -9  -3   4  203.28    4.10
  -9  -3   4  205.78    4.30
  -9  -3   4  204.48    4.10
   9  -3  -4  212.88    4.00
   9  -3  -4  213.08    4.20
  -9  -3   4  201.28    4.50
   9  -3  -4  219.28    4.20
   9  -3  -4  215.38    4.10
  -9   3   4  212.78    4.20
   9   3  -4  203.98    4.20
   9   3  -4  204.78    4.20
   9   3  -4  203.18    4.40
   9   3  -4  205.48    4.50
  -9   3   4  220.08    4.10
  -9   3   4  213.98    4.00
   7  -3  -4  369.66    6.30
  -7  -3   4  373.06    6.40
  -7  -3   4  372.26    6.80
   7  -3  -4  374.46    6.30
  -7  -3   4  375.96    6.70
   7  -3  -4  377.66    6.50
  -7  -3   4  373.36    6.40
  -7   3   4  370.16    6.30
  -7   3   4  373.06    6.50
   7   3  -4  376.26    6.50
  -7   3   4  378.56    6.40
  -7   3   4  377.06    6.40
   7   3  -4  379.36    6.40
   7   3  -4  368.96    6.80
  -5  -3   4 1716.93   26.20
  -5  -3   4 1686.03   25.80
   5  -3  -4 1686.53   25.80
   5  -3  -4 1665.03   26.00
   5  -3  -4 1755.22   25.80
   5  -3  -4 1718.43   25.90
  -5  -3   4 1723.23   25.80
  -5  -3   4 1702.63   26.10
   5   3  -4 1706.63   25.80
  -5   3   4 1735.83   25.80
  -5   3   4 1711.53   25.90
  -5   3   4 1660.73   26.00
   5   3  -4 1707.03   26.20
  -5   3   4 1700.63   25.80
   5   3  -4 1696.03   25.80
  -3  -3   4   34.20    2.20
   3  -3  -4   42.10    1.80
  -3  -3   4   35.60    1.70
   3  -3  -4   43.60    1.90
  -3  -3   4   39.40    1.70
  -3  -3   4   41.80    2.20
   3  -3  -4   40.60    1.80
   3  -3  -4   43.00    2.10
   3   3  -4   38.10    1.80
  -3   3   4   40.10    2.00
  -3   3   4   43.90    1.90
  -3   3   4   39.90    1.80
   3   3  -4   38.90    1.80
   3   3  -4   37.10    2.30
  -1  -3   4 2471.85   36.70
  -1  -3   4 2410.86   36.20
   1  -3  -4 2401.96   36.50
  -1  -3   4 2377.66   36.20
   1  -3  -4 2402.26   36.40
  -1   3   4 2418.26   36.40
   1   3  -4 2423.86   36.20
  -1   3   4 2397.66   36.40
  -1   3   4 2428.26   36.40
   1   3  -4 2433.56   36.70
   1   3  -4 2445.96   36.20
  -1   3   4 2398.26   36.50
   1  -3   4   44.60    1.70
  -1  -3  -4   42.80    2.00
   1  -3   4   46.10    1.70
  -1  -3  -4   41.40    2.10
  -1  -3  -4   43.60    2.10
   1  -3   4   48.40    2.40
   1   3   4   42.20    2.10
  -1   3  -4   46.10    1.70
   1   3   4   46.60    2.40
  -1   3  -4   48.60    1.80
  -1   3  -4   45.00    2.40
[truncated: 660,137 more chars]
