# Supplementary material for: Crystal structure and Hirshfeld surface analysis of dimethyl 5-[2-(2,4,6-trioxo-1,3-diazinan-5-yl­idene)hydrazin-1-yl]benzene-1,3-di­carboxyl­ate 0.224-hydrate
Source: Acta Crystallogr E Crystallogr Commun. 2021 Jun 30;77(Pt 7):759–64. doi: 10.1107/S2056989021006563 (PMC8382054; doi:10.1107/S2056989021006563)
Supplement: Supplementary file 2 [file e-77-00759-Isup2.hkl]

data_I                                                                          
_shelx_title ' R-269 in C2/c'                                                   
_shelx_refln_list_code          4                                               
_shelx_F_calc_maximum      195.58                                               
_exptl_crystal_F_000      1454.32                                               
_reflns_d_resolution_high  0.7998                                               
                                                                                
loop_                                                                           
 _space_group_symop_operation_xyz                                               
 'x, y, z'                                                                      
 '-x, y, -z+1/2'                                                                
 'x+1/2, y+1/2, z'                                                              
 '-x+1/2, y+1/2, -z+1/2'                                                        
 '-x, -y, -z'                                                                   
 'x, -y, z-1/2'                                                                 
 '-x+1/2, -y+1/2, -z'                                                           
 'x+1/2, -y+1/2, z-1/2'                                                         
                                                                                
_cell_length_a    24.2097                                                       
_cell_length_b    12.6311                                                       
_cell_length_c    10.4022                                                       
_cell_angle_alpha  90.000                                                       
_cell_angle_beta  113.133                                                       
_cell_angle_gamma  90.000                                                       
                                                                                
_shelx_F_squared_multiplier     1.000                                           
                                                                                
loop_                                                                           
 _refln_index_h                                                                 
 _refln_index_k                                                                 
 _refln_index_l                                                                 
 _refln_F_squared_calc                                                          
 _refln_F_squared_meas                                                          
 _refln_F_squared_sigma                                                         
 _refln_observed_status                                                         
   6   0   0        592.83        530.92         7.25 o                         
   8   0   0      10147.35       9162.52       137.37 o                         
  10   0   0       2616.20       2522.51        17.87 o                         
  12   0   0       1182.90       1523.58        12.16 o                         
  14   0   0       2722.99       2683.56        19.33 o                         
  16   0   0        126.36        142.64         3.88 o                         
  18   0   0       4913.76       4913.71       144.80 o                         
  20   0   0        526.11        478.88         6.48 o                         
  22   0   0        826.57        834.98         8.84 o                         
  24   0   0       1208.35       1248.78        11.62 o                         
  26   0   0        673.80        743.88         9.08 o                         
   5   1   0        172.22        114.31         1.78 o                         
   7   1   0       3249.90       3020.75        37.17 o                         
   9   1   0       9315.25       9633.98       116.80 o                         
  11   1   0        775.97        825.00         4.94 o                         
  13   1   0        931.47        832.04         5.17 o                         
  15   1   0       3021.12       3096.68        15.71 o                         
  17   1   0         69.91         71.90         2.14 o                         
  19   1   0        839.58        890.75        10.82 o                         
  21   1   0       2031.98       2070.00        11.62 o                         
  23   1   0         19.87         19.00         2.08 o                         
  25   1   0          7.90          4.11         2.12 o                         
  27   1   0        135.24        173.67         4.28 o                         
   0   2   0       1836.87       1952.75        12.17 o                         
   2   2   0          0.22          3.61         0.72 o                         
   4   2   0        477.42        436.45         3.10 o                         
   6   2   0         36.66         25.40         0.87 o                         
   8   2   0        242.57        251.31         2.46 o                         
  10   2   0        145.66        155.38         2.23 o                         
  12   2   0        426.72        404.44         3.06 o                         
  14   2   0         30.22         29.46         1.27 o                         
  16   2   0        181.85        184.15         2.86 o                         
  18   2   0         10.50          9.87         2.23 o                         
  20   2   0          1.71          0.26         1.85 o                         
  22   2   0         41.45         42.46         2.11 o                         
  24   2   0          7.53         11.85         2.06 o                         
  26   2   0          7.77          1.19         2.35 o                         
   1   3   0       1676.50       1623.50         9.03 o                         
   5   3   0         79.18        119.91         1.97 o                         
   7   3   0       1129.29       1030.23         5.68 o                         
   9   3   0       5116.76       5529.18        24.20 o                         
  11   3   0        338.13        373.64         2.87 o                         
  13   3   0       1465.01       1304.17         7.77 o                         
  15   3   0       1379.03       1370.51         7.48 o                         
  17   3   0          1.67          1.77         1.61 o                         
  19   3   0        625.25        661.47         6.08 o                         
  21   3   0        271.91        272.79         3.88 o                         
  23   3   0          2.09          0.97         1.96 o                         
  25   3   0        204.60        205.65         4.12 o                         
  27   3   0        171.96        225.18         4.88 o                         
   2   4   0        380.39        319.63         3.51 o                         
   4   4   0       1783.68       1921.69         9.34 o                         
   6   4   0         86.76         79.12         2.12 o                         
   8   4   0       4266.97       3737.09        20.66 o                         
  10   4   0       1830.33       1919.76         9.98 o                         
  12   4   0        674.75        686.39         4.00 o                         
  14   4   0        671.40        665.53         4.36 o                         
  16   4   0          4.23         12.81         1.38 o                         
  18   4   0       4225.90       4057.18        30.24 o                         
  20   4   0        534.94        514.26         4.46 o                         
  22   4   0        397.05        392.40         4.04 o                         
  24   4   0        733.37        736.08         6.01 o                         
  26   4   0        410.72        437.43         5.37 o                         
   1   5   0      13305.90      12856.62       110.68 o                         
   3   5   0        644.47        606.70         4.53 o                         
   5   5   0        894.20        633.34         3.99 o                         
   7   5   0        795.25        641.75         4.61 o                         
   9   5   0       3227.08       3370.39        17.96 o                         
  11   5   0        659.04        601.67         5.01 o                         
  13   5   0         66.82        103.39         3.14 o                         
  15   5   0       2435.67       2523.81        14.07 o                         
  17   5   0          0.24          2.42         1.87 o                         
  19   5   0        685.03        683.91         6.11 o                         
  21   5   0       2782.49       2805.17        14.18 o                         
  23   5   0         94.26         85.11         2.80 o                         
  25   5   0        134.80        128.43         3.88 o                         
   0   6   0       4057.73       3829.52        24.23 o                         
   2   6   0         80.87         98.27         4.25 o                         
   4   6   0       1267.39       1207.10         6.54 o                         
   6   6   0        196.87        169.01         2.50 o                         
   8   6   0       1004.29        871.28         5.57 o                         
  10   6   0        273.02        214.64         2.97 o                         
  12   6   0       1069.12       1059.97         7.04 o                         
  14   6   0         33.70         35.39         1.91 o                         
  16   6   0       1135.75       1231.50        11.24 o                         
  18   6   0          4.83          0.23         2.72 o                         
  20   6   0         13.84         16.57         1.98 o                         
  22   6   0        278.60        289.01         4.67 o                         
  24   6   0         13.92         10.77         2.57 o                         
   1   7   0       1843.51       1945.95         9.26 o                         
   3   7   0      25749.08      25773.39       384.52 o                         
   5   7   0        213.84        225.94         3.55 o                         
   7   7   0          0.00          1.91         1.31 o                         
   9   7   0        781.90        799.45         5.21 o                         
  11   7   0         81.28         84.29         2.49 o                         
  13   7   0        244.51        229.46         3.50 o                         
  15   7   0         15.73         27.35         2.34 o                         
  17   7   0        103.06         93.41         3.90 o                         
  19   7   0        121.35        119.13         4.42 o                         
  21   7   0         56.24         62.47         3.45 o                         
  23   7   0          4.41          1.93         3.22 o                         
   2   8   0         96.81         74.69         2.81 o                         
   4   8   0         15.16          7.74         1.43 o                         
   6   8   0        384.95        359.30         3.97 o                         
   8   8   0        516.23        463.76         3.96 o                         
  10   8   0        618.53        695.58         9.54 o                         
  12   8   0         36.87         28.53         1.86 o                         
  14   8   0          8.58          9.76         1.94 o                         
  16   8   0        247.77        238.92         4.00 o                         
  18   8   0       2649.35       2647.66        16.65 o                         
  20   8   0        637.93        594.28         7.05 o                         
  22   8   0         26.99         20.80         3.12 o                         
   1   9   0       6230.13       6354.99        27.11 o                         
   3   9   0        180.62        191.86         2.30 o                         
   5   9   0         77.18         61.00         3.29 o                         
   7   9   0          5.20          9.94         1.57 o                         
   9   9   0        185.02        196.37         3.29 o                         
  11   9   0        368.21        358.09         4.35 o                         
  13   9   0        528.04        565.50         5.02 o                         
  15   9   0       1685.73       1693.44         9.89 o                         
  17   9   0         84.30         72.69         3.49 o                         
  19   9   0        247.84        246.71         5.86 o                         
  21   9   0       1495.29       1542.43        12.23 o                         
   0  10   0       1886.53       1820.67        13.09 o                         
   2  10   0          5.53          6.43         1.27 o                         
   4  10   0        151.63        173.66         4.76 o                         
   6  10   0        523.04        525.11         5.28 o                         
   8  10   0        318.91        307.59         3.89 o                         
  10  10   0         22.69         15.64         1.93 o                         
  12  10   0        165.42        178.02         3.76 o                         
  14  10   0          2.99          0.33         2.06 o                         
  16  10   0       1373.34       1477.77         9.48 o                         
  18  10   0         68.18         60.78         3.44 o                         
  20  10   0         15.01          8.01         3.19 o                         
   1  11   0        808.75        796.47         5.22 o                         
   3  11   0      10654.54      10831.20        45.74 o                         
   5  11   0         62.59         73.30         2.54 o                         
   7  11   0         55.42         66.85         3.82 o                         
   9  11   0         36.71         40.38         2.30 o                         
  11  11   0         16.84         10.01         2.24 o                         
  13  11   0         13.50         10.01         2.25 o                         
  15  11   0        289.52        313.21         4.96 o                         
  17  11   0        268.35        277.56         6.24 o                         
  19  11   0         26.31         20.68         3.55 o                         
   0  12   0      11747.36      11577.28        79.45 o                         
   2  12   0         31.82         21.38         2.44 o                         
   4  12   0        287.41        270.67         3.83 o                         
   6  12   0        168.54        160.34         4.37 o                         
   8  12   0          9.25         11.03         2.41 o                         
  10  12   0         60.88         54.29         2.85 o                         
  12  12   0         78.47         78.37         3.00 o                         
  14  12   0        116.31        139.33         5.45 o                         
  16  12   0        118.89        108.83         4.11 o                         
  18  12   0       1087.51       1095.24        11.27 o                         
   1  13   0       1862.95       1940.28         9.84 o                         
   3  13   0         85.13         81.25         2.41 o                         
   5  13   0          0.02          1.50         2.41 o                         
   7  13   0         70.44         71.56         3.04 o                         
   9  13   0         11.26          4.28         2.57 o                         
  11  13   0        278.65        276.41         5.36 o                         
  13  13   0        225.77        244.73         5.84 o                         
  15  13   0        770.69        778.30         7.09 o                         
   0  14   0        661.46        675.10         7.56 o                         
   2  14   0         21.53         28.16         1.93 o                         
   4  14   0         12.55          8.80         2.27 o                         
   6  14   0        527.66        523.92         6.45 o                         
   8  14   0         64.64         59.67         3.04 o                         
  10  14   0         18.95          6.31         3.08 o                         
  12  14   0          1.26          0.88         2.87 o                         
   1  15   0        382.69        289.54         4.05 o                         
   3  15   0       3409.85       3325.18        29.30 o                         
   5  15   0          2.37          1.09         3.24 o                         
   7  15   0         22.50          9.80         2.91 o                         
 -27   1   1          7.93         15.30         2.57 o                         
 -25   1   1         76.58         65.91         2.44 o                         
 -23   1   1        340.44        356.84         4.65 o                         
 -21   1   1      11353.62      11126.82        53.58 o                         
 -19   1   1      16085.77      16054.70        76.28 o                         
 -17   1   1        199.63        153.75         2.81 o                         
 -15   1   1        164.34        154.96         2.81 o                         
 -13   1   1        910.40        901.01         5.21 o                         
 -11   1   1         21.06         17.44         1.01 o                         
  -9   1   1       2240.45       2389.71        10.80 o                         
  -7   1   1         96.73        109.73         1.44 o                         
   5   1   1       8190.22       7304.34       109.82 o                         
   7   1   1        179.61        214.60         2.23 o                         
   9   1   1        198.40        195.61         2.43 o                         
  11   1   1       1752.52       1779.38         9.87 o                         
  13   1   1          3.35          7.00         2.10 o                         
  15   1   1        862.43        869.74         5.65 o                         
  17   1   1        173.90        153.94         3.59 o                         
  19   1   1        265.81        224.29         3.60 o                         
  21   1   1        734.85        744.53         5.86 o                         
  23   1   1          4.40          2.93         2.03 o                         
  25   1   1        283.04        335.72         5.23 o                         
 -28   2   1         25.86         24.98         2.35 o                         
 -26   2   1         99.69        115.10         3.93 o                         
 -24   2   1        903.14        962.81         7.30 o                         
 -22   2   1        464.20        518.07         4.90 o                         
 -20   2   1       1253.60       1291.73         8.39 o                         
 -18   2   1      23291.15      23164.34       154.61 o                         
 -16   2   1       1597.79       1671.07         9.18 o                         
 -14   2   1       2234.38       2236.90        11.59 o                         
 -12   2   1       6044.38       5858.71        25.70 o                         
 -10   2   1       3907.56       4057.71        30.83 o                         
  -6   2   1       2387.73       2647.83        12.30 o                         
   0   2   1       2217.20       1681.97         6.75 o                         
   6   2   1       8258.43       8141.31        70.64 o                         
   8   2   1        133.78        212.52         2.46 o                         
  12   2   1         16.83          6.50         1.09 o                         
  14   2   1       4972.39       5074.34        26.21 o                         
  16   2   1       1480.39       1613.63         9.10 o                         
  18   2   1        253.80        263.53         3.81 o                         
  20   2   1        159.25        150.47         3.47 o                         
  22   2   1        143.49        158.71         3.90 o                         
  24   2   1         65.02         63.56         2.49 o                         
  26   2   1        480.75        676.74         6.61 o                         
 -27   3   1         41.11         56.86         2.69 o                         
 -25   3   1         43.74         43.45         2.26 o                         
 -23   3   1        696.36        698.68         6.22 o                         
 -21   3   1       6164.41       6160.28        28.92 o                         
 -19   3   1      22879.19      23061.34       103.85 o                         
 -17   3   1        266.03        230.36         3.15 o                         
 -15   3   1        491.60        496.06         4.53 o                         
 -13   3   1       1122.15       1024.06         5.91 o                         
 -11   3   1       2381.50       2246.54        10.88 o                         
  -9   3   1        247.62        205.65         2.10 o                         
  -7   3   1       1398.93       1502.80         7.35 o                         
   1   3   1        326.56        506.49         7.28 o                         
   3   3   1       8857.74       8537.84       132.33 o                         
   5   3   1       4167.14       4299.25        20.92 o                         
   7   3   1       1648.77       1644.30         8.07 o                         
   9   3   1       4204.95       4205.93        19.53 o                         
  11   3   1        605.63        569.44         3.88 o                         
  13   3   1          5.12          0.87         1.11 o                         
  15   3   1       2633.10       2468.96        13.60 o                         
  17   3   1         78.68         68.32         2.09 o                         
  19   3   1        194.63        184.57         3.71 o                         
  21   3   1        111.68        117.97         3.49 o                         
  23   3   1        108.19        108.72         3.29 o                         
  25   3   1        371.07        482.79         5.97 o                         
 -26   4   1        120.18        116.46         3.76 o                         
 -24   4   1        313.97        316.85         4.49 o                         
 -22   4   1         11.45         14.51         2.03 o                         
 -20   4   1        905.44        936.55         6.66 o                         
 -18   4   1         29.51         49.01         1.86 o                         
 -16   4   1        255.88        252.21         2.80 o                         
 -14   4   1        339.76        339.75         2.95 o                         
 -12   4   1        170.51        159.54         2.07 o                         
 -10   4   1        259.48        256.94         2.29 o                         
  -8   4   1          4.91          3.98         0.89 o                         
  -6   4   1       1194.54       1231.78         6.23 o                         
  -4   4   1         10.27         47.76         8.34 o                         
   4   4   1       4050.69       4002.12        18.62 o                         
   6   4   1        406.91        363.00         3.28 o                         
   8   4   1        856.97        811.31         5.40 o                         
  10   4   1         31.14         58.71         2.21 o                         
  12   4   1        189.97        184.04         2.29 o                         
  14   4   1        109.20        112.06         2.36 o                         
  16   4   1        417.36        375.22         3.59 o                         
  18   4   1        290.49        283.99         3.79 o                         
  20   4   1        575.11        583.70         6.86 o                         
  22   4   1        276.57        247.20         3.96 o                         
  24   4   1          6.64          3.28         2.09 o                         
 -27   5   1          0.02         -2.22         2.22 o                         
 -25   5   1         82.54         72.70         2.70 o                         
 -23   5   1         20.00         25.72         2.01 o                         
 -21   5   1       8951.57       8980.58        41.61 o                         
 -19   5   1       3280.44       3473.16        27.96 o                         
 -17   5   1         82.67         85.05         2.25 o                         
 -15   5   1        120.79        140.37         2.19 o                         
 -13   5   1        631.03        638.16         4.15 o                         
 -11   5   1       1477.01       1495.31         7.32 o                         
  -9   5   1       2751.08       2612.41        13.22 o                         
  -7   5   1         71.53         66.85         1.69 o                         
  -5   5   1        661.04        630.54         4.82 o                         
  -3   5   1       2051.72       2191.96         9.00 o                         
  -1   5   1       7413.81       7513.18        30.24 o                         
   1   5   1       4578.71       4273.20        17.50 o                         
   3   5   1       6614.50       6682.03        30.59 o                         
   5   5   1        598.64        574.45         6.82 o                         
   7   5   1        121.48         86.31         2.57 o                         
   9   5   1        643.27        697.75         5.12 o                         
  11   5   1       2883.77       2789.34        15.30 o                         
  13   5   1         63.79         73.96         2.27 o                         
  15   5   1         34.62         37.75         1.73 o                         
  17   5   1         73.35         71.42         3.17 o                         
  19   5   1         46.55         38.61         1.79 o                         
  21   5   1        822.17        846.58         5.80 o                         
  23   5   1        270.19        273.94         4.49 o                         
  25   5   1         82.66         88.53         3.11 o                         
 -26   6   1          0.13          1.12         2.03 o                         
 -24   6   1        573.36        618.94         6.44 o                         
 -22   6   1         17.44         26.62         1.95 o                         
 -20   6   1        790.73        831.96         6.86 o                         
 -18   6   1      14637.30      14968.93        71.85 o                         
 -16   6   1        133.74        126.55         2.98 o                         
 -14   6   1        208.60        215.14         3.20 o                         
 -12   6   1       1886.87       1799.79        10.59 o                         
 -10   6   1        914.55        910.37         6.17 o                         
  -8   6   1       4947.57       4789.99        23.53 o                         
  -6   6   1        775.75        838.02         4.50 o                         
  -4   6   1       8340.03       7866.64        31.70 o                         
  -2   6   1       1414.63       1501.86         6.53 o                         
   0   6   1         38.27         21.40         0.96 o                         
   2   6   1       6151.50       6442.34        26.16 o                         
   4   6   1       1623.79       1629.60         9.49 o                         
   6   6   1       3394.87       3386.07        17.92 o                         
   8   6   1        374.82        349.17         3.46 o                         
  10   6   1       9252.59      10118.33        48.63 o                         
  12   6   1         89.05        105.98         2.85 o                         
  14   6   1       1699.97       1805.07        10.97 o                         
  16   6   1        851.26        919.61         7.68 o                         
  18   6   1        369.56        363.37         4.33 o                         
  20   6   1        137.28        136.51         3.96 o                         
  22   6   1        178.72        200.09         3.94 o                         
  24   6   1         56.04         52.77         3.06 o                         
 -25   7   1         21.55         23.30         2.49 o                         
 -23   7   1        282.46        279.51         4.71 o                         
 -21   7   1       1164.22       1204.24        11.72 o                         
 -19   7   1      14743.02      14888.41        71.41 o                         
 -17   7   1         16.85         29.25         2.32 o                         
 -15   7   1        282.96        284.13         4.23 o                         
 -13   7   1        739.00        696.81         5.74 o                         
 -11   7   1       1366.07       1212.89         7.91 o                         
  -9   7   1       1417.37       1456.89         9.31 o                         
  -7   7   1       1567.13       1706.74         8.31 o                         
  -5   7   1       2117.25       2001.99         8.26 o                         
  -3   7   1      12195.94      12398.76        47.99 o                         
  -1   7   1       6166.08       6602.84        25.93 o                         
   1   7   1        784.25        728.27         4.01 o                         
   3   7   1       1065.84       1102.69        10.46 o                         
   5   7   1        133.60        188.34         2.69 o                         
   7   7   1       1053.06        946.20         6.11 o                         
   9   7   1       3849.20       3664.80        18.68 o                         
  11   7   1        312.75        291.26         3.69 o                         
  13   7   1         32.07         25.89         1.91 o                         
  15   7   1       2097.39       2009.90        11.54 o                         
  17   7   1          0.26         -2.33         2.33 o                         
  19   7   1         36.92         35.84         2.75 o                         
  21   7   1         36.58         27.96         2.82 o                         
  23   7   1         43.70         45.59         3.10 o                         
 -24   8   1        642.18        622.02         7.87 o                         
 -22   8   1         17.11         25.55         3.48 o                         
 -20   8   1       1083.27       1187.67         9.10 o                         
 -18   8   1         80.53        112.53         7.24 o                         
 -16   8   1        416.09        425.36         5.18 o                         
 -14   8   1        122.19        135.23         3.62 o                         
 -12   8   1         78.45         66.58         2.38 o                         
 -10   8   1         84.33         86.24         2.49 o                         
  -8   8   1          2.35          3.34         1.53 o                         
  -6   8   1        742.02        812.93         4.41 o                         
  -4   8   1        372.16        382.35         3.44 o                         
  -2   8   1       7792.29       8054.79        32.69 o                         
   0   8   1      11749.70      11748.47        55.01 o                         
   2   8   1       5999.28       5976.88        22.92 o                         
   4   8   1       2711.87       2812.66        14.62 o                         
   6   8   1         90.80         75.41         2.19 o                         
   8   8   1       1087.64       1079.98         6.61 o                         
  10   8   1        281.59        324.80         3.91 o                         
  12   8   1        208.08        196.85         3.64 o                         
  14   8   1        254.39        272.40         4.10 o                         
  16   8   1        256.21        235.49         4.20 o                         
  18   8   1        367.63        365.51         5.59 o                         
  20   8   1        464.71        481.89         6.41 o                         
  22   8   1        442.69        411.54        12.63 o                         
 -23   9   1          3.49          3.35         3.21 o                         
 -21   9   1       3907.41       4049.76        21.97 o                         
 -19   9   1         17.29         27.14         2.70 o                         
 -17   9   1        141.34        153.01         4.26 o                         
 -15   9   1        492.48        544.16         5.51 o                         
 -13   9   1        195.85        215.46         3.96 o                         
 -11   9   1       1179.60       1104.77         8.25 o                         
  -9   9   1        893.86        887.78         6.26 o                         
  -7   9   1         46.76         47.83         2.36 o                         
  -5   9   1        284.10        299.07         2.61 o                         
  -3   9   1         10.97         32.32         3.17 o                         
  -1   9   1       2506.66       2517.00        11.10 o                         
   1   9   1        591.98        523.39         3.67 o                         
   3   9   1       2126.00       2272.00        11.10 o                         
   5   9   1          1.07          1.92         1.65 o                         
   7   9   1         18.68         37.60         1.82 o                         
   9   9   1        713.34        712.20         5.55 o                         
  11   9   1       1041.81       1063.97         6.99 o                         
  13   9   1        423.92        447.23         4.68 o                         
  15   9   1          4.31          1.55         2.18 o                         
  17   9   1         47.72         40.51         2.51 o                         
  19   9   1          0.37         -2.70         2.70 o                         
  21   9   1        403.69        408.43         6.42 o                         
 -22  10   1        634.68        699.24         7.47 o                         
 -20  10   1        323.23        323.67         5.49 o                         
 -18  10   1       5827.60       6138.74        48.12 o                         
 -16  10   1        166.67        184.34         4.48 o                         
 -14  10   1          2.73         -2.12         2.12 o                         
 -12  10   1        322.04        302.32         4.06 o                         
 -10  10   1          7.06          4.57         1.96 o                         
  -8  10   1        135.51        127.77         4.12 o                         
  -6  10   1        282.82        265.58         3.03 o                         
  -4  10   1        846.27        815.70         4.53 o                         
  -2  10   1         26.53         22.89         1.44 o                         
   0  10   1         43.91         40.19         1.43 o                         
   2  10   1       1231.35       1286.63         6.46 o                         
   4  10   1        230.92        223.58         3.99 o                         
   6  10   1        460.06        498.18         5.16 o                         
   8  10   1        781.82        810.74         6.16 o                         
  10  10   1       2679.26       2759.30        14.37 o                         
  12  10   1        206.42        212.99         3.99 o                         
  14  10   1        472.30        473.49         5.09 o                         
  16  10   1        371.08        361.75         5.58 o                         
  18  10   1        252.15        241.07         4.64 o                         
  20  10   1         95.17         79.68         3.67 o                         
 -19  11   1       5948.63       6174.90        43.74 o                         
 -17  11   1         11.53         16.24         2.75 o                         
 -15  11   1         49.93         42.28         2.70 o                         
 -13  11   1        352.85        338.13         4.83 o                         
 -11  11   1        259.79        265.25         4.62 o                         
  -9  11   1        614.55        644.89         5.73 o                         
  -7  11   1        523.17        574.24         5.02 o                         
  -5  11   1         12.22          9.72         2.17 o                         
  -3  11   1       3396.73       3415.39        15.58 o                         
  -1  11   1       4237.41       4350.09        20.97 o                         
   1  11   1       1301.35       1312.67        10.93 o                         
   3  11   1         13.18         13.23         2.11 o                         
   5  11   1          9.33          8.55         1.98 o                         
   7  11   1         29.46         24.99         2.11 o                         
   9  11   1       1148.17       1203.49         8.23 o                         
  11  11   1        180.71        184.51         4.02 o                         
  13  11   1         24.43         33.59         2.51 o                         
  15  11   1        759.29        799.58         7.28 o                         
  17  11   1         14.30         11.59         2.56 o                         
 -18  12   1        180.06        161.02         4.86 o                         
 -16  12   1        273.90        287.47         6.22 o                         
 -14  12   1          1.79         -1.27         2.40 o                         
 -12  12   1         16.73         10.76         2.37 o                         
 -10  12   1          0.34         -2.21         2.21 o                         
  -8  12   1          4.92         -2.22         2.22 o                         
  -6  12   1        101.19         79.32         2.53 o                         
  -4  12   1        444.76        450.83         4.69 o                         
  -2  12   1       2254.79       2317.49        14.34 o                         
   0  12   1       4684.62       4688.66        20.90 o                         
   2  12   1       1161.19       1149.72         7.28 o                         
   4  12   1        921.02        896.10         7.37 o                         
   6  12   1         50.82         49.80         2.63 o                         
   8  12   1        381.33        427.67         5.55 o                         
  10  12   1        355.14        354.46         4.71 o                         
  12  12   1         80.68         70.76         2.69 o                         
  14  12   1        133.12        162.41         4.43 o                         
  16  12   1         20.65         13.88         2.75 o                         
 -15  13   1        550.92        562.51         7.69 o                         
 -13  13   1          2.80          6.24         2.70 o                         
 -11  13   1        296.15        294.62         5.04 o                         
  -9  13   1        127.83        124.55         4.10 o                         
  -7  13   1        245.17        274.70         5.16 o                         
  -5  13   1        269.05        298.62         3.93 o                         
  -3  13   1        102.41         85.36         3.54 o                         
  -1  13   1        722.82        639.48         6.13 o                         
   1  13   1         36.25         30.76         1.73 o                         
   3  13   1        742.00        755.96         5.74 o                         
   5  13   1         24.69         23.10         2.63 o                         
   7  13   1        323.77        342.56         5.50 o                         
   9  13   1        260.44        233.66         5.20 o                         
  11  13   1         91.24         95.48         3.52 o                         
  13  13   1        630.55        630.99         6.68 o                         
 -12  14   1         59.32         48.73         3.20 o                         
 -10  14   1          4.55          1.06         3.55 o                         
  -8  14   1          0.01          2.12         2.67 o                         
  -6  14   1        336.20        260.25         4.37 o                         
  -4  14   1          0.65          3.75         1.83 o                         
  -2  14   1          0.49          0.26         1.85 o                         
   0  14   1        187.46        178.53         3.50 o                         
   2  14   1        521.60        464.86         4.76 o                         
   4  14   1          0.94          2.49         2.63 o                         
   6  14   1         12.72         11.40         2.73 o                         
   8  14   1        310.59        309.50         6.75 o                         
  10  14   1        499.99        488.56         6.67 o                         
  -9  15   1        116.46        115.86         5.39 o                         
  -7  15   1        247.93        230.59         5.48 o                         
  -5  15   1         56.15         44.43         3.56 o                         
  -3  15   1        726.06        698.31         5.94 o                         
  -1  15   1       2091.89       2056.50        13.87 o                         
   1  15   1        767.51        758.19         8.77 o                         
   3  15   1        101.77         75.19         3.52 o                         
   5  15   1         16.41         16.48         3.06 o                         
   7  15   1         25.69         21.98         3.05 o                         
 -28   0   2        475.91        496.72         8.23 o                         
 -26   0   2          0.01          2.97         3.02 o                         
 -24   0   2          1.23          3.42         2.76 o                         
 -22   0   2       4742.54       4755.42        33.84 o                         
 -20   0   2       3636.28       3702.60        34.83 o                         
 -18   0   2       6698.83       6675.49        45.92 o                         
 -16   0   2       1921.21       1919.69        28.20 o                         
 -14   0   2         51.64         54.96         1.77 o                         
 -12   0   2        700.64        996.51         6.74 o                         
  -6   0   2        181.78        273.47         2.40 o                         
  -2   0   2        100.82        143.69         1.76 o                         
   2   0   2       4805.57       4550.87        90.40 o                         
   4   0   2        205.95        210.57         3.34 o                         
   6   0   2       2062.54       1870.35        12.03 o                         
   8   0   2       2295.60       2814.87        22.12 o                         
  10   0   2        723.28        805.56         7.86 o                         
  12   0   2       3955.28       4588.71        39.96 o                         
  14   0   2        265.45        332.56         4.94 o                         
  16   0   2         48.08         60.60         2.81 o                         
  18   0   2       3638.16       3626.91        26.65 o                         
  20   0   2        622.05        509.29         7.66 o                         
  22   0   2       2176.05       2018.60        16.64 o                         
  24   0   2        357.92        429.50         7.50 o                         
 -29   1   2        342.09        326.01         5.25 o                         
 -27   1   2       1165.40       1263.01         8.55 o                         
 -25   1   2        705.94        706.38         6.14 o                         
 -23   1   2         41.04         43.07         2.41 o                         
 -21   1   2      12551.88      12798.46        73.20 o                         
 -19   1   2       5198.11       5094.95        24.00 o                         
 -17   1   2       3921.23       3841.58        16.78 o                         
 -15   1   2       2133.44       2041.29         9.74 o                         
 -13   1   2        205.25        202.64         2.49 o                         
 -11   1   2         12.79          1.10         1.02 o                         
  -5   1   2        702.27        793.03         3.60 o                         
  -3   1   2       1933.81       1959.54         8.15 o                         
  -1   1   2       5137.76       4927.75        74.12 o                         
   1   1   2       1457.60       1132.04         4.99 o                         
   3   1   2       3956.53       3697.30        15.58 o                         
   5   1   2        651.15        635.60        12.10 o                         
   7   1   2       8723.73       8454.27        63.29 o                         
  11   1   2       2274.80       2666.62        16.25 o                         
  13   1   2        174.30        158.44         2.81 o                         
  15   1   2         24.17         16.19         1.56 o                         
  17   1   2        418.11        403.23         4.43 o                         
  19   1   2        653.22        617.50         5.35 o                         
  21   1   2        536.55        514.56         5.64 o                         
  23   1   2        319.52        368.55         4.81 o                         
  25   1   2          3.60         -2.42         2.42 o                         
 -28   2   2         94.42         98.63         3.63 o                         
 -26   2   2          2.86          3.29         2.22 o                         
 -24   2   2        174.90        198.44         4.21 o                         
 -22   2   2        182.22        181.50         3.96 o                         
 -20   2   2        410.42        435.16         9.34 o                         
 -18   2   2        194.11        193.51         3.12 o                         
 -16   2   2         78.56         85.14         2.25 o                         
 -14   2   2         13.36          7.92         1.14 o                         
 -12   2   2       1387.31       1381.55         6.83 o                         
 -10   2   2         58.17         70.14         1.75 o                         
  -8   2   2        325.59        302.30         2.41 o                         
  -6   2   2        411.67        438.19         2.49 o                         
  -4   2   2        259.00        238.13         5.50 o                         
  -2   2   2         34.18         57.58         1.43 o                         
   0   2   2        148.00        134.60         1.43 o                         
   2   2   2        452.09        435.31         2.61 o                         
   4   2   2       1352.53       1269.00         6.66 o                         
   6   2   2        402.93        441.55         3.00 o                         
   8   2   2         17.70         21.66         1.93 o                         
  10   2   2       1268.52       1288.33         7.55 o                         
  12   2   2         33.65         49.59         1.92 o                         
  14   2   2        100.22        105.28         2.73 o                         
  16   2   2          4.04         -0.31         1.57 o                         
  18   2   2         77.22         75.95         2.18 o                         
  20   2   2         90.60         76.86         2.33 o                         
  22   2   2          6.15          6.21         2.05 o                         
  24   2   2          0.02          1.09         2.32 o                         
 -27   3   2        681.08        710.60         6.93 o                         
 -25   3   2       1640.52       1674.81        10.25 o                         
 -23   3   2         34.33         35.04         3.07 o                         
 -21   3   2       8218.65       8310.25        42.70 o                         
 -19   3   2        324.91        314.51        10.53 o                         
 -17   3   2       3066.95       2947.29        14.51 o                         
 -15   3   2        728.61        731.36         4.44 o                         
 -13   3   2        796.76        730.44         4.29 o                         
 -11   3   2        293.21        394.38         2.82 o                         
  -9   3   2      14087.54      13765.09       195.36 o                         
  -5   3   2       4684.99       4740.81        19.29 o                         
  -3   3   2       8988.49       8774.38        65.72 o                         
  -1   3   2       7966.60       7762.64        78.43 o                         
   1   3   2       1700.80       2193.73        30.80 o                         
   3   3   2       2272.78       2087.72        12.68 o                         
   5   3   2        127.62        136.86         1.83 o                         
   7   3   2       1390.68       1398.41         6.83 o                         
  11   3   2       1476.73       1590.12        12.32 o                         
  13   3   2          5.31         14.91         1.50 o                         
  15   3   2        134.75        132.14         2.93 o                         
  17   3   2        582.58        547.74         5.78 o                         
  19   3   2        262.90        249.95         4.91 o                         
  21   3   2       1094.33       1030.35         7.77 o                         
  23   3   2        370.60        400.32         5.39 o                         
  25   3   2         24.65         37.27         2.84 o                         
 -28   4   2        357.13        379.62         5.61 o                         
 -26   4   2         21.20         19.88         2.04 o                         
 -24   4   2         65.49         63.70         2.31 o                         
 -22   4   2       3032.84       2912.33        15.68 o                         
 -20   4   2       2628.21       2740.25        16.83 o                         
 -18   4   2       5979.80       5904.08        28.92 o                         
 -16   4   2        908.90        876.72         5.37 o                         
 -14   4   2        141.82        149.52         3.80 o                         
 -12   4   2        299.78        376.59         2.97 o                         
 -10   4   2       5526.86       5581.05        24.66 o                         
  -8   4   2       9475.41       9746.09        48.96 o                         
  -6   4   2         62.89         91.51         2.37 o                         
  -4   4   2       4205.24       4352.10        17.15 o                         
  -2   4   2        208.30        255.23         1.86 o                         
   2   4   2       1661.35       1521.11         6.52 o                         
   4   4   2        254.49        286.05         3.08 o                         
   6   4   2        199.07        146.48         2.26 o                         
   8   4   2        901.76       1079.69         6.20 o                         
  10   4   2        147.45        146.41         2.09 o                         
  12   4   2       3022.09       3421.51        16.41 o                         
  14   4   2         29.03         59.37         1.74 o                         
  16   4   2        150.43        129.83         2.84 o                         
  18   4   2       1969.05       1996.26        15.99 o                         
  20   4   2        610.36        528.61         4.92 o                         
  22   4   2       1042.99        981.67         7.47 o                         
  24   4   2        255.92        315.05         4.40 o                         
 -27   5   2        724.94        810.31         6.43 o                         
 -25   5   2        162.81        168.62         3.82 o                         
 -23   5   2        215.61        233.00         3.78 o                         
 -21   5   2       8252.93       8691.47        44.65 o                         
 -19   5   2       8844.97       8613.23        39.79 o                         
 -17   5   2       1810.08       1771.97         8.96 o                         
 -15   5   2       1194.51       1254.63         6.44 o                         
 -13   5   2        193.06        218.84         2.37 o                         
 -11   5   2        136.59         85.13         1.85 o                         
  -9   5   2      12070.73      12053.85        57.16 o                         
  -7   5   2       2246.14       2300.08        10.71 o                         
  -5   5   2         12.62         21.33         1.21 o                         
  -3   5   2         30.62         46.06         1.22 o                         
  -1   5   2        959.33        993.00         4.63 o                         
   1   5   2       4528.36       3864.74        15.42 o                         
   3   5   2       1943.23       1779.90         9.53 o                         
   5   5   2       1104.43       1087.26         6.51 o                         
   7   5   2       7903.90       8484.19        40.80 o                         
   9   5   2      16203.08      16528.09        93.75 o                         
  11   5   2       1488.32       1614.23         9.51 o                         
  13   5   2          1.30          1.49         1.43 o                         
  15   5   2        310.50        268.46         4.67 o                         
  17   5   2        218.03        246.41         3.26 o                         
  19   5   2        519.76        523.16         4.47 o                         
  21   5   2        113.13        124.99         3.21 o                         
  23   5   2         54.39         69.28         3.36 o                         
 -26   6   2          6.00          2.14         1.99 o                         
 -24   6   2        777.34        843.37         6.04 o                         
 -22   6   2        733.31        754.00         5.46 o                         
 -20   6   2       1625.62       1593.78         7.95 o                         
 -18   6   2        780.01        816.60         6.53 o                         
 -16   6   2        154.03        124.49         2.40 o                         
 -14   6   2          4.47          8.38         1.20 o                         
 -12   6   2       2695.42       2680.41        12.06 o                         
 -10   6   2        142.46        148.40         3.07 o                         
  -8   6   2        471.95        446.57         2.93 o                         
  -6   6   2        154.59        133.71         2.11 o                         
  -4   6   2       1017.12       1041.58         4.77 o                         
  -2   6   2        260.18        209.16         1.96 o                         
   0   6   2        306.77        249.42         2.06 o                         
   2   6   2        425.08        398.27         3.07 o                         
   4   6   2       3033.27       2969.97        15.16 o                         
   6   6   2       1873.01       1918.46        10.44 o                         
   8   6   2        264.50        266.11         3.36 o                         
  10   6   2       3979.83       4156.37        23.53 o                         
  12   6   2         98.32         93.67         3.18 o                         
  14   6   2        364.58        360.82         5.26 o                         
  16   6   2         45.85         41.00         2.71 o                         
  18   6   2        258.30        258.70         4.65 o                         
  20   6   2        367.76        346.29         5.29 o                         
  22   6   2         26.46         22.14         2.46 o                         
 -25   7   2       1549.44       1614.90        11.00 o                         
 -23   7   2        190.74        192.91         4.21 o                         
 -21   7   2       2450.90       2442.94        13.06 o                         
 -19   7   2        250.55        237.59         8.02 o                         
 -17   7   2       1179.34       1217.26         7.71 o                         
 -15   7   2        242.40        242.18         3.19 o                         
 -13   7   2        103.17         79.13         2.82 o                         
 -11   7   2        422.72        447.98         3.29 o                         
  -9   7   2       3760.12       3588.95        15.71 o                         
  -7   7   2       3444.10       3381.89        14.30 o                         
  -5   7   2       3478.99       3590.29        14.59 o                         
  -3   7   2       5384.23       5344.15        20.56 o                         
  -1   7   2       2630.36       2625.72        10.94 o                         
   1   7   2       1998.65       1971.97         8.17 o                         
   3   7   2        316.62        301.21         3.40 o                         
   5   7   2        241.64        223.75         3.14 o                         
   7   7   2        124.88        160.95         3.24 o                         
   9   7   2       4049.41       4351.08        22.01 o                         
  11   7   2        259.85        278.59         3.80 o                         
  13   7   2        126.98         87.80         2.75 o                         
  15   7   2        176.20        156.65         4.81 o                         
  17   7   2        481.71        473.14         6.49 o                         
  19   7   2         15.17          4.01         2.84 o                         
  21   7   2        783.82        727.24         8.26 o                         
 -24   8   2        503.56        502.59         6.20 o                         
 -22   8   2        651.76        647.98         7.66 o                         
 -20   8   2       1215.97       1277.82         9.66 o                         
 -18   8   2       4014.68       4097.64        22.71 o                         
 -16   8   2          6.15          7.59         2.10 o                         
 -14   8   2        257.48        268.26         4.50 o                         
 -12   8   2        106.68        108.74         2.81 o                         
 -10   8   2       1153.42       1139.68         6.41 o                         
  -8   8   2       3801.13       4002.02        16.86 o                         
  -6   8   2         30.86         28.48         1.21 o                         
  -4   8   2       1908.47       2032.50         9.16 o                         
  -2   8   2         12.32         13.07         2.26 o                         
   0   8   2        922.83        987.93         5.60 o                         
   2   8   2         22.89         21.86         1.20 o                         
   4   8   2        916.74        913.41         6.13 o                         
   6   8   2        321.01        361.75         4.32 o                         
   8   8   2          6.98         12.98         1.79 o                         
  10   8   2          0.20          0.51         1.86 o                         
  12   8   2       1426.48       1494.84        10.39 o                         
  14   8   2         34.38         23.59         2.15 o                         
  16   8   2        160.05        154.17         4.04 o                         
  18   8   2        280.07        283.65         5.50 o                         
  20   8   2        420.56        407.05         6.25 o                         
 -23   9   2        256.93        266.65         5.60 o                         
 -21   9   2       2992.71       3136.04        20.64 o                         
 -19   9   2       5454.33       5448.60        31.45 o                         
 -17   9   2        139.03        134.19         4.29 o                         
 -15   9   2        128.06        154.33         4.01 o                         
 -13   9   2        536.91        581.05         5.05 o                         
 -11   9   2        186.85        188.86         4.17 o                         
  -9   9   2       5386.85       5409.50        22.61 o                         
  -7   9   2         72.38         78.46         2.18 o                         
  -5   9   2        120.99        122.86         2.19 o                         
  -3   9   2        117.70        117.04         2.08 o                         
  -1   9   2         62.34         56.48         1.58 o                         
   1   9   2        764.05        709.58         3.90 o                         
   3   9   2        951.09        983.42         6.96 o                         
   5   9   2        582.61        629.54         5.49 o                         
   7   9   2       2671.33       2873.95        15.42 o                         
   9   9   2       2910.04       2815.14        16.04 o                         
  11   9   2        289.26        284.89         4.29 o                         
  13   9   2        219.17        203.42         4.11 o                         
  15   9   2        181.58        169.04         4.35 o                         
  17   9   2        188.42        212.56         5.33 o                         
  19   9   2        259.28        248.92         5.96 o                         
 -22  10   2        594.37        596.12         7.18 o                         
 -20  10   2        997.16       1006.44         8.43 o                         
 -18  10   2        813.86        836.65         7.80 o                         
 -16  10   2         10.22          6.43         2.31 o                         
 -14  10   2        124.71        122.80         3.64 o                         
 -12  10   2        683.83        711.19         6.37 o                         
 -10  10   2         23.05         25.48         1.78 o                         
  -8  10   2        453.01        454.41         3.93 o                         
  -6  10   2        150.25        157.49         2.62 o                         
  -4  10   2        614.09        668.06         4.13 o                         
  -2  10   2         17.81         13.38         1.41 o                         
   0  10   2        190.33        175.90         2.50 o                         
   2  10   2         92.28         85.56         2.82 o                         
   4  10   2        706.06        744.91         6.31 o                         
   6  10   2       1010.25        994.26         7.29 o                         
   8  10   2        392.88        389.02         4.44 o                         
  10  10   2       2006.71       2112.28        11.68 o                         
  12  10   2          1.12          0.26         2.10 o                         
  14  10   2        164.24        155.34         4.26 o                         
  16  10   2        118.10        101.84         3.39 o                         
  18  10   2         66.94         67.93         3.27 o                         
 -21  11   2        469.77        447.17         6.49 o                         
 -19  11   2        337.77        363.55         7.81 o                         
 -17  11   2        384.85        413.85         5.61 o                         
 -15  11   2        266.52        280.26         5.47 o                         
 -13  11   2          0.20          0.17         2.42 o                         
 -11  11   2        334.68        303.21         4.50 o                         
  -9  11   2        340.81        287.60         3.40 o                         
  -7  11   2        735.03        710.08         4.54 o                         
  -5  11   2       1562.80       1536.41         7.39 o                         
  -3  11   2       1026.06       1021.42         6.54 o                         
  -1  11   2        139.36        124.37         4.25 o                         
   1  11   2        646.46        629.94         6.04 o                         
   3  11   2          2.68          1.07         2.12 o                         
   5  11   2         27.06         19.52         2.14 o                         
   7  11   2         36.70         41.29         2.39 o                         
   9  11   2        350.45        374.73         4.99 o                         
  11  11   2          1.25          2.59         2.32 o                         
  13  11   2        189.25        164.79         4.31 o                         
  15  11   2         39.67         35.44         2.69 o                         
  17  11   2        263.47        260.63         5.14 o                         
 -18  12   2       1871.91       1948.20        16.35 o                         
 -16  12   2         84.30         79.12         3.30 o                         
 -14  12   2        112.65        120.55         4.33 o                         
 -12  12   2        125.80        124.71         3.98 o                         
 -10  12   2         37.54         44.11         2.48 o                         
  -8  12   2       1068.98       1135.51         7.71 o                         
  -6  12   2        171.41        189.85         3.05 o                         
  -4  12   2        774.26        778.51         6.09 o                         
  -2  12   2         21.71         24.42         2.27 o                         
   0  12   2         24.53         15.03         2.73 o                         
   2  12   2         84.42         69.88         3.76 o                         
   4  12   2        713.10        677.57         5.97 o                         
   6  12   2        396.23        431.99         5.21 o                         
   8  12   2         22.11         33.05         2.56 o                         
  10  12   2         24.56         14.38         2.52 o                         
  12  12   2        493.67        483.38         8.61 o                         
  14  12   2         61.88         63.12         2.97 o                         
 -17  13   2         50.55         57.52         3.57 o                         
 -15  13   2         10.08          4.26         2.98 o                         
 -13  13   2        268.49        262.28         5.05 o                         
 -11  13   2         91.98         82.83         3.06 o                         
  -9  13   2       1858.71       1883.71        11.49 o                         
  -7  13   2          1.57          2.76         1.98 o                         
  -5  13   2          0.30         -0.30         1.62 o                         
  -3  13   2        213.09        192.61         4.23 o                         
  -1  13   2         13.82          7.92         1.67 o                         
   1  13   2          4.98          8.97         1.87 o                         
   3  13   2        356.20        360.79         5.65 o                         
   5  13   2        223.27        236.67         4.65 o                         
   7  13   2        627.83        596.06         6.15 o                         
   9  13   2        447.12        422.93         5.67 o                         
  11  13   2          0.03         -2.69         2.69 o                         
  13  13   2        206.39        201.21         5.56 o                         
 -12  14   2         48.56         45.78         2.90 o                         
 -10  14   2          1.59         -1.57         3.17 o                         
  -8  14   2        262.67        260.12         5.31 o                         
  -6  14   2        365.34        381.24         4.47 o                         
  -4  14   2        287.59        281.41         4.06 o                         
  -2  14   2          0.04         -1.30         1.65 o                         
   0  14   2         47.22         48.63         2.21 o                         
   2  14   2         30.71         48.10         4.78 o                         
   4  14   2         40.43         37.25         2.88 o                         
   6  14   2        391.59        405.96         7.11 o                         
   8  14   2        249.66        245.92         6.44 o                         
  10  14   2        536.21        539.03         7.05 o                         
  -9  15   2          1.34          0.27         2.90 o                         
  -7  15   2        198.15        200.78         4.18 o                         
  -5  15   2        811.77        750.12         9.79 o                         
  -3  15   2         30.63         29.92         2.47 o                         
  -1  15   2         12.09          4.37         2.32 o                         
   1  15   2         90.37         74.72         3.64 o                         
   3  15   2        107.04         96.91         3.58 o                         
   5  15   2          1.44          2.37         3.04 o                         
 -29   1   3         57.53         58.33         2.79 o                         
 -27   1   3        545.13        624.39         6.17 o                         
 -25   1   3        202.91        200.77         4.99 o                         
 -23   1   3        106.65         95.69         2.53 o                         
 -21   1   3       1196.56       1147.19         6.88 o                         
 -19   1   3         19.91         18.90         1.49 o                         
 -17   1   3          0.01         -1.19         1.19 o                         
 -15   1   3         20.22         32.39         1.27 o                         
 -13   1   3       2043.27       2177.48        11.80 o                         
  -9   1   3       5033.38       5145.31        21.08 o                         
  -7   1   3        932.67        921.96         4.20 o                         
  -5   1   3          5.19         15.32         2.61 o                         
  -3   1   3       4236.95       4533.90        24.32 o                         
   1   1   3       4968.54       5065.80        23.24 o                         
   3   1   3       8846.86       9476.87        81.70 o                         
   5   1   3       1391.19       1490.80         6.89 o                         
   7   1   3       2273.42       2492.32        11.03 o                         
   9   1   3       2482.45       2660.18        12.36 o                         
  11   1   3        223.07        246.94         3.00 o                         
  13   1   3        133.80         88.33         2.89 o                         
  15   1   3       1068.07       1051.48         8.20 o                         
  17   1   3       4913.74       4399.06        22.47 o                         
  19   1   3        408.85        309.24         4.22 o                         
  21   1   3        141.11        128.44         3.85 o                         
  23   1   3         53.06         50.89         2.85 o                         
 -28   2   3       3193.41       3661.79        44.40 o                         
 -26   2   3       2077.39       2156.47        13.18 o                         
 -24   2   3       1063.35       1102.71         9.50 o                         
 -22   2   3        110.18        103.33         2.51 o                         
 -20   2   3        791.11        706.87         4.84 o                         
 -18   2   3        533.61        496.05         3.79 o                         
 -16   2   3        801.73        786.44         4.78 o                         
 -14   2   3       9475.32      10550.63        44.12 o                         
 -12   2   3       3874.62       3931.44        17.01 o                         
  -8   2   3       2143.33       2072.80         8.74 o                         
  -6   2   3        671.17        819.10         4.07 o                         
  -4   2   3        677.35        643.60         5.25 o                         
   2   2   3       1293.22       1296.50         6.33 o                         
   4   2   3       3191.20       3243.89        15.26 o                         
   6   2   3       6123.58       7490.57        32.72 o                         
   8   2   3       4508.55       4626.36        20.66 o                         
  10   2   3        179.42        238.63         2.48 o                         
  12   2   3        132.15         70.27         1.99 o                         
  14   2   3        111.11        192.62         3.38 o                         
  16   2   3       3341.70       3286.92        18.07 o                         
  18   2   3        271.66        254.11         3.84 o                         
  20   2   3         18.45         15.68         2.15 o                         
  22   2   3         72.48        101.05         2.94 o                         
  24   2   3        806.21        768.11         6.66 o                         
 -29   3   3         23.97         24.82         2.61 o                         
 -27   3   3       1434.21       1539.64         9.42 o                         
 -25   3   3         65.18         66.45         2.88 o                         
 -23   3   3         25.56         22.59         1.84 o                         
 -21   3   3        745.99        739.69         5.18 o                         
 -19   3   3         11.56         11.57         1.54 o                         
 -17   3   3        639.13        587.87         4.16 o                         
 -15   3   3        198.99        168.62         2.35 o                         
 -13   3   3       2057.20       2222.70        10.14 o                         
 -11   3   3      10571.31      11168.96        55.94 o                         
  -9   3   3       6236.10       6515.39        26.44 o                         
  -7   3   3          1.08          1.16         0.89 o                         
  -5   3   3        202.38        182.82         3.69 o                         
  -3   3   3       4744.19       4836.77        18.41 o                         
   1   3   3        746.09        712.03         3.85 o                         
   3   3   3       6618.14       6800.17        28.64 o                         
   5   3   3       1371.40       1401.94         6.96 o                         
   7   3   3       4482.42       4961.26        23.05 o                         
   9   3   3       1911.73       2125.19        10.60 o                         
  11   3   3        871.69        955.96         5.99 o                         
  13   3   3        262.10        181.64         3.08 o                         
  15   3   3         78.40         88.92         2.91 o                         
  17   3   3       4645.82       4163.41        22.57 o                         
  19   3   3        214.91        160.79         3.85 o                         
  21   3   3         78.93         71.30         2.87 o                         
  23   3   3         36.55         26.93         2.50 o                         
 -28   4   3         17.63         14.50         2.23 o                         
 -26   4   3         17.51         21.88         2.14 o                         
 -24   4   3        901.78        915.37         7.34 o                         
 -22   4   3         49.57         39.75         1.98 o                         
 -20   4   3        129.89         95.49         3.04 o                         
 -18   4   3        379.73        369.27         3.36 o                         
 -16   4   3        411.52        358.98         3.12 o                         
 -14   4   3        294.09        274.84         2.69 o                         
 -12   4   3       2440.26       2438.68        11.06 o                         
 -10   4   3        731.34        804.47         4.27 o                         
  -8   4   3       1147.54       1148.95         5.38 o                         
  -6   4   3         13.51          9.25         0.93 o                         
  -4   4   3       1678.14       1691.73         7.24 o                         
  -2   4   3        336.52        312.91         2.33 o                         
   0   4   3        483.50        479.25         2.90 o                         
   2   4   3       1908.41       1888.99         8.27 o                         
   4   4   3       1159.68       1149.99         5.43 o                         
   6   4   3        447.76        433.85         3.01 o                         
   8   4   3        378.85        395.18         2.97 o                         
  10   4   3         83.73         87.18         1.99 o                         
  12   4   3         94.37        100.96         2.43 o                         
  14   4   3        112.02        109.87         2.60 o                         
  16   4   3        987.00        889.15         5.84 o                         
  18   4   3         31.45         25.84         1.94 o                         
  20   4   3        525.23        489.62         4.93 o                         
  22   4   3         23.03         16.03         2.30 o                         
 -27   5   3         45.88         54.49         2.99 o                         
 -25   5   3        107.65         96.65         3.09 o                         
 -23   5   3        316.19        325.56         4.58 o                         
 -21   5   3        365.58        383.45        16.07 o                         
 -19   5   3         38.29         35.01         2.10 o                         
 -17   5   3        654.07        690.63         4.72 o                         
 -15   5   3          0.94          1.90         1.29 o                         
 -13   5   3         71.66         78.01         2.45 o                         
 -11   5   3      11399.11      11926.98        49.79 o                         
  -9   5   3        911.19        902.83         4.67 o                         
  -7   5   3       1484.22       1486.15         6.84 o                         
  -5   5   3          7.26         18.30         0.98 o                         
  -3   5   3       1678.00       1771.13         7.41 o                         
  -1   5   3          0.04          5.86         0.97 o                         
   1   5   3       2347.03       2217.12         9.36 o                         
   3   5   3       1001.51        990.82         4.71 o                         
   5   5   3       1286.97       1304.54         7.34 o                         
   7   5   3        104.04        111.86         2.66 o                         
   9   5   3        952.79       1016.34         6.77 o                         
  11   5   3        150.56        155.14         2.89 o                         
  13   5   3         39.88         34.08         1.93 o                         
  15   5   3       1644.73       1591.14         8.76 o                         
  17   5   3       1914.30       1807.67        10.50 o                         
  19   5   3        425.62        343.68         3.96 o                         
  21   5   3        178.83        168.79         3.85 o                         
 -26   6   3        745.19        796.26         6.08 o                         
 -24   6   3        387.75        383.48         4.21 o                         
 -22   6   3         54.26         43.20         1.96 o                         
 -20   6   3        816.53        826.44         6.26 o                         
 -18   6   3        144.27        120.76         2.72 o                         
 -16   6   3        901.73        829.98         5.00 o                         
 -14   6   3       3913.72       4077.99        17.94 o                         
 -12   6   3        246.67        203.69         2.65 o                         
 -10   6   3       7578.03       7486.21        31.71 o                         
  -8   6   3        134.59        166.37         2.16 o                         
  -6   6   3        367.41        341.73         2.52 o                         
  -4   6   3        191.82        173.29         2.03 o                         
  -2   6   3       2926.26       2911.11        12.04 o                         
   0   6   3       3086.96       3009.90        12.35 o                         
   2   6   3        261.40        235.64         3.62 o                         
   4   6   3         35.64         28.98         2.98 o                         
   6   6   3       3388.22       3666.26        18.72 o                         
   8   6   3        540.34        548.36         5.23 o                         
  10   6   3        201.95        221.32         3.82 o                         
  12   6   3         12.21          2.95         2.03 o                         
  14   6   3         89.99         61.03         2.91 o                         
  16   6   3       1674.05       1668.81        12.52 o                         
  18   6   3        160.43        168.65         4.47 o                         
  20   6   3         32.23         30.70         2.35 o                         
  22   6   3         17.11         30.72         2.45 o                         
 -25   7   3         18.25         15.76         2.08 o                         
 -23   7   3         70.34         73.44         2.70 o                         
 -21   7   3         81.97         69.31         2.19 o                         
 -19   7   3         48.03         54.23         2.39 o                         
 -17   7   3        376.92        359.08         5.09 o                         
 -15   7   3        130.08        107.76         2.50 o                         
 -13   7   3        255.90        270.51         2.84 o                         
 -11   7   3       2502.98       2705.72        12.32 o                         
  -9   7   3       3304.71       3377.37        15.63 o                         
  -7   7   3          0.00          0.63         1.59 o                         
  -5   7   3          3.18         12.83         1.66 o                         
  -3   7   3        927.76       1043.00         5.08 o                         
  -1   7   3       5508.48       5655.29        23.30 o                         
   1   7   3        568.44        726.06         3.96 o                         
   3   7   3       1298.63       1202.31         7.06 o                         
   5   7   3        958.77        871.87         6.05 o                         
   7   7   3       2245.45       2471.19        12.75 o                         
   9   7   3        629.39        705.46         5.80 o                         
  11   7   3        518.85        534.86         5.52 o                         
  13   7   3         85.15         74.34         3.25 o                         
  15   7   3         26.88         22.90         2.82 o                         
  17   7   3       2079.28       1959.50        14.43 o                         
  19   7   3         71.50         62.02         3.46 o                         
  21   7   3         30.37         19.01         3.54 o                         
 -24   8   3       1351.70       1363.97        11.61 o                         
 -22   8   3        198.51        199.19         7.01 o                         
 -20   8   3         14.54         -1.08         2.52 o                         
 -18   8   3        546.35        551.80         4.80 o                         
 -16   8   3        603.51        588.10         4.34 o                         
 -14   8   3         38.82         34.65         1.57 o                         
 -12   8   3       2494.69       2573.17        11.92 o                         
 -10   8   3        440.40        417.35         3.39 o                         
  -8   8   3       1182.66       1179.55         5.80 o                         
  -6   8   3          1.54          0.91         1.08 o                         
  -4   8   3        736.04        801.54         4.24 o                         
  -2   8   3        480.49        425.68         3.10 o                         
   0   8   3        294.12        355.16         2.75 o                         
   2   8   3        532.97        556.64         3.83 o                         
   4   8   3        944.73        942.33         6.48 o                         
   6   8   3        158.25        155.83         3.30 o                         
   8   8   3        214.00        221.69         3.89 o                         
  10   8   3        218.54        214.69         4.59 o                         
  12   8   3         20.63         24.60         2.22 o                         
  14   8   3        177.23        188.86         4.23 o                         
  16   8   3       1242.87       1200.86         9.73 o                         
  18   8   3        112.67         97.15         3.69 o                         
  20   8   3        781.91        758.34        16.98 o                         
 -23   9   3        311.83        317.90         6.55 o                         
 -21   9   3          2.15         -3.29         3.29 o                         
 -19   9   3          0.20         -2.45         2.66 o                         
 -17   9   3        844.28        849.08         6.62 o                         
 -15   9   3          2.52          1.19         1.67 o                         
 -13   9   3        223.57        253.70         3.10 o                         
 -11   9   3       2730.43       2797.79        14.79 o                         
  -9   9   3          0.24         -1.25         1.25 o                         
  -7   9   3        268.64        262.37         2.77 o                         
  -5   9   3         73.13         72.66         1.80 o                         
  -3   9   3        220.59        217.05         2.59 o                         
  -1   9   3        448.89        466.05         3.21 o                         
   1   9   3         95.70         87.99         2.42 o                         
   3   9   3         42.25         50.02         1.91 o                         
   5   9   3        376.15        399.80         4.56 o                         
   7   9   3         29.95         33.29         2.27 o                         
   9   9   3        328.15        330.51         4.72 o                         
  11   9   3        301.15        318.61         4.75 o                         
  13   9   3         66.13         62.09         3.38 o                         
  15   9   3        619.12        600.82         6.47 o                         
  17   9   3        322.77        313.79         6.55 o                         
  19   9   3        275.19        229.53         5.93 o                         
 -22  10   3        344.29        339.13         6.17 o                         
 -20  10   3        515.20        515.11         6.58 o                         
 -18  10   3          0.23         -0.65         2.86 o                         
 -16  10   3        518.13        532.31         5.40 o                         
 -14  10   3       1221.93       1239.72         7.74 o                         
 -12  10   3         31.25         41.41         1.74 o                         
 -10  10   3        845.95        821.75         4.76 o                         
  -8  10   3          0.11         -0.68         1.40 o                         
  -6  10   3          0.08         -1.23         1.50 o                         
  -4  10   3        406.67        389.68         3.34 o                         
  -2  10   3        465.97        487.73         3.53 o                         
   0  10   3        245.16        219.04         2.75 o                         
   2  10   3         33.63         28.26         2.75 o                         
   4  10   3        241.94        256.95         4.33 o                         
   6  10   3       1632.05       1689.61        10.88 o                         
   8  10   3         55.61         46.90         2.44 o                         
  10  10   3         91.10         86.55         3.03 o                         
  12  10   3         15.56         14.64         2.56 o                         
  14  10   3        465.57        485.06         5.96 o                         
  16  10   3        522.97        527.01         6.30 o                         
 -21  11   3          4.39          5.29         2.95 o                         
 -19  11   3         74.80         59.60         3.01 o                         
 -17  11   3         73.12         63.08         3.17 o                         
 -15  11   3          2.03         -1.99         2.70 o                         
 -13  11   3         27.73         19.35         1.91 o                         
 -11  11   3        726.29        701.12         5.34 o                         
  -9  11   3        856.60        887.63         5.02 o                         
  -7  11   3          0.00          1.32         1.43 o                         
  -5  11   3         46.37         53.86         1.89 o                         
  -3  11   3         96.30        110.12         2.51 o                         
  -1  11   3        585.46        614.30         4.02 o                         
   1  11   3       1125.93       1206.96         6.84 o                         
   3  11   3         65.36         53.50         2.57 o                         
   5  11   3        432.51        434.66         5.33 o                         
   7  11   3        689.33        724.48         6.50 o                         
   9  11   3        144.88        161.04         4.48 o                         
  11  11   3        120.12        119.88         3.62 o                         
  13  11   3          1.17         -2.56         2.56 o                         
  15  11   3         45.82         41.15         3.07 o                         
 -18  12   3        363.78        371.39         6.52 o                         
 -16  12   3        382.40        429.94         6.17 o                         
 -14  12   3         96.81         86.40         3.34 o                         
 -12  12   3       1105.66       1116.36         9.24 o                         
 -10  12   3         57.34         54.28         2.05 o                         
  -8  12   3        864.03        845.23         5.55 o                         
  -6  12   3          0.25         -1.62         1.62 o                         
  -4  12   3        163.72        174.92         3.14 o                         
  -2  12   3        127.56        121.07         2.73 o                         
   0  12   3         22.58         18.75         1.86 o                         
   2  12   3          0.08         -2.16         2.16 o                         
   4  12   3        233.57        250.93         4.56 o                         
   6  12   3          0.23         -1.11         2.30 o                         
   8  12   3         22.75         20.44         2.56 o                         
  10  12   3        176.45        179.05         4.87 o                         
  12  12   3          0.07         -1.99         2.78 o                         
  14  12   3        112.52        107.41         3.99 o                         
 -17  13   3        359.29        338.87         6.67 o                         
 -15  13   3         19.17         18.10         3.13 o                         
 -13  13   3        215.51        254.17         5.62 o                         
 -11  13   3        342.08        302.02         5.04 o                         
  -9  13   3        105.48         94.26         3.76 o                         
  -7  13   3          5.42          4.70         1.69 o                         
  -5  13   3          4.66          3.46         1.72 o                         
  -3  13   3          0.01         -1.26         1.59 o                         
  -1  13   3        207.91        201.40         3.19 o                         
   1  13   3          0.27         -2.05         2.05 o                         
   3  13   3        137.38        168.27         4.46 o                         
   5  13   3         34.55         27.52         2.59 o                         
   7  13   3         57.46         53.14         2.88 o                         
   9  13   3        134.14        124.63         4.30 o                         
  11  13   3         60.76         53.95         3.17 o                         
 -12  14   3         29.68         33.45         2.84 o                         
 -10  14   3         70.20         59.17         2.92 o                         
  -8  14   3         18.08          8.19         1.89 o                         
  -6  14   3         25.97         28.70         1.90 o                         
  -4  14   3        193.93        195.29         3.54 o                         
  -2  14   3        161.01        170.27         3.41 o                         
   0  14   3         23.25         12.17         2.40 o                         
   2  14   3          2.33          2.07         2.75 o                         
   4  14   3        193.76        243.54         6.03 o                         
   6  14   3        603.25        626.16         6.69 o                         
   8  14   3        141.06        135.15         4.29 o                         
  -7  15   3          0.74         -0.60         1.93 o                         
  -5  15   3         11.37          5.24         1.97 o                         
  -3  15   3          0.26         -2.07         2.07 o                         
  -1  15   3         15.50          9.69         2.46 o                         
   1  15   3        568.67        528.07         6.58 o                         
   3  15   3          0.34         -2.86         2.86 o                         
 -30   0   4       1473.40       1659.74        17.71 o                         
 -28   0   4        471.52        522.24         9.31 o                         
 -26   0   4          0.42         -1.66         2.35 o                         
 -24   0   4          6.53          7.26         2.46 o                         
 -22   0   4        407.73        450.79         5.85 o                         
 -20   0   4         71.08         63.91         3.23 o                         
 -18   0   4       2416.68       2356.99        14.98 o                         
 -16   0   4       6809.16       7166.97        41.48 o                         
 -14   0   4         25.35         17.68         1.57 o                         
 -10   0   4         53.85         15.63         1.49 o                         
  -8   0   4       9627.30       9926.13       149.40 o                         
  -6   0   4       3068.96       2606.52        15.77 o                         
   0   0   4       4023.29       3954.43        21.64 o                         
   2   0   4       3483.43       3410.29        19.02 o                         
   4   0   4       2823.69       2615.57        15.81 o                         
   6   0   4       3146.24       3052.67        20.60 o                         
   8   0   4      10586.57      10225.65        63.02 o                         
  10   0   4         36.40         29.65         2.22 o                         
  12   0   4        844.01        892.91         9.94 o                         
  14   0   4        210.83        188.47         4.56 o                         
  16   0   4       5834.91       4681.57        30.90 o                         
  18   0   4        154.12        148.09         5.11 o                         
  20   0   4        965.75        992.02         9.65 o                         
  22   0   4         49.60         41.74         3.33 o                         
 -29   1   4         50.79         59.39         2.86 o                         
 -27   1   4          0.79         -0.29         1.93 o                         
 -25   1   4        100.22         93.57         2.54 o                         
 -23   1   4        136.87        134.64         3.13 o                         
 -21   1   4       2100.09       2129.87        13.85 o                         
 -19   1   4          1.16          1.32         1.33 o                         
 -17   1   4         22.91         12.21         1.28 o                         
 -15   1   4        840.73        926.92         4.99 o                         
 -13   1   4       2389.81       2661.53        11.98 o                         
 -11   1   4        567.43        537.76         3.41 o                         
  -9   1   4        470.37        601.48         3.18 o                         
  -7   1   4       1659.75       1637.03         6.93 o                         
  -5   1   4       4579.92       4838.53        20.56 o                         
  -3   1   4       1871.64       1909.76         8.66 o                         
  -1   1   4       4916.76       5483.41        24.12 o                         
   1   1   4       4104.66       3918.48        15.69 o                         
   3   1   4       4856.23       4901.72        20.21 o                         
   5   1   4        181.61        203.09         2.41 o                         
   7   1   4        102.28         75.04         1.87 o                         
   9   1   4        365.25        442.85         3.33 o                         
  11   1   4         55.22         70.03         1.70 o                         
  13   1   4          3.70          1.71         1.74 o                         
  15   1   4        559.21        520.08         5.19 o                         
  17   1   4        121.23         69.40         2.19 o                         
  19   1   4       2088.03       1862.47        10.32 o                         
  21   1   4        501.05        524.88         6.26 o                         
 -28   2   4          0.88          0.08         2.40 o                         
 -26   2   4          3.16          7.00         1.85 o                         
 -24   2   4          4.76          3.75         1.68 o                         
 -22   2   4         91.59         84.20         2.26 o                         
 -20   2   4        560.55        516.96         4.47 o                         
 -18   2   4         13.74         23.30         1.41 o                         
 -16   2   4         12.63         14.49         1.25 o                         
 -14   2   4         13.00         20.21         1.29 o                         
 -12   2   4        351.20        382.24         2.89 o                         
 -10   2   4        608.38        619.28         3.53 o                         
  -8   2   4         12.95         29.84         1.09 o                         
  -6   2   4       2561.77       2440.95        10.12 o                         
  -4   2   4          6.76          9.54         1.02 o                         
  -2   2   4       1031.02       1116.41         5.34 o                         
   0   2   4        155.10        172.24         2.00 o                         
   2   2   4          5.53          4.52         0.97 o                         
   4   2   4         60.48         65.06         1.73 o                         
   6   2   4        336.50        351.25         2.79 o                         
   8   2   4         80.48         69.33         1.71 o                         
  10   2   4        274.00        251.24         2.71 o                         
  12   2   4         10.85          9.37         1.45 o                         
  14   2   4          8.91         -1.13         1.80 o                         
  16   2   4         27.99         33.07         2.24 o                         
  18   2   4          0.20          0.87         1.88 o                         
  20   2   4         16.03         13.21         2.05 o                         
  22   2   4         28.99         33.78         2.41 o                         
 -29   3   4        181.79        214.65         4.62 o                         
 -27   3   4         14.00         15.81         2.40 o                         
 -25   3   4        184.34        190.26         3.63 o                         
 -23   3   4         12.36         12.99         1.73 o                         
 -21   3   4       1600.64       1676.78         8.61 o                         
 -19   3   4        132.19        101.69         2.80 o                         
 -17   3   4         28.90         19.81         1.40 o                         
 -15   3   4        151.89        141.87         2.33 o                         
 -13   3   4       2125.86       2336.82        10.35 o                         
 -11   3   4        376.30        450.48         3.11 o                         
  -9   3   4        684.33        813.80         5.87 o                         
  -7   3   4       1536.03       1452.57         6.71 o                         
  -5   3   4       6560.02       6617.11        25.96 o                         
  -3   3   4        148.28        155.50         2.45 o                         
  -1   3   4       8928.61       9381.87        40.77 o                         
   1   3   4        173.31        175.83         2.21 o                         
   3   3   4        832.99        882.64        10.20 o                         
   5   3   4          0.85          1.88         1.11 o                         
   7   3   4        346.69        335.95         2.83 o                         
   9   3   4        201.44        222.62         2.55 o                         
  11   3   4          6.53          3.40         1.35 o                         
  13   3   4         10.61          2.21         1.71 o                         
  15   3   4        112.46        101.78         3.33 o                         
  17   3   4         29.19         52.16         2.37 o                         
  19   3   4       1797.91       1632.21        10.29 o                         
  21   3   4        508.57        504.53         5.49 o                         
 -28   4   4        466.56        517.19         6.39 o                         
 -26   4   4          3.94          0.37         1.94 o                         
 -24   4   4         35.27         33.94         1.93 o                         
 -22   4   4        190.53        203.72         3.41 o                         
 -20   4   4        126.90        124.26         2.99 o                         
 -18   4   4        666.02        627.84         4.36 o                         
 -16   4   4       4062.24       4179.56        17.74 o                         
 -14   4   4         24.45          9.08         1.22 o                         
 -12   4   4      17572.92      18579.86       113.44 o                         
 -10   4   4         54.32         51.10         2.13 o                         
  -8   4   4       3602.30       3664.78        15.00 o                         
  -6   4   4        658.57        601.46         8.34 o                         
  -2   4   4       3653.63       4166.62        51.23 o                         
   0   4   4       2106.84       2026.24         8.93 o                         
   2   4   4       1954.08       2028.42         9.34 o                         
   4   4   4        674.45        658.54         3.98 o                         
   6   4   4        883.99        788.66         4.50 o                         
   8   4   4       4909.71       4797.78        20.79 o                         
  10   4   4         82.22         82.79         1.90 o                         
  12   4   4        447.70        445.37         3.97 o                         
  14   4   4        190.90        181.99         3.23 o                         
  16   4   4       4599.38       3954.10        19.40 o                         
  18   4   4         49.17         44.63         2.18 o                         
  20   4   4        567.66        598.89         5.51 o                         
 -27   5   4         35.37         36.37         2.44 o                         
 -25   5   4         85.62         93.60         3.13 o                         
 -23   5   4        156.51        143.51         3.58 o                         
 -21   5   4        662.25        662.17         4.79 o                         
 -19   5   4        205.21        216.56         3.21 o                         
 -17   5   4          6.86          8.84         1.41 o                         
 -15   5   4        816.28        837.05         4.82 o                         
 -13   5   4        889.99        964.58         5.20 o                         
 -11   5   4       1013.86       1006.83         5.26 o                         
  -9   5   4        620.00        643.81         3.87 o                         
  -7   5   4          8.48         14.66         1.04 o                         
  -5   5   4         34.78         30.61         1.16 o                         
  -3   5   4       1232.04       1070.11         5.34 o                         
  -1   5   4       2075.00       1966.93         8.79 o                         
   1   5   4       2439.96       2716.82        11.75 o                         
   3   5   4       4055.39       3661.47        15.43 o                         
   5   5   4        366.10        296.47         2.62 o                         
   7   5   4        852.65        859.38         4.85 o                         
   9   5   4          7.79         12.50         1.34 o                         
  11   5   4        263.22        283.09         3.02 o                         
  13   5   4         11.48          4.73         1.60 o                         
  15   5   4        513.61        515.13         4.89 o                         
  17   5   4        866.90        767.95         5.85 o                         
  19   5   4       1082.74        944.28         6.77 o                         
  21   5   4        267.13        296.12         4.49 o                         
 -26   6   4         21.72         16.13         2.16 o                         
 -24   6   4          2.19         -0.42         1.76 o                         
 -22   6   4        299.29        290.95         3.85 o                         
 -20   6   4       2047.28       2005.70        12.26 o                         
 -18   6   4          9.29         12.54         1.75 o                         
 -16   6   4         70.76         47.99         1.63 o                         
 -14   6   4         87.86         84.15         2.05 o                         
 -12   6   4        829.10        918.97         5.03 o                         
 -10   6   4       1563.49       1503.20         7.23 o                         
  -8   6   4          3.38          4.72         1.10 o                         
  -6   6   4       5609.89       5406.68        21.61 o                         
  -4   6   4        149.69        135.48         2.13 o                         
  -2   6   4       2672.84       2853.16        12.80 o                         
   0   6   4        326.66        314.33         2.80 o                         
   2   6   4         36.12         34.12         1.43 o                         
   4   6   4        361.82        343.20         2.82 o                         
   6   6   4       1062.15       1064.10         6.33 o                         
   8   6   4         80.36         80.80         2.32 o                         
  10   6   4        802.10        796.45         5.46 o                         
  12   6   4         87.35         78.14         2.36 o                         
  14   6   4         51.73         35.56         2.50 o                         
  16   6   4         86.95        101.06         3.08 o                         
  18   6   4          0.01         -0.99         2.35 o                         
  20   6   4         72.24         62.80         2.94 o                         
 -27   7   4         46.33         50.23         2.36 o                         
 -25   7   4        184.36        191.97         4.20 o                         
 -23   7   4         26.18         24.51         1.94 o                         
 -21   7   4        335.98        382.24         3.94 o                         
 -19   7   4         53.10         53.49         2.13 o                         
 -17   7   4         28.71         20.93         1.70 o                         
 -15   7   4       1545.85       1531.81         7.94 o                         
 -13   7   4        824.92        913.09         5.40 o                         
 -11   7   4       1683.34       1790.23         8.75 o                         
  -9   7   4        725.21        793.25        10.48 o                         
  -7   7   4         82.25        108.31         2.61 o                         
  -5   7   4       1615.35       1649.75         7.49 o                         
  -3   7   4        191.73        226.09         2.51 o                         
  -1   7   4       5948.35       6146.83        26.30 o                         
   1   7   4        377.69        363.37         2.91 o                         
   3   7   4         14.04         18.20         1.31 o                         
   5   7   4        143.82        145.81         3.31 o                         
   7   7   4        260.80        240.40         3.82 o                         
   9   7   4          9.09          0.28         1.80 o                         
  11   7   4         19.42         22.01         3.56 o                         
  13   7   4         50.40         44.57         3.25 o                         
  15   7   4          0.14         -0.36         2.85 o                         
  17   7   4        145.12        183.18         5.81 o                         
  19   7   4        952.09        878.84        16.39 o                         
 -26   8   4          9.15          7.95         2.09 o                         
 -24   8   4         69.88         67.74         2.53 o                         
 -22   8   4          3.15          0.68         1.79 o                         
 -20   8   4         84.05        110.10         5.74 o                         
 -18   8   4         52.68         54.46         1.88 o                         
 -16   8   4       1095.91       1077.23         6.31 o                         
 -14   8   4         52.36         33.19         1.69 o                         
 -12   8   4       4285.35       4429.77        20.43 o                         
 -10   8   4         45.55         55.12         1.56 o                         
  -8   8   4        235.42        228.01         2.67 o                         
  -6   8   4         37.95         28.79         1.31 o                         
  -4   8   4       3523.10       3588.30        14.41 o                         
  -2   8   4        124.94        144.13         2.59 o                         
   0   8   4        815.05        755.97         4.30 o                         
   2   8   4        372.78        385.13         3.42 o                         
   4   8   4          5.30          6.98         1.95 o                         
   6   8   4         76.75         75.58         2.59 o                         
   8   8   4        562.83        566.37         5.13 o                         
  10   8   4         97.57        107.24         3.15 o                         
  12   8   4        118.78        107.11         3.92 o                         
  14   8   4         49.41         54.65         2.64 o                         
  16   8   4       2176.69       2036.24        15.58 o                         
  18   8   4          0.57         -2.59         3.14 o                         
 -23   9   4         47.07         38.08         2.39 o                         
 -21   9   4         80.33         65.56         2.98 o                         
 -19   9   4        112.14        113.20         2.89 o                         
 -17   9   4         10.59          5.60         1.64 o                         
 -15   9   4         84.56         87.40         3.42 o                         
 -13   9   4        143.90        145.82         2.96 o                         
 -11   9   4        272.21        255.44         3.42 o                         
  -9   9   4        830.86        809.13         4.96 o                         
  -7   9   4        276.88        312.88         2.97 o                         
  -5   9   4        903.87        933.78         4.98 o                         
  -3   9   4         19.08         13.10         1.40 o                         
  -1   9   4        692.98        620.53         3.96 o                         
   1   9   4        367.44        424.66         3.46 o                         
   3   9   4        727.03        681.78         5.69 o                         
   5   9   4         87.21         71.56         2.76 o                         
   7   9   4        458.19        483.49         5.16 o                         
   9   9   4         44.83         49.06         2.63 o                         
  11   9   4        250.40        257.29         7.76 o                         
  13   9   4        102.84         86.50         3.02 o                         
  15   9   4        189.57        210.36         5.37 o                         
  17   9   4       1249.80       1278.57        10.75 o                         
 -22  10   4         82.36         73.09         2.98 o                         
 -20  10   4       1188.51       1265.82         9.43 o                         
 -18  10   4          1.53         -1.60         1.88 o                         
 -16  10   4         72.44         66.69         3.18 o                         
 -14  10   4         68.97         62.67         2.11 o                         
 -12  10   4        475.28        538.98         4.46 o                         
 -10  10   4        790.37        740.02         5.34 o                         
  -8  10   4          0.14         -0.45         1.43 o                         
  -6  10   4       1642.43       1654.17         8.24 o                         
  -4  10   4          8.28          4.77         1.49 o                         
  -2  10   4       1545.88       1637.24         7.95 o                         
   0  10   4         88.39         78.91         2.06 o                         
   2  10   4         51.88         50.29         2.36 o                         
   4  10   4        422.97        452.81         4.87 o                         
   6  10   4        429.35        458.45         5.22 o                         
   8  10   4          0.13         -0.92         2.50 o                         
  10  10   4        227.19        230.05         4.80 o                         
  12  10   4        127.70        117.06         4.46 o                         
  14  10   4         94.92         77.65         3.04 o                         
  16  10   4          6.57         13.09         3.23 o                         
 -21  11   4         25.71         20.54         3.08 o                         
 -19  11   4          8.45          3.12         2.97 o                         
 -17  11   4         40.81         46.22         2.62 o                         
 -15  11   4       1031.66       1076.40         7.38 o                         
 -13  11   4        267.26        291.50         3.68 o                         
 -11  11   4       1079.93       1093.56         6.46 o                         
  -9  11   4        240.85        252.68         3.54 o                         
  -7  11   4          9.11          6.07         1.58 o                         
  -5  11   4        214.10        185.89         3.06 o                         
  -3  11   4        105.14         91.99         2.54 o                         
  -1  11   4       2010.19       2112.24        10.09 o                         
   1  11   4        412.32        430.33         3.93 o                         
   3  11   4         14.81         15.71         2.27 o                         
   5  11   4        170.49        195.22         4.42 o                         
   7  11   4         14.19          7.99         2.96 o                         
   9  11   4         56.80         54.32         3.22 o                         
  11  11   4          3.90          0.98         2.47 o                         
  13  11   4        140.61        136.56         4.40 o                         
 -18  12   4        249.45        258.64         6.30 o                         
 -16  12   4        130.09        109.61         3.49 o                         
 -14  12   4         24.67         27.86         2.15 o                         
 -12  12   4        966.68        937.61         6.10 o                         
 -10  12   4          1.65          1.59         1.71 o                         
  -8  12   4          8.45          1.38         1.56 o                         
  -6  12   4          8.61         11.86         1.59 o                         
  -4  12   4        678.66        623.09         4.42 o                         
  -2  12   4         11.13         18.34         2.04 o                         
   0  12   4        140.96        139.59         3.27 o                         
   2  12   4         48.00         42.29         2.70 o                         
   4  12   4         88.81         74.06         3.12 o                         
   6  12   4        337.84        371.97         5.91 o                         
   8  12   4          2.81          1.87         2.63 o                         
  10  12   4         48.14         39.60         3.74 o                         
  12  12   4         61.60         46.80         2.80 o                         
 -15  13   4          9.75         14.35         3.18 o                         
 -13  13   4         20.45         23.53         2.91 o                         
 -11  13   4         18.94          9.69         2.04 o                         
  -9  13   4        678.51        663.01         5.22 o                         
  -7  13   4        215.85        227.36         3.84 o                         
  -5  13   4        555.62        570.09         4.99 o                         
  -3  13   4        128.81        120.22         3.03 o                         
  -1  13   4        380.29        370.19         4.36 o                         
   1  13   4         25.62         11.65         2.66 o                         
   3  13   4          7.13          8.66         2.62 o                         
   5  13   4          2.48         -0.17         2.73 o                         
   7  13   4        110.35        114.90         5.05 o                         
   9  13   4         19.82         22.42         3.74 o                         
 -12  14   4        181.64        194.62         4.63 o                         
 -10  14   4        236.50        230.12         4.24 o                         
  -8  14   4          2.33          0.71         1.94 o                         
  -6  14   4        211.74        189.94         3.92 o                         
  -4  14   4          2.37          0.12         1.82 o                         
  -2  14   4        582.86        593.09         5.53 o                         
   0  14   4         15.29          6.30         2.55 o                         
   2  14   4         50.99         44.08         3.03 o                         
   4  14   4        248.05        292.70         5.71 o                         
  -5  15   4         46.14         24.31         2.77 o                         
  -3  15   4         49.72         29.65         2.00 o                         
 -29   1   5       1012.83       1164.16         9.13 o                         
 -27   1   5        359.08        389.07         4.28 o                         
 -25   1   5         21.35         13.02         1.77 o                         
 -23   1   5        713.84        608.93         4.50 o                         
 -21   1   5        229.69        167.70         2.94 o                         
 -19   1   5        612.61        562.10         4.03 o                         
 -17   1   5        374.28        342.95         3.14 o                         
 -15   1   5       1178.06       1223.03         6.43 o                         
 -13   1   5       8074.52       8072.30        34.14 o                         
 -11   1   5       3969.37       3635.00        13.97 o                         
  -9   1   5        569.95        481.97         3.03 o                         
  -7   1   5       1181.02       1452.56         7.93 o                         
  -5   1   5        873.88        828.12         7.02 o                         
  -3   1   5       1034.59       1254.29         5.85 o                         
  -1   1   5       4239.80       4342.73        17.47 o                         
   1   1   5        142.98         95.21         1.88 o                         
   3   1   5       1189.36       1037.79         5.26 o                         
   5   1   5        790.69        900.30         4.95 o                         
   7   1   5         11.64          5.57         1.20 o                         
   9   1   5        119.88        129.53         2.36 o                         
  11   1   5        479.01        483.12         7.22 o                         
  13   1   5       1082.74        950.43         6.43 o                         
  15   1   5       1955.26       1974.40        11.57 o                         
  17   1   5        609.43        558.40         5.36 o                         
  19   1   5          9.13          6.41         2.23 o                         
  21   1   5         11.35         18.48         2.35 o                         
 -30   2   5        378.92        527.13         5.93 o                         
 -28   2   5        558.44        703.91         5.60 o                         
 -26   2   5        666.48        565.19         4.78 o                         
 -24   2   5          0.92          5.69         1.70 o                         
 -22   2   5       1681.80       1531.58         7.88 o                         
 -20   2   5        101.27        191.72         3.07 o                         
 -18   2   5        496.56        419.14         3.52 o                         
 -16   2   5        175.71        129.57         2.48 o                         
 -14   2   5        108.71         92.05         2.16 o                         
 -12   2   5         53.54         60.08         1.55 o                         
 -10   2   5          8.72         22.47         1.16 o                         
  -8   2   5       1014.47        947.58         4.76 o                         
  -6   2   5       1659.55       1777.90         9.73 o                         
   0   2   5       5000.08       5067.57        20.23 o                         
   2   2   5        309.99        245.31         2.40 o                         
   4   2   5        960.53       1057.49         5.56 o                         
   6   2   5        878.41        935.48         5.16 o                         
   8   2   5        308.82        301.33         2.82 o                         
  10   2   5        244.92        266.19         3.77 o                         
  12   2   5       3582.54       3386.44        15.47 o                         
  14   2   5       3262.28       3041.12        15.56 o                         
  16   2   5        748.48        718.01         6.38 o                         
  18   2   5        231.86        296.01         4.21 o                         
  20   2   5         46.79         53.73         2.68 o                         
 -29   3   5       1052.09       1191.71         7.88 o                         
 -27   3   5         24.06         31.76         2.07 o                         
 -25   3   5         81.55         82.84         2.55 o                         
 -23   3   5       1491.68       1365.55         7.37 o                         
 -21   3   5        368.27        306.52         3.91 o                         
 -19   3   5        217.80        210.92         3.25 o                         
 -17   3   5        341.58        349.43         3.44 o                         
 -15   3   5       1484.91       1663.01         7.99 o                         
 -13   3   5       6818.66       6802.61        28.00 o                         
 -11   3   5       1287.34       1215.48         6.31 o                         
  -9   3   5         20.95         10.82         1.17 o                         
  -7   3   5        376.59        451.70         3.14 o                         
  -5   3   5        805.28        864.98         4.48 o                         
  -3   3   5        483.00        631.81         3.74 o                         
  -1   3   5         69.36         66.09         1.57 o                         
   1   3   5        747.88        684.54         4.10 o                         
   3   3   5        270.41        230.57         2.35 o                         
   5   3   5       2640.12       2616.90        11.49 o                         
   7   3   5          2.98          1.11         1.15 o                         
   9   3   5         13.11          9.79         1.29 o                         
  11   3   5        486.78        500.76         4.62 o                         
  13   3   5       1643.25       1446.48         7.70 o                         
  15   3   5        707.98        697.63         5.46 o                         
  17   3   5        429.40        388.07         5.15 o                         
  19   3   5          2.73          2.10         2.24 o                         
 -28   4   5        162.30        183.83         4.46 o                         
 -26   4   5          4.99          4.77         1.97 o                         
 -24   4   5         68.81         61.63         2.21 o                         
 -22   4   5         88.43         73.24         2.11 o                         
 -20   4   5        257.98        239.35         3.22 o                         
 -18   4   5          5.40          6.26         1.49 o                         
 -16   4   5        971.47        955.51         5.55 o                         
 -14   4   5        431.73        406.48         3.31 o                         
 -12   4   5        191.24        172.54         2.40 o                         
 -10   4   5          4.76          7.58         1.16 o                         
  -8   4   5        541.31        531.94         3.34 o                         
  -6   4   5         51.41         69.58         1.77 o                         
  -4   4   5         16.14         28.00         1.16 o                         
  -2   4   5        747.78        816.63         4.18 o                         
   0   4   5        111.54         96.51         2.05 o                         
   2   4   5        122.27        106.22         2.08 o                         
   4   4   5         28.51         21.15         1.34 o                         
   6   4   5         57.91         65.33         1.75 o                         
   8   4   5       1081.31       1011.14         5.71 o                         
  10   4   5        690.69        664.52         6.84 o                         
  12   4   5         26.42         18.72         1.69 o                         
  14   4   5        173.07        152.51         3.35 o                         
  16   4   5         20.68         16.19         1.90 o                         
  18   4   5          0.03         -1.98         1.98 o                         
  20   4   5         49.40         46.16         2.80 o                         
 -27   5   5        464.58        497.75         4.74 o                         
 -25   5   5        220.22        195.13         3.77 o                         
 -23   5   5          4.47          2.07         1.87 o                         
 -21   5   5         19.33          8.15         1.77 o                         
 -19   5   5        653.13        633.40         4.52 o                         
 -17   5   5         44.18         24.45         1.56 o                         
 -15   5   5         68.34         62.08         1.67 o                         
 -13   5   5       1786.86       1790.79         8.46 o                         
 -11   5   5       2740.79       2608.83        11.18 o                         
  -9   5   5        726.18        702.16         4.07 o                         
  -7   5   5        999.62        947.31         4.88 o                         
  -5   5   5       3185.00       3268.86        13.07 o                         
  -3   5   5        406.32        422.66         2.95 o                         
  -1   5   5       5937.12       6009.61        23.94 o                         
   1   5   5        609.30        619.10         4.04 o                         
   3   5   5        190.37        160.10         2.46 o                         
   5   5   5         13.52         11.67         1.28 o                         
   7   5   5         84.87         85.74         2.05 o                         
   9   5   5          9.60          8.78         1.61 o                         
  11   5   5        165.06        177.67         3.66 o                         
  13   5   5        276.22        252.47         3.39 o                         
  15   5   5       1880.31       1937.00        11.75 o                         
  17   5   5        327.60        317.29         5.20 o                         
  19   5   5         15.40          9.78         2.14 o                         
 -26   6   5         56.75         35.48         2.17 o                         
 -24   6   5          4.71          3.84         1.93 o                         
 -22   6   5        643.90        624.02         4.85 o                         
 -20   6   5         62.25         33.35         1.86 o                         
 -18   6   5         86.49         78.08         2.13 o                         
 -16   6   5         60.23         58.71         1.75 o                         
 -14   6   5          5.09          9.47         1.41 o                         
 -12   6   5         43.75         37.71         1.46 o                         
 -10   6   5        177.26        147.05         2.40 o                         
  -8   6   5         45.88         34.82         2.33 o                         
  -6   6   5        437.94        519.63         5.38 o                         
  -4   6   5      11507.86      11666.96        47.11 o                         
  -2   6   5       9554.47      10383.49        42.08 o                         
   0   6   5        788.82        873.27         4.88 o                         
   2   6   5         34.28         37.65         1.30 o                         
   4   6   5          0.68          1.53         1.20 o                         
   6   6   5        265.96        230.13         2.73 o                         
   8   6   5        386.06        412.30         3.71 o                         
  10   6   5         58.04         68.08         3.04 o                         
  12   6   5       1485.23       1436.63         9.62 o                         
  14   6   5       2473.17       2426.59        13.75 o                         
  16   6   5        175.16        171.06         3.94 o                         
  18   6   5         62.91         81.48         4.11 o                         
 -27   7   5         50.39         45.24         2.42 o                         
 -25   7   5        111.72        111.85         3.79 o                         
 -23   7   5        971.47        951.71         6.71 o                         
 -21   7   5        192.44        174.30         3.52 o                         
 -19   7   5        144.02        130.78         2.99 o                         
 -17   7   5         11.66         17.86         1.66 o                         
 -15   7   5        698.94        742.33         5.44 o                         
 -13   7   5        880.43        870.11         5.14 o                         
 -11   7   5        316.88        332.21         3.25 o                         
  -9   7   5          0.47          0.23         1.27 o                         
  -7   7   5        273.27        263.13         2.84 o                         
  -5   7   5       1312.88       1232.57         6.30 o                         
  -3   7   5         79.34        102.08         2.35 o                         
  -1   7   5        241.09        236.67         2.89 o                         
   1   7   5         47.28         54.49         1.59 o                         
   3   7   5         86.78         81.52         1.82 o                         
   5   7   5       1459.31       1469.47         8.06 o                         
   7   7   5         11.45          7.53         3.58 o                         
   9   7   5        465.23        460.13         7.61 o                         
  11   7   5        432.72        460.76         6.59 o                         
  13   7   5       1572.35       1472.00        11.09 o                         
  15   7   5         81.66         88.17         4.09 o                         
  17   7   5        106.70         84.78         3.97 o                         
 -26   8   5          4.47          3.69         2.09 o                         
 -24   8   5         45.51         47.29         2.27 o                         
 -22   8   5         65.70         53.23         2.53 o                         
 -20   8   5        182.73        189.45         4.28 o                         
 -18   8   5          9.74         10.94         1.79 o                         
 -16   8   5        834.38        806.08         5.41 o                         
 -14   8   5        278.88        286.19         3.39 o                         
 -12   8   5        115.76        123.54         2.86 o                         
 -10   8   5          0.01         -0.73         1.43 o                         
  -8   8   5        249.65        224.37         2.81 o                         
  -6   8   5        147.77        153.57         2.65 o                         
  -4   8   5          2.12          6.24         1.39 o                         
  -2   8   5        671.31        748.73         4.84 o                         
   0   8   5         98.33         99.02         2.42 o                         
   2   8   5          5.28          8.21         1.31 o                         
   4   8   5         79.77         85.79         2.48 o                         
   6   8   5         25.32         21.94         2.19 o                         
   8   8   5        701.36        692.71         9.85 o                         
  10   8   5       1093.25       1089.38        10.09 o                         
  12   8   5          1.55          1.21         2.36 o                         
  14   8   5        418.31        410.76         6.39 o                         
  16   8   5          3.19          0.28         2.93 o                         
 -23   9   5        140.91        142.08         3.27 o                         
 -21   9   5         42.31         51.32         2.20 o                         
 -19   9   5        246.02        246.73         3.59 o                         
 -17   9   5          1.47          5.12         1.66 o                         
 -15   9   5         40.96         42.78         2.02 o                         
 -13   9   5         13.44         11.28         1.98 o                         
 -11   9   5        544.00        513.71         4.16 o                         
  -9   9   5        379.71        373.57         5.17 o                         
  -7   9   5        328.76        314.36         3.56 o                         
  -5   9   5       1980.75       1986.94        10.54 o                         
  -3   9   5          0.21         -1.60         1.60 o                         
  -1   9   5       3020.61       2929.36        14.04 o                         
   1   9   5       1522.82       1527.04         7.66 o                         
   3   9   5         42.09         48.81         1.84 o                         
   5   9   5        284.80        299.09         4.45 o                         
   7   9   5        130.64        135.26         3.96 o                         
   9   9   5         53.78         49.02         3.67 o                         
  11   9   5          3.93          1.68         2.37 o                         
  13   9   5          5.40          6.87         2.58 o                         
  15   9   5        619.76        665.86         7.50 o                         
 -22  10   5        134.39        138.34         5.28 o                         
 -20  10   5        360.07        372.72         4.54 o                         
 -18  10   5          0.78          0.30         1.81 o                         
 -16  10   5        215.01        209.89         3.67 o                         
 -14  10   5        100.59        102.30         2.83 o                         
 -12  10   5        135.66        144.98         4.05 o                         
 -10  10   5         77.25         80.56         2.11 o                         
  -8  10   5         33.89         30.70         1.67 o                         
  -6  10   5          6.58          6.10         1.57 o                         
  -4  10   5       1198.22       1189.60         6.84 o                         
  -2  10   5       2094.47       2215.07        10.44 o                         
   0  10   5         32.13         26.65         1.59 o                         
   2  10   5          0.92         -0.57         1.67 o                         
   4  10   5        127.88        128.82         4.29 o                         
   6  10   5          0.70         -2.28         2.28 o                         
   8  10   5        322.91        313.56         5.32 o                         
  10  10   5         69.21         66.12         3.00 o                         
  12  10   5        315.41        289.33         5.26 o                         
  14  10   5       1041.44       1068.50         9.78 o                         
 -21  11   5         36.27         32.03         2.66 o                         
 -19  11   5        115.22        131.04        10.31 o                         
 -17  11   5         54.41         44.69         2.24 o                         
 -15  11   5        265.91        264.65         3.83 o                         
 -13  11   5          0.10          0.50         1.83 o                         
 -11  11   5        183.68        171.81         3.69 o                         
  -9  11   5          4.44          4.78         1.74 o                         
  -7  11   5        142.80        138.94         3.04 o                         
  -5  11   5        429.83        427.55         4.31 o                         
  -3  11   5         16.95         11.58         1.67 o                         
  -1  11   5        186.92        176.93         3.16 o                         
   1  11   5          3.79          3.10         1.79 o                         
   3  11   5        178.92        209.14         5.30 o                         
   5  11   5        319.08        349.60         5.52 o                         
   7  11   5         18.41          9.94         2.83 o                         
   9  11   5        647.91        694.23         7.62 o                         
  11  11   5        294.35        309.90         6.05 o                         
 -18  12   5         38.17         35.36         2.57 o                         
 -16  12   5        153.27        134.55         4.06 o                         
 -14  12   5         31.57         29.00         2.15 o                         
 -12  12   5          1.07          1.40         2.13 o                         
 -10  12   5         16.37         13.00         2.39 o                         
  -8  12   5          4.08          0.53         2.06 o                         
  -6  12   5        131.02        132.62         3.51 o                         
  -4  12   5         19.25         13.58         2.15 o                         
  -2  12   5        195.85        233.41         4.57 o                         
   0  12   5         33.97         43.40         2.19 o                         
   2  12   5        353.94        371.05         5.52 o                         
   4  12   5        115.64        119.50         5.60 o                         
   6  12   5          0.18         -1.15         3.10 o                         
   8  12   5         13.57         16.17         3.37 o                         
  10  12   5        644.00        657.67        11.15 o                         
 -15  13   5        100.99        109.94         3.23 o                         
 -13  13   5         27.46         31.57         2.16 o                         
 -11  13   5         12.17          5.70         2.04 o                         
  -9  13   5        124.62        112.90         3.86 o                         
  -7  13   5         16.28         13.07         1.92 o                         
  -5  13   5        737.78        659.78         5.50 o                         
  -3  13   5         65.05         57.58         2.19 o                         
  -1  13   5        964.28        892.04         6.50 o                         
   1  13   5        913.18        955.49         9.38 o                         
   3  13   5        188.51        195.06         6.23 o                         
   5  13   5        195.86        203.03         6.00 o                         
   7  13   5        110.47        107.12         4.38 o                         
 -10  14   5          0.33          2.53         2.02 o                         
  -8  14   5         48.99         37.43         2.59 o                         
  -6  14   5         43.14         36.38         2.22 o                         
  -4  14   5         90.42         78.13         3.31 o                         
  -2  14   5        322.61        293.09         5.74 o                         
   0  14   5          4.86         -0.96         3.15 o                         
   2  14   5          1.83          0.35         3.19 o                         
 -30   0   6        250.56        296.11         6.51 o                         
 -28   0   6         13.30          1.81         3.64 o                         
 -26   0   6        422.97        411.31         6.53 o                         
 -24   0   6        315.31        381.12         6.15 o                         
 -22   0   6       2231.60       1932.31        14.61 o                         
 -20   0   6        555.42        433.77         7.63 o                         
 -18   0   6       2889.17       2688.21        18.63 o                         
 -16   0   6        457.87        474.63         5.07 o                         
 -14   0   6       1838.17       2111.08        13.67 o                         
 -12   0   6       1499.56       1577.32        10.00 o                         
 -10   0   6       3046.77       2994.05        17.25 o                         
  -8   0   6         78.78        174.20         6.20 o                         
  -4   0   6      13551.44      14538.96       154.32 o                         
  -2   0   6        833.76        995.70         7.41 o                         
   0   0   6          7.96         24.43         1.76 o                         
   2   0   6       7166.81       6886.25        40.08 o                         
   4   0   6       4467.27       4376.79        28.22 o                         
   6   0   6       5098.03       5438.35        34.77 o                         
   8   0   6      19019.44      18861.21       115.68 o                         
  10   0   6       2078.52       2033.56        14.64 o                         
  12   0   6       1711.32       1583.17        13.67 o                         
  14   0   6        767.76        732.24         8.89 o                         
  16   0   6        144.15        104.68         4.12 o                         
  18   0   6          1.62          4.37         3.06 o                         
 -29   1   6          0.14         -0.11         2.24 o                         
 -27   1   6         29.62         33.07         2.23 o                         
 -25   1   6       3022.13       2642.98        14.45 o                         
 -23   1   6        312.51        303.33         3.62 o                         
 -21   1   6       2025.48       1595.69         8.45 o                         
 -19   1   6         66.34         75.69         2.01 o                         
 -17   1   6        363.29        321.50         3.35 o                         
 -15   1   6         62.95         75.68         2.03 o                         
 -13   1   6        285.57        241.08         2.74 o                         
 -11   1   6         58.73         47.68         1.34 o                         
  -9   1   6       3048.91       3090.65        12.51 o                         
  -7   1   6        561.26        681.95         3.99 o                         
  -5   1   6       3151.21       3815.24        15.64 o                         
  -3   1   6        424.00        394.94         2.96 o                         
  -1   1   6        715.31        759.22         4.24 o                         
   1   1   6         36.52         33.86         1.41 o                         
   3   1   6       3600.12       3382.16        14.61 o                         
   5   1   6       2352.78       2385.34        11.12 o                         
   7   1   6       3186.52       3303.52        14.95 o                         
   9   1   6        417.92        410.58         4.97 o                         
  11   1   6          0.01         -1.04         1.69 o                         
  13   1   6        642.33        615.46         5.63 o                         
  15   1   6         68.69         53.68         2.37 o                         
  17   1   6        974.27       1030.56         8.06 o                         
  19   1   6        132.69        108.81         3.61 o                         
 -28   2   6          6.34          4.25         2.19 o                         
 -26   2   6         62.52         58.51         2.19 o                         
 -24   2   6        139.05        145.28         3.28 o                         
 -22   2   6         75.49         61.86         2.01 o                         
 -20   2   6         83.18         67.93         1.95 o                         
 -18   2   6         51.36         48.10         1.76 o                         
 -16   2   6          4.03          4.69         1.44 o                         
 -14   2   6        376.55        368.61         3.14 o                         
 -12   2   6        153.75        142.80         2.19 o                         
 -10   2   6         60.50         60.78         1.42 o                         
  -8   2   6          4.14          4.02         1.11 o                         
  -6   2   6        416.56        425.37         3.09 o                         
  -4   2   6         75.73        107.30         3.76 o                         
  -2   2   6         50.33         40.22         1.30 o                         
   0   2   6        616.02        592.45         3.68 o                         
   2   2   6         22.18         13.06         1.72 o                         
   4   2   6        110.22        124.82         5.44 o                         
   6   2   6          1.25          7.07         1.36 o                         
   8   2   6          0.45          2.51         3.33 o                         
  10   2   6        208.69        193.25         2.88 o                         
  12   2   6          0.02         -1.67         1.67 o                         
  14   2   6         45.27         50.78         2.35 o                         
  16   2   6        174.06        158.19         4.11 o                         
  18   2   6         19.21         21.26         2.50 o                         
 -29   3   6          9.69          8.73         2.11 o                         
 -27   3   6         64.11         68.31         2.28 o                         
 -25   3   6       2221.76       1926.52        10.03 o                         
 -23   3   6         34.69         39.08         2.53 o                         
 -21   3   6        420.06        304.03         3.70 o                         
 -19   3   6         19.33         27.86         1.91 o                         
 -17   3   6        755.65        694.20         4.45 o                         
 -15   3   6        375.60        378.30         3.38 o                         
 -13   3   6       1741.53       1677.60         8.09 o                         
 -11   3   6       1865.58       1812.15         8.24 o                         
  -9   3   6       2897.63       2854.97        12.09 o                         
  -7   3   6        381.54        456.78         3.23 o                         
  -5   3   6        918.31       1064.66         5.60 o                         
  -3   3   6        630.95        561.55         3.55 o                         
  -1   3   6       1293.45       1312.87         6.27 o                         
   1   3   6         92.55         99.58         2.21 o                         
   3   3   6        497.60        498.27         3.59 o                         
   5   3   6       6749.62       6633.36        27.45 o                         
   7   3   6         48.49         88.29         5.44 o                         
   9   3   6         80.97         72.41         2.72 o                         
  11   3   6        220.29        213.07         3.24 o                         
  13   3   6        193.25        183.53         3.19 o                         
  15   3   6         56.18         46.61         2.27 o                         
  17   3   6       1234.19       1293.39         9.45 o                         
 -28   4   6         40.47         23.10         2.26 o                         
 -26   4   6        462.73        473.82         4.88 o                         
 -24   4   6        139.59        155.26         3.65 o                         
 -22   4   6       2103.17       1897.99         9.99 o                         
 -20   4   6        571.95        483.16         4.19 o                         
 -18   4   6        991.07        948.42         5.69 o                         
 -16   4   6        161.32        157.77         2.84 o                         
 -14   4   6        890.61       1018.18         5.69 o                         
 -12   4   6        609.22        631.52         4.18 o                         
 -10   4   6       1884.95       1872.82         8.17 o                         
  -8   4   6         12.95         14.97         1.57 o                         
  -6   4   6      10177.77      10378.27        40.68 o                         
  -4   4   6       7089.24       7597.91        29.13 o                         
  -2   4   6        455.48        559.14         3.61 o                         
   0   4   6          8.98          8.48         1.26 o                         
   2   4   6       4859.10       4700.45        19.16 o                         
   4   4   6       2081.05       2062.66         9.27 o                         
   6   4   6       4957.07       5174.10        21.80 o                         
   8   4   6      13011.95      13221.73        67.11 o                         
  10   4   6       1002.75        961.00         6.07 o                         
  12   4   6       1136.86       1077.39         6.75 o                         
  14   4   6        406.30        409.91         4.64 o                         
  16   4   6        111.37         94.97         3.22 o                         
  18   4   6         18.93         16.50         2.30 o                         
 -27   5   6        152.48        166.03         3.99 o                         
 -25   5   6       1609.27       1471.53         8.27 o                         
 -23   5   6        357.58        355.79         4.75 o                         
 -21   5   6       2082.39       1850.17         9.68 o                         
 -19   5   6         27.59         29.27         1.91 o                         
 -17   5   6         93.63         82.33         2.19 o                         
 -15   5   6          4.11          5.53         1.63 o                         
 -13   5   6          0.33          3.31         1.55 o                         
 -11   5   6        155.97        172.64         2.68 o                         
  -9   5   6        871.26        823.65         4.47 o                         
  -7   5   6        657.68        613.00         3.94 o                         
  -5   5   6       5908.47       6229.92        24.12 o                         
  -3   5   6         10.02         28.26         1.31 o                         
  -1   5   6          8.15          9.19         1.26 o                         
   1   5   6        132.28        127.13         2.46 o                         
   3   5   6       4147.87       4039.95        18.03 o                         
   5   5   6         77.63         98.14         2.96 o                         
   7   5   6       5752.20       5745.34        24.14 o                         
   9   5   6        863.46        831.40         5.37 o                         
  11   5   6         20.98         21.00         1.64 o                         
  13   5   6        615.78        588.51         4.89 o                         
  15   5   6          0.59          1.62         1.91 o                         
  17   5   6        210.28        235.73         3.89 o                         
 -26   6   6        312.67        281.23         4.61 o                         
 -24   6   6        489.71        473.49         4.81 o                         
 -22   6   6        346.62        311.18         3.99 o                         
 -20   6   6        249.24        233.67         3.63 o                         
 -18   6   6        201.04        189.08         3.21 o                         
 -16   6   6          2.31          0.71         1.69 o                         
 -14   6   6        883.07        897.06         5.27 o                         
 -12   6   6        554.17        546.15         4.40 o                         
 -10   6   6        139.07        147.64         2.66 o                         
  -8   6   6        201.03        193.40         2.49 o                         
  -6   6   6        912.98        850.77         4.57 o                         
  -4   6   6        384.77        396.87         3.07 o                         
  -2   6   6         23.08         10.81         1.31 o                         
   0   6   6       1568.58       1501.93         7.20 o                         
   2   6   6          0.52          1.61         1.03 o                         
   4   6   6        494.67        478.50         3.77 o                         
   6   6   6          6.61         10.77         1.73 o                         
   8   6   6          4.73          7.24         2.16 o                         
  10   6   6        812.81        786.87         5.78 o                         
  12   6   6          3.23         -0.90         1.53 o                         
  14   6   6        248.72        274.36         4.38 o                         
  16   6   6        717.98        706.62         6.66 o                         
 -25   7   6        605.48        517.59         5.01 o                         
 -23   7   6         32.91         37.48         2.09 o                         
 -21   7   6         15.04         15.95         1.91 o                         
 -19   7   6         83.95         76.58         2.35 o                         
 -17   7   6        426.19        406.87         3.99 o                         
 -15   7   6        429.15        422.85         3.99 o                         
 -13   7   6       1427.09       1415.38         7.48 o                         
 -11   7   6       1885.64       1918.98         9.85 o                         
  -9   7   6       1148.96       1152.80         6.25 o                         
  -7   7   6        214.32        203.31         2.91 o                         
  -5   7   6        246.91        266.63         3.08 o                         
  -3   7   6        224.96        187.36         2.81 o                         
  -1   7   6        569.82        548.89         4.20 o                         
   1   7   6        347.89        334.39         3.15 o                         
   3   7   6          2.10          6.66         1.43 o                         
   5   7   6       6274.08       6254.88        26.30 o                         
   7   7   6        650.40        647.73         7.09 o                         
   9   7   6          2.76          1.21         2.08 o                         
  11   7   6        721.54        717.60         5.77 o                         
  13   7   6         11.99          9.33         2.44 o                         
  15   7   6          2.31          0.14         2.50 o                         
 -24   8   6          0.70          1.68         2.10 o                         
 -22   8   6       1415.42       1398.85         8.34 o                         
 -20   8   6        436.46        419.07         4.37 o                         
 -18   8   6         13.38         11.56         1.81 o                         
 -16   8   6         20.60         18.64         1.75 o                         
 -14   8   6         59.69         67.98         2.13 o                         
 -12   8   6          6.61          2.34         1.71 o                         
 -10   8   6        970.45       1007.27         6.08 o                         
  -8   8   6         34.30         51.85         2.27 o                         
  -6   8   6       3149.93       3193.81        21.91 o                         
  -4   8   6       1498.77       1565.03         8.21 o                         
  -2   8   6        101.49        103.15         2.65 o                         
   0   8   6         25.98         10.87         1.49 o                         
   2   8   6       1771.50       1834.28         8.80 o                         
   4   8   6         67.27         62.76         2.12 o                         
   6   8   6       3931.02       4079.02        19.58 o                         
   8   8   6       5095.67       5303.35        28.42 o                         
  10   8   6         16.69         11.15         2.54 o                         
  12   8   6        468.52        474.98         5.85 o                         
  14   8   6         72.91         65.88         3.73 o                         
 -23   9   6        199.51        202.17         3.88 o                         
 -21   9   6        849.54        799.03         5.99 o                         
 -19   9   6         18.00         11.69         2.18 o                         
 -17   9   6         27.81         20.08         1.97 o                         
 -15   9   6         27.13         34.53         1.96 o                         
 -13   9   6          2.80         -0.10         1.67 o                         
 -11   9   6         72.31         79.60         2.20 o                         
  -9   9   6         40.99         33.86         2.09 o                         
  -7   9   6        278.97        273.41         3.39 o                         
  -5   9   6       4252.86       4308.92        18.63 o                         
  -3   9   6        417.03        441.55         4.53 o                         
  -1   9   6        114.43        135.16         3.35 o                         
   1   9   6         93.11         99.32         2.52 o                         
   3   9   6       1752.18       1840.61        10.09 o                         
   5   9   6         97.91        123.02         3.69 o                         
   7   9   6       3185.43       3273.78        18.95 o                         
   9   9   6        626.48        659.54         6.45 o                         
  11   9   6          3.06          5.17         2.59 o                         
  13   9   6        173.62        159.41         4.30 o                         
 -22  10   6        261.93        257.80         4.16 o                         
 -20  10   6        139.83        116.76         3.22 o                         
 -18  10   6         91.70         85.08         2.74 o                         
 -16  10   6          2.73          1.43         2.07 o                         
 -14  10   6        341.73        376.81         4.45 o                         
 -12  10   6        403.71        420.40         4.21 o                         
 -10  10   6         54.62         44.59         1.92 o                         
  -8  10   6        356.82        362.47         4.10 o                         
  -6  10   6        160.82        150.25         3.26 o                         
  -4  10   6        440.66        427.78         4.56 o                         
  -2  10   6         45.50         55.33         1.94 o                         
   0  10   6        667.80        652.44         4.73 o                         
   2  10   6        182.32        163.32         3.57 o                         
   4  10   6        428.28        448.04         6.12 o                         
   6  10   6         24.02         32.00         2.98 o                         
   8  10   6         72.34         72.21         3.25 o                         
  10  10   6        488.04        471.76         6.02 o                         
 -19  11   6        285.44        320.68         4.55 o                         
 -17  11   6         65.13         47.39         2.27 o                         
 -15  11   6         58.32         55.40         2.40 o                         
 -13  11   6        486.10        503.87        10.30 o                         
 -11  11   6        521.69        528.27         4.98 o                         
  -9  11   6        636.25        632.81         5.16 o                         
  -7  11   6        152.95        146.01         3.38 o                         
  -5  11   6          9.99         12.88         1.93 o                         
  -3  11   6         82.53         79.90         2.59 o                         
  -1  11   6        133.08        132.69         3.06 o                         
   1  11   6        257.39        241.97         4.55 o                         
   3  11   6          9.84          9.18         2.72 o                         
   5  11   6       3388.63       3426.59        20.30 o                         
   7  11   6        705.70        758.13        10.45 o                         
   9  11   6        120.91        111.24         4.95 o                         
 -18  12   6        300.06        325.87         5.91 o                         
 -16  12   6          3.12         -0.09         2.12 o                         
 -14  12   6         17.84         19.51         2.44 o                         
 -12  12   6          1.97          1.79         2.02 o                         
 -10  12   6        444.76        469.63         4.52 o                         
  -8  12   6        222.57        216.85         3.90 o                         
  -6  12   6        510.47        495.87         4.73 o                         
  -4  12   6        211.90        219.59         3.79 o                         
  -2  12   6         96.85         66.36         2.37 o                         
   0  12   6         12.85          6.20         2.17 o                         
   2  12   6        322.79        352.78         5.91 o                         
   4  12   6         97.27        113.73         7.22 o                         
   6  12   6       2065.66       2104.11        21.21 o                         
 -13  13   6         35.51         27.33         2.46 o                         
 -11  13   6          0.75         -2.37         2.37 o                         
  -9  13   6          4.34          6.86         2.26 o                         
  -7  13   6         53.70         48.72         2.60 o                         
  -5  13   6       1640.06       1673.33        14.21 o                         
  -3  13   6        492.99        464.02         5.62 o                         
  -1  13   6        189.75        203.20         4.94 o                         
   1  13   6          4.48          6.14         2.81 o                         
   3  13   6        338.25        348.82         6.25 o                         
  -6  14   6          0.00         -0.23         2.69 o                         
 -29   1   7        178.05        216.63         4.63 o                         
 -27   1   7        326.95        301.22         4.58 o                         
 -25   1   7         26.46         36.73         2.28 o                         
 -23   1   7       1718.75       1455.14         8.33 o                         
 -21   1   7          0.02         -1.72         1.72 o                         
 -19   1   7       1567.97       1453.33         8.03 o                         
 -17   1   7       1297.40       1340.79         7.37 o                         
 -15   1   7       2408.62       2316.84        10.36 o                         
 -13   1   7          0.88          3.30         1.27 o                         
 -11   1   7        285.52        226.01         5.36 o                         
  -9   1   7        143.49        128.11         2.93 o                         
  -7   1   7         90.80         87.09         2.20 o                         
  -5   1   7       2745.18       3042.69        12.93 o                         
  -3   1   7        126.48        123.47         2.37 o                         
  -1   1   7        405.52        479.11         3.49 o                         
   1   1   7        355.31        385.82         3.62 o                         
   3   1   7         23.47         31.35         1.53 o                         
   7   1   7        396.24        420.42         3.99 o                         
   9   1   7       2513.58       2542.92        12.68 o                         
  11   1   7          4.89          4.55         1.64 o                         
  13   1   7         21.04          9.13         1.87 o                         
  15   1   7         90.92         69.31         2.77 o                         
 -28   2   7         71.56         77.59         2.76 o                         
 -26   2   7         86.06         92.01         2.65 o                         
 -24   2   7       2677.11       2419.71        13.21 o                         
 -22   2   7        405.99        296.98         3.98 o                         
 -20   2   7        129.99        156.58         7.90 o                         
 -18   2   7         54.90         32.83         2.13 o                         
 -16   2   7         23.19         25.95         1.72 o                         
 -14   2   7         22.01         14.88         1.38 o                         
 -12   2   7        238.07        271.61         2.87 o                         
 -10   2   7       2960.22       3018.06        12.49 o                         
  -8   2   7        878.32       1038.07         5.31 o                         
  -6   2   7        544.58        660.04         9.25 o                         
  -4   2   7      11126.70      11315.79        44.33 o                         
  -2   2   7         71.57        108.51         2.38 o                         
   0   2   7         20.95         12.22         1.34 o                         
   2   2   7        219.69        224.31         3.17 o                         
   4   2   7       1883.56       1884.89         9.42 o                         
   6   2   7       1353.10       1401.45         7.58 o                         
   8   2   7       7866.43       7823.40        32.47 o                         
  10   2   7       1187.83       1264.44         7.33 o                         
  12   2   7        197.56        232.83         3.99 o                         
  14   2   7        250.57        258.66         3.97 o                         
  16   2   7        179.91        216.90         4.39 o                         
 -29   3   7        330.99        387.89         4.69 o                         
 -27   3   7         19.17         16.22         2.10 o                         
 -25   3   7         46.88         62.78         2.40 o                         
 -23   3   7       2689.52       2329.56        12.68 o                         
 -21   3   7        147.10        136.63         3.63 o                         
 -19   3   7       2146.26       2049.11        10.79 o                         
 -17   3   7         95.26        106.48         3.67 o                         
 -15   3   7       2497.19       2464.33        11.03 o                         
 -13   3   7        228.42        235.40         2.85 o                         
 -11   3   7        859.50        780.13         4.51 o                         
  -9   3   7        720.31        705.06         4.31 o                         
  -7   3   7        348.51        337.89         2.98 o                         
  -5   3   7        940.39       1074.14         5.60 o                         
  -3   3   7       1386.91       1348.44         6.62 o                         
  -1   3   7        134.72        142.94         2.51 o                         
   1   3   7         69.42         70.50         1.81 o                         
   3   3   7        336.53        332.62         3.34 o                         
   5   3   7      38251.75      38048.98       357.69 o                         
   7   3   7        712.70        770.06         5.02 o                         
   9   3   7       1594.21       1615.99         8.23 o                         
  11   3   7          5.23          3.89         1.64 o                         
  13   3   7         24.07         13.95         1.93 o                         
  15   3   7         38.55         28.17         2.31 o                         
 -28   4   7         25.07         26.29         2.28 o                         
 -26   4   7          1.57         -0.27         2.16 o                         
 -24   4   7         23.09         20.89         2.04 o                         
 -22   4   7        322.40        316.62         4.03 o                         
 -20   4   7         75.64         68.57         2.24 o                         
 -18   4   7        194.24        204.97         3.66 o                         
 -16   4   7       2815.88       2795.91        13.33 o                         
 -14   4   7        289.76        300.86         3.40 o                         
 -12   4   7       1001.69       1005.09         5.55 o                         
 -10   4   7        352.11        373.13         3.31 o                         
  -8   4   7        104.09        102.76         2.44 o                         
  -6   4   7        234.26        234.91         2.78 o                         
  -4   4   7        416.24        413.36         3.44 o                         
  -2   4   7          7.71          7.05         1.30 o                         
   0   4   7         66.12         68.10         1.70 o                         
   2   4   7       1356.88       1366.05         6.84 o                         
   4   4   7        214.03        251.93         5.10 o                         
   6   4   7       1211.66       1248.22         6.81 o                         
   8   4   7       1852.84       1922.84         9.44 o                         
  10   4   7         18.80         20.84         1.73 o                         
  12   4   7         45.30         55.09         2.18 o                         
  14   4   7        101.99        105.52         3.20 o                         
 -27   5   7        807.11        809.23         6.16 o                         
 -25   5   7          0.02         -1.60         2.04 o                         
 -23   5   7        262.87        245.35         3.87 o                         
 -21   5   7         72.85         52.36         2.16 o                         
 -19   5   7        421.39        389.43         4.36 o                         
 -17   5   7       1087.03       1077.68         8.86 o                         
 -15   5   7       1418.68       1396.51         7.49 o                         
 -13   5   7         18.69         17.26         1.62 o                         
 -11   5   7        184.62        191.63         4.48 o                         
  -9   5   7         43.35         48.35         1.55 o                         
  -7   5   7         13.89          8.26         1.33 o                         
  -5   5   7       1957.11       2036.04         8.98 o                         
  -3   5   7         58.00         44.99         1.53 o                         
  -1   5   7        514.05        536.13         4.02 o                         
   1   5   7        651.17        642.57         4.32 o                         
   3   5   7         25.14         24.64         1.61 o                         
   5   5   7      14879.78      15224.01        61.60 o                         
   7   5   7         29.31         39.68         2.13 o                         
   9   5   7        936.34        950.46         6.36 o                         
  11   5   7         14.19         11.40         1.72 o                         
  13   5   7          0.86         -1.00         1.79 o                         
  15   5   7        113.28         94.88         3.03 o                         
 -26   6   7          8.29          3.90         2.33 o                         
 -24   6   7       1324.84       1230.19         7.86 o                         
 -22   6   7        399.36        357.48         4.27 o                         
 -20   6   7         21.64         18.52         1.97 o                         
 -18   6   7        189.88        173.03         3.34 o                         
 -16   6   7          0.16          3.23         1.77 o                         
 -14   6   7          0.19         -0.56         1.75 o                         
 -12   6   7         78.05         73.99         2.20 o                         
 -10   6   7       1977.39       2079.23         9.65 o                         
  -8   6   7        420.34        405.94         3.36 o                         
  -6   6   7        253.80        308.54         3.06 o                         
  -4   6   7       2313.37       2288.95         9.93 o                         
  -2   6   7          1.54          4.67         1.46 o                         
   0   6   7        111.48         95.83         2.50 o                         
   2   6   7        991.30       1030.96         6.29 o                         
   4   6   7        819.07        833.46         5.68 o                         
   6   6   7        633.38        679.81         9.14 o                         
   8   6   7       5316.40       5453.19        23.58 o                         
  10   6   7        241.64        265.94         3.55 o                         
  12   6   7          2.90         -0.04         1.79 o                         
  14   6   7         72.03         78.47         2.90 o                         
 -25   7   7          1.57          3.24         2.31 o                         
 -23   7   7       1714.31       1555.23         8.66 o                         
 -21   7   7        361.79        345.83         4.37 o                         
 -19   7   7        709.42        727.54         5.31 o                         
 -17   7   7        223.85        234.15         6.77 o                         
 -15   7   7       1403.22       1412.29         7.76 o                         
 -13   7   7       1002.87       1001.56         6.02 o                         
 -11   7   7       1824.42       1823.02         9.07 o                         
  -9   7   7        310.98        352.59         3.52 o                         
  -7   7   7        165.44        152.52         3.18 o                         
  -5   7   7        103.21         92.69         2.42 o                         
  -3   7   7       1093.56       1132.16         6.43 o                         
  -1   7   7        130.66        137.03         2.94 o                         
   1   7   7         23.23         20.63         1.79 o                         
   3   7   7        717.85        705.79         4.72 o                         
   5   7   7      19530.08      19740.20        79.44 o                         
   7   7   7        559.93        593.09         5.99 o                         
   9   7   7        114.06        110.48         4.07 o                         
  11   7   7         15.77          9.23         2.16 o                         
  13   7   7          5.73          1.10         3.12 o                         
 -24   8   7         44.54         39.88         2.43 o                         
 -22   8   7        378.46        367.65         4.40 o                         
 -20   8   7        136.35        111.66         3.01 o                         
 -18   8   7         90.89         97.84         2.79 o                         
 -16   8   7       3770.05       3886.01        17.94 o                         
 -14   8   7        194.40        215.24         5.82 o                         
 -12   8   7       1275.07       1388.23         7.86 o                         
 -10   8   7        817.31        888.45         5.62 o                         
  -8   8   7        398.08        381.93         3.95 o                         
  -6   8   7        189.82        224.51         3.31 o                         
  -4   8   7        425.90        433.09         3.96 o                         
  -2   8   7         23.79         18.34         1.72 o                         
   0   8   7         36.50         33.31         1.76 o                         
   2   8   7       1646.97       1745.01         8.50 o                         
   4   8   7        476.47        495.09         4.94 o                         
   6   8   7       2247.67       2343.10        12.84 o                         
   8   8   7       2699.08       2784.25        13.75 o                         
  10   8   7         22.40         17.48         2.03 o                         
  12   8   7         75.66         74.80         3.11 o                         
 -23   9   7          0.00          2.35         2.37 o                         
 -21   9   7        100.59         79.91         2.57 o                         
 -19   9   7        119.36        113.79         3.05 o                         
 -17   9   7        326.75        323.96         4.37 o                         
 -15   9   7        611.79        587.96         5.74 o                         
 -13   9   7         10.09         11.82         2.05 o                         
 -11   9   7         17.70         25.81         1.89 o                         
  -9   9   7        170.09        174.81         3.42 o                         
  -7   9   7         13.93         10.69         1.78 o                         
  -5   9   7        224.06        248.33         3.51 o                         
  -3   9   7         59.44         53.53         2.61 o                         
  -1   9   7        224.34        226.65         3.37 o                         
   1   9   7        407.82        401.45         3.94 o                         
   3   9   7         38.96         40.38         1.99 o                         
   5   9   7       3340.60       3539.14        18.19 o                         
   7   9   7         27.88         33.60         2.84 o                         
   9   9   7         32.86         30.10         3.36 o                         
 -20  10   7        199.96        212.08         4.34 o                         
 -18  10   7        186.50        189.09         4.00 o                         
 -16  10   7          7.72         12.81         2.11 o                         
 -14  10   7         88.14         97.39         4.94 o                         
 -12  10   7        620.90        642.28         5.79 o                         
 -10  10   7        744.60        808.37         5.99 o                         
  -8  10   7         48.14         32.78         2.01 o                         
  -6  10   7        145.28        168.61         3.43 o                         
  -4  10   7         67.55         58.87         2.22 o                         
  -2  10   7          6.15          5.18         1.82 o                         
   0  10   7         44.41         39.62         1.95 o                         
   2  10   7       1466.46       1498.75        12.96 o                         
   4  10   7        152.31        173.60         5.75 o                         
   6  10   7        251.15        289.82         8.35 o                         
   8  10   7       2659.04       2751.79        17.25 o                         
 -19  11   7          1.09          0.80         2.43 o                         
 -17  11   7        370.27        403.14         5.00 o                         
 -15  11   7        545.06        562.51         6.90 o                         
 -13  11   7       1167.47       1223.92         7.70 o                         
 -11  11   7       1701.49       1716.31         9.43 o                         
  -9  11   7         32.98         30.02         2.20 o                         
  -7  11   7         65.44         55.63         2.18 o                         
  -5  11   7          2.06         -2.05         2.05 o                         
  -3  11   7        313.34        345.89         4.06 o                         
  -1  11   7        139.63        137.14         3.09 o                         
   1  11   7         22.84         22.47         2.28 o                         
   3  11   7        558.90        589.67         7.26 o                         
   5  11   7       6002.68       6226.58        45.69 o                         
 -16  12   7       1915.83       1954.46        20.03 o                         
 -14  12   7         26.65         38.91         2.81 o                         
 -12  12   7        570.46        634.87         6.62 o                         
 -10  12   7        868.51        941.75         6.88 o                         
  -8  12   7        348.36        338.68         5.04 o                         
  -6  12   7         60.11         54.10         2.36 o                         
  -4  12   7        168.13        157.59         3.73 o                         
  -2  12   7         80.74         77.94         2.63 o                         
   0  12   7          0.30         -0.80         2.82 o                         
   2  12   7        614.96        680.72         7.73 o                         
 -11  13   7         18.20         15.72         2.33 o                         
  -9  13   7        106.54        105.58         3.79 o                         
  -7  13   7         31.03         16.86         2.37 o                         
  -5  13   7          7.06          3.86         2.09 o                         
  -3  13   7         18.34         15.03         2.15 o                         
 -28   0   8         10.22          4.83         3.48 o                         
 -26   0   8         92.58        123.58         5.03 o                         
 -24   0   8        247.48        206.08         6.82 o                         
 -22   0   8        457.99        357.71         6.25 o                         
 -20   0   8        350.88        347.99         5.38 o                         
 -18   0   8        874.15        827.75         8.09 o                         
 -16   0   8      23077.30      23135.92       141.90 o                         
 -14   0   8      27399.16      26913.47       284.66 o                         
 -12   0   8      11715.94      11414.56        61.57 o                         
 -10   0   8        449.02        401.07         5.20 o                         
  -8   0   8        615.51        612.02         6.14 o                         
  -6   0   8         20.17         33.70         2.30 o                         
  -4   0   8        140.98         76.63         2.68 o                         
  -2   0   8         34.66         36.05         2.53 o                         
   0   0   8        286.57        284.97         5.26 o                         
   2   0   8       2192.67       2206.05        16.08 o                         
   4   0   8        123.38        140.76         4.54 o                         
   6   0   8         14.31         10.92         2.52 o                         
   8   0   8          5.37          8.97         2.51 o                         
  10   0   8        555.79        574.99         6.98 o                         
  12   0   8        184.16        226.86         8.30 o                         
  14   0   8         49.14         62.75         3.65 o                         
 -29   1   8        499.54        589.80         6.12 o                         
 -27   1   8         78.07         62.81         2.75 o                         
 -25   1   8        475.26        471.81         4.91 o                         
 -23   1   8         65.14         72.86         2.35 o                         
 -21   1   8          7.44         16.51         1.92 o                         
 -19   1   8         30.34         28.65         1.92 o                         
 -17   1   8         46.85         41.60         2.09 o                         
 -15   1   8         46.12         50.34         2.50 o                         
 -13   1   8      25492.89      24933.19       186.63 o                         
 -11   1   8         40.76         41.74         2.55 o                         
  -9   1   8        864.87        838.02         5.18 o                         
  -7   1   8         55.27         68.52         1.81 o                         
  -5   1   8       1262.52       1314.30         6.92 o                         
  -3   1   8       2931.80       2956.62        13.30 o                         
  -1   1   8         17.03         26.06         1.60 o                         
   1   1   8        430.46        413.40         5.25 o                         
   3   1   8        107.61        117.62         3.18 o                         
   5   1   8       4702.35       4733.42        22.01 o                         
   7   1   8        977.41        983.93         6.41 o                         
   9   1   8          0.19          3.51         1.77 o                         
  11   1   8        630.19        598.90         4.94 o                         
  13   1   8        199.41        186.49         3.97 o                         
 -28   2   8         17.70         16.69         2.37 o                         
 -26   2   8         59.92         52.94         2.39 o                         
 -24   2   8         23.08         21.87         2.10 o                         
 -22   2   8          0.58         -1.93         1.93 o                         
 -20   2   8          1.03         -0.52         1.81 o                         
 -18   2   8          0.92         -1.70         1.70 o                         
 -16   2   8         18.77         44.85         3.48 o                         
 -14   2   8        753.77        865.08        16.42 o                         
 -12   2   8         21.57         33.69         2.25 o                         
 -10   2   8        164.40        146.76         3.66 o                         
  -8   2   8         60.41         64.47         1.76 o                         
  -6   2   8        168.88        179.64         2.80 o                         
  -4   2   8         75.75         75.11         1.81 o                         
  -2   2   8        138.18        138.70         2.75 o                         
   0   2   8        137.72        125.13         2.97 o                         
   2   2   8         89.35        100.96         2.49 o                         
   4   2   8         34.04         35.70         1.83 o                         
   6   2   8          1.79         -1.72         1.72 o                         
   8   2   8         16.24         15.74         1.84 o                         
  10   2   8         13.02         11.59         1.83 o                         
  12   2   8          3.29          2.16         1.89 o                         
  14   2   8         29.73         41.58         2.40 o                         
 -27   3   8        111.87        101.48         4.69 o                         
 -25   3   8        461.90        457.79         4.91 o                         
 -23   3   8         20.57         18.76         2.07 o                         
 -21   3   8        218.02        232.57         3.82 o                         
 -19   3   8        412.94        415.03         4.83 o                         
 -17   3   8        157.64        148.12         5.34 o                         
 -15   3   8       1153.80       1190.71        10.12 o                         
 -13   3   8      22853.15      22653.40        94.55 o                         
 -11   3   8       1173.54       1132.80         6.31 o                         
  -9   3   8         94.07         92.63         2.25 o                         
  -7   3   8         40.71         40.47         1.58 o                         
  -5   3   8        440.93        482.02         3.80 o                         
  -3   3   8       1969.65       1950.01         9.10 o                         
  -1   3   8          1.58          1.92         1.59 o                         
   1   3   8        159.16        177.53         3.97 o                         
   3   3   8        776.70        784.46         5.42 o                         
   5   3   8       2559.24       2601.70        12.18 o                         
   7   3   8        150.13        150.65         3.17 o                         
   9   3   8        213.74        190.62         3.33 o                         
  11   3   8        161.66        156.52         3.44 o                         
  13   3   8        240.94        224.52         4.50 o                         
 -28   4   8          4.30          4.33         2.36 o                         
 -26   4   8          6.71         17.21         2.65 o                         
 -24   4   8        201.81        168.43         3.98 o                         
 -22   4   8        461.75        419.70         4.63 o                         
 -20   4   8        126.66        119.37         3.13 o                         
 -18   4   8        377.82        339.49         3.92 o                         
 -16   4   8      15765.82      15970.02        62.49 o                         
 -14   4   8      18341.64      18240.34        76.39 o                         
 -12   4   8       6071.06       6139.20        35.20 o                         
 -10   4   8         44.16         40.35         2.63 o                         
  -8   4   8        398.23        383.11         3.44 o                         
  -6   4   8          9.65          5.58         1.44 o                         
  -4   4   8         63.75         54.37         1.87 o                         
  -2   4   8         91.56         96.15         3.78 o                         
   0   4   8        109.46        113.74         2.82 o                         
   2   4   8       1242.08       1258.24         6.73 o                         
   4   4   8        490.33        509.68         4.73 o                         
   6   4   8          1.28          0.32         1.68 o                         
   8   4   8          7.59         11.13         1.98 o                         
  10   4   8        266.05        271.24         3.71 o                         
  12   4   8        134.50        163.77         3.73 o                         
 -27   5   8         45.93         38.08         2.48 o                         
 -25   5   8         40.44         33.98         2.55 o                         
 -23   5   8         35.50         41.74         2.28 o                         
 -21   5   8          9.85          3.58         1.93 o                         
 -19   5   8         36.01         40.64         2.16 o                         
 -17   5   8         38.91         37.37         1.96 o                         
 -15   5   8        218.43        221.51         6.15 o                         
 -13   5   8      14300.40      14373.23        56.32 o                         
 -11   5   8        276.74        271.56         6.37 o                         
  -9   5   8        486.97        480.15         4.29 o                         
  -7   5   8        143.01        138.38         2.83 o                         
  -5   5   8        724.98        656.87         4.33 o                         
  -3   5   8       1197.62       1273.81         6.54 o                         
  -1   5   8         29.35         44.17         1.84 o                         
   1   5   8        793.73        764.51         6.46 o                         
   3   5   8         55.82         52.12         2.57 o                         
   5   5   8       3669.03       3667.18        17.28 o                         
   7   5   8       1340.40       1315.28         7.64 o                         
   9   5   8        111.49        122.10         3.28 o                         
  11   5   8        762.71        747.47         5.93 o                         
 -26   6   8        292.35        298.93         4.78 o                         
 -24   6   8         42.37         48.74         2.45 o                         
 -22   6   8         10.75          7.33         2.13 o                         
 -20   6   8         12.38          9.27         2.00 o                         
 -18   6   8          0.01          5.73         2.97 o                         
 -16   6   8        132.60        154.49         3.69 o                         
 -14   6   8       3189.48       3322.14        15.07 o                         
 -12   6   8        111.75        166.39         4.75 o                         
 -10   6   8        887.90        842.32         6.25 o                         
  -8   6   8        111.88        103.07         2.37 o                         
  -6   6   8        532.56        570.15         4.11 o                         
  -4   6   8        398.16        386.35         3.55 o                         
  -2   6   8        435.52        414.93         3.82 o                         
   0   6   8        340.72        333.19         3.51 o                         
   2   6   8        769.60        771.29         5.10 o                         
   4   6   8        251.31        265.37         4.80 o                         
   6   6   8          0.00         -1.50         1.50 o                         
   8   6   8         78.67         76.43         2.28 o                         
  10   6   8         86.51         79.20         2.42 o                         
 -25   7   8         66.33         65.71         2.63 o                         
 -23   7   8          0.17         -2.18         2.18 o                         
 -21   7   8        340.00        342.20         4.46 o                         
 -19   7   8        668.84        699.64         6.04 o                         
 -17   7   8        830.20        830.35         6.01 o                         
 -15   7   8       1858.15       1870.51         9.61 o                         
 -13   7   8       9619.74       9887.57        40.82 o                         
 -11   7   8       1670.02       1683.45         8.38 o                         
  -9   7   8        134.87        131.95         2.91 o                         
  -7   7   8         57.57         62.78         1.90 o                         
  -5   7   8          1.03         -0.32         1.57 o                         
  -3   7   8        489.25        489.04         4.11 o                         
  -1   7   8          5.65          6.58         1.65 o                         
   1   7   8         69.63         77.49         2.68 o                         
   3   7   8        651.83        685.42         5.71 o                         
   5   7   8        289.78        308.82         3.68 o                         
   7   7   8          0.55         -1.79         1.86 o                         
   9   7   8        378.97        381.50         4.82 o                         
 -24   8   8        105.63         78.78         2.69 o                         
 -22   8   8        313.16        327.45         5.47 o                         
 -20   8   8          0.47         -2.06         2.06 o                         
 -18   8   8          9.16         14.52         2.91 o                         
 -16   8   8       6055.07       6251.24        27.85 o                         
 -14   8   8       6114.93       6294.44        27.98 o                         
 -12   8   8       1048.93       1041.48         6.80 o                         
 -10   8   8        285.66        301.84         3.94 o                         
  -8   8   8        168.61        166.46         3.41 o                         
  -6   8   8         69.47         61.07         2.09 o                         
  -4   8   8          1.77          4.06         1.75 o                         
  -2   8   8        176.77        174.66         3.39 o                         
   0   8   8          7.42          3.71         1.84 o                         
   2   8   8        229.63        237.14         3.49 o                         
   4   8   8       1441.72       1461.48         7.73 o                         
   6   8   8         16.52         15.09         1.98 o                         
   8   8   8         16.46         12.55         2.29 o                         
 -21   9   8          0.36         -2.19         2.19 o                         
 -19   9   8         90.54         88.16         3.79 o                         
 -17   9   8         40.45         35.59         2.36 o                         
 -15   9   8        348.32        352.12         7.15 o                         
 -13   9   8       5610.38       5772.68        25.88 o                         
 -11   9   8        278.22        283.81         4.22 o                         
  -9   9   8         58.11         54.40         2.38 o                         
  -7   9   8        125.68        124.45         3.29 o                         
  -5   9   8         59.80         53.71         4.34 o                         
  -3   9   8        181.21        198.14         3.82 o                         
  -1   9   8         48.91         52.17         2.15 o                         
   1   9   8        655.56        649.77         5.19 o                         
   3   9   8        115.49        114.75         2.94 o                         
   5   9   8       1600.73       1621.08        12.21 o                         
   7   9   8        786.45        753.84         6.87 o                         
 -20  10   8         27.96         22.31         2.56 o                         
 -18  10   8         34.82         44.56         2.78 o                         
 -16  10   8        232.51        213.56         4.53 o                         
 -14  10   8       2522.38       2736.96        13.73 o                         
 -12  10   8        184.77        181.92         4.22 o                         
 -10  10   8       1124.03       1136.74         6.99 o                         
  -8  10   8          0.01         -2.02         2.02 o                         
  -6  10   8        211.43        230.76         3.89 o                         
  -4  10   8        260.47        264.08         4.12 o                         
  -2  10   8        164.09        156.68         3.63 o                         
   0  10   8         73.42         69.94         2.40 o                         
   2  10   8       1159.82       1178.32         7.51 o                         
   4  10   8        423.67        432.55         6.49 o                         
 -17  11   8        792.58        843.13         6.89 o                         
 -15  11   8       1189.14       1193.53         9.11 o                         
 -13  11   8       2238.21       2366.69        21.99 o                         
 -11  11   8       1132.22       1111.69         7.29 o                         
  -9  11   8        250.70        265.14         4.22 o                         
  -7  11   8         33.73         31.67         2.28 o                         
  -5  11   8         34.17         32.94         2.29 o                         
  -3  11   8         46.32         39.39         2.32 o                         
  -1  11   8          0.81         -2.06         2.06 o                         
   1  11   8          0.07          1.23         2.38 o                         
 -12  12   8         71.04         46.45         2.45 o                         
 -10  12   8        650.57        714.95         5.78 o                         
  -8  12   8         39.54         27.95         2.38 o                         
  -6  12   8         42.17         33.56         2.53 o                         
  -4  12   8          1.89         -0.67         1.99 o                         
  -2  12   8        261.14        254.50         4.36 o                         
 -27   1   9         20.51         19.94         2.73 o                         
 -25   1   9        285.35        268.98         4.42 o                         
 -23   1   9         39.17         35.98         2.28 o                         
 -21   1   9        363.49        396.31         5.87 o                         
 -19   1   9         10.61         10.82         1.95 o                         
 -17   1   9       4417.70       4406.60        18.19 o                         
 -15   1   9        220.15        213.10         3.75 o                         
 -13   1   9        640.63        629.14         4.50 o                         
 -11   1   9        721.16        730.91         5.16 o                         
  -9   1   9        234.50        207.75         4.85 o                         
  -7   1   9          4.05          1.87         1.88 o                         
  -5   1   9        208.13        185.05         3.45 o                         
  -3   1   9       2014.52       1730.97         8.83 o                         
  -1   1   9        230.59        257.01         3.52 o                         
   1   1   9       1174.90       1121.93         6.81 o                         
   3   1   9         93.76         77.60         2.30 o                         
   5   1   9       1080.76       1119.70         7.86 o                         
   7   1   9          0.25         -0.80         1.88 o                         
   9   1   9         29.71         27.95         2.10 o                         
  11   1   9          9.94         16.73         2.05 o                         
 -28   2   9        104.98         94.00         3.83 o                         
 -26   2   9        449.14        451.67         5.57 o                         
 -24   2   9        546.64        637.01         5.82 o                         
 -22   2   9        811.23        762.27         5.98 o                         
 -20   2   9        676.47        692.10         5.49 o                         
 -18   2   9        116.74        120.95         3.12 o                         
 -16   2   9       1776.58       1857.74         9.31 o                         
 -14   2   9       7461.72       7506.32        29.77 o                         
 -12   2   9       2285.47       2361.47        11.77 o                         
 -10   2   9       2727.68       2516.96        11.58 o                         
  -8   2   9       1197.21       1075.37         6.16 o                         
  -6   2   9         30.94          5.89         1.62 o                         
  -4   2   9       1640.60       1410.30         7.76 o                         
  -2   2   9        302.90        359.61         3.81 o                         
   0   2   9        422.46        410.69         4.05 o                         
   2   2   9        507.11        467.39         4.48 o                         
   4   2   9        601.60        626.06         5.24 o                         
   6   2   9        166.24        166.08         3.62 o                         
   8   2   9       1037.20       1039.08         6.78 o                         
  10   2   9        210.00        213.45         3.86 o                         
 -27   3   9          0.24          0.75         2.39 o                         
 -25   3   9        249.84        239.52         4.53 o                         
 -23   3   9        363.78        338.62         4.60 o                         
 -21   3   9        244.48        257.29         4.72 o                         
 -19   3   9         76.88         66.43         2.29 o                         
 -17   3   9       4112.05       4094.48        18.92 o                         
 -15   3   9         11.51         21.51         4.63 o                         
 -13   3   9         74.04         80.08         2.90 o                         
 -11   3   9         89.66         84.72         2.35 o                         
  -9   3   9        154.27        128.49         2.93 o                         
  -7   3   9        198.29        166.00         3.03 o                         
  -5   3   9         21.55         18.19         1.68 o                         
  -3   3   9        955.80        857.71         5.85 o                         
  -1   3   9        128.02        169.64         3.19 o                         
   1   3   9       1200.85       1150.74         6.74 o                         
   3   3   9          0.60         -1.34         2.32 o                         
   5   3   9        355.27        378.04         4.33 o                         
   7   3   9         11.65         12.82         2.14 o                         
   9   3   9          0.33         -0.33         2.24 o                         
  11   3   9        180.28        219.18         4.01 o                         
 -26   4   9         14.78         12.97         2.31 o                         
 -24   4   9        203.97        210.17         4.53 o                         
 -22   4   9        221.52        223.27         4.31 o                         
 -20   4   9         58.09         61.01         2.51 o                         
 -18   4   9        157.69        155.65         3.81 o                         
 -16   4   9        631.58        634.02         5.41 o                         
 -14   4   9       2379.48       2367.60        10.79 o                         
 -12   4   9         79.26         77.04         2.77 o                         
 -10   4   9        436.79        410.78         3.82 o                         
  -8   4   9         52.69         37.71         1.77 o                         
  -6   4   9         12.55          8.04         1.74 o                         
  -4   4   9        333.22        298.15         3.67 o                         
  -2   4   9         13.84         17.51         1.77 o                         
   0   4   9          6.49         21.12         4.00 o                         
   2   4   9          1.23          2.22         2.21 o                         
   4   4   9         49.02         54.24         4.07 o                         
   6   4   9        637.79        666.60         6.14 o                         
   8   4   9         17.20         18.26         2.01 o                         
  10   4   9         54.63         52.35         2.24 o                         
 -25   5   9         67.10         64.08         2.69 o                         
 -23   5   9         35.32         30.61         2.56 o                         
 -21   5   9        266.08        285.54         4.20 o                         
 -19   5   9        298.70        295.91         4.24 o                         
 -17   5   9       1239.92       1274.05         7.42 o                         
 -15   5   9        807.71        813.12         5.55 o                         
 -13   5   9       1701.92       1728.38         8.16 o                         
 -11   5   9        467.27        463.87         3.92 o                         
  -9   5   9        287.11        276.78         3.33 o                         
  -7   5   9        195.23        182.34         3.03 o                         
  -5   5   9        167.21        172.59         3.02 o                         
  -3   5   9       1778.49       1615.37         8.06 o                         
  -1   5   9        153.66        158.43         3.28 o                         
   1   5   9        567.00        557.04         4.55 o                         
   3   5   9        170.58        155.02         3.70 o                         
   5   5   9       1019.89       1093.84         6.80 o                         
   7   5   9         28.19         22.91         1.98 o                         
   9   5   9          0.08         -1.25         1.98 o                         
 -24   6   9        261.78        308.39         4.83 o                         
 -22   6   9        336.46        330.91         4.48 o                         
 -20   6   9        880.85        865.19         6.37 o                         
 -18   6   9          4.22          5.03         2.05 o                         
 -16   6   9       1201.30       1218.24         7.97 o                         
 -14   6   9       3648.25       3792.08        16.54 o                         
 -12   6   9        630.69        649.41         5.63 o                         
 -10   6   9       1330.75       1296.60         6.65 o                         
  -8   6   9        751.35        707.72         4.68 o                         
  -6   6   9         43.93         29.08         1.75 o                         
  -4   6   9       2044.09       1902.97         9.12 o                         
  -2   6   9        248.25        268.78         3.52 o                         
   0   6   9        377.67        364.04         3.90 o                         
   2   6   9        690.94        653.25         5.09 o                         
   4   6   9        287.94        297.95         3.95 o                         
   6   6   9         27.22         26.61         2.16 o                         
   8   6   9        621.90        638.85         6.20 o                         
 -23   7   9        400.49        384.95         5.00 o                         
 -21   7   9        115.63        113.31         3.17 o                         
 -19   7   9         29.66         27.15         2.31 o                         
 -17   7   9       1347.69       1359.26         7.95 o                         
 -15   7   9          4.60          0.36         2.09 o                         
 -13   7   9         15.64         17.00         2.81 o                         
 -11   7   9        144.39        140.59         3.14 o                         
  -9   7   9         46.79         41.52         1.90 o                         
  -7   7   9        141.61        130.66         3.08 o                         
  -5   7   9         11.65          8.81         1.83 o                         
  -3   7   9        426.97        430.19         4.21 o                         
  -1   7   9          4.63          4.03         1.85 o                         
   1   7   9        729.73        733.58         5.15 o                         
   3   7   9         21.03         23.50         2.11 o                         
   5   7   9          0.90          2.07         1.95 o                         
   7   7   9          5.70          0.77         1.95 o                         
 -22   8   9        275.02        289.13         4.84 o                         
 -20   8   9         70.38         68.26         2.76 o                         
 -18   8   9        258.12        267.34         4.41 o                         
 -16   8   9        719.66        744.18         5.76 o                         
 -14   8   9       3831.37       3871.01        17.55 o                         
 -12   8   9        248.62        247.87         4.30 o                         
 -10   8   9        253.99        246.48         3.80 o                         
  -8   8   9         80.56         80.39         2.35 o                         
  -6   8   9        117.51         90.35         2.45 o                         
  -4   8   9        619.76        620.13         5.20 o                         
  -2   8   9         70.31         75.22         2.31 o                         
   0   8   9         35.52         29.10         2.09 o                         
   2   8   9         22.32         16.02         1.85 o                         
   4   8   9         20.07         19.44         1.96 o                         
   6   8   9        885.86        910.67         5.99 o                         
 -19   9   9        329.27        317.19         4.86 o                         
 -17   9   9         11.40         12.42         2.68 o                         
 -15   9   9        792.76        846.84         6.54 o                         
 -13   9   9       1763.84       1747.07         9.88 o                         
 -11   9   9         90.72         81.37         2.49 o                         
  -9   9   9        259.90        272.05         4.14 o                         
  -7   9   9        183.03        185.71         3.83 o                         
  -5   9   9          0.73          4.16         1.99 o                         
  -3   9   9        666.47        661.18         5.42 o                         
  -1   9   9        212.77        206.14         4.23 o                         
   1   9   9         97.29         87.90         2.64 o                         
   3   9   9         70.37         63.99         2.28 o                         
 -16  10   9        509.17        516.62         5.64 o                         
 -14  10   9       1200.24       1236.78         8.93 o                         
 -12  10   9         29.13         19.54         2.87 o                         
 -10  10   9        375.61        367.96         6.22 o                         
  -8  10   9        273.12        274.62         4.62 o                         
  -6  10   9         39.37         30.30         2.44 o                         
  -4  10   9       1466.04       1503.41        10.47 o                         
  -2  10   9        133.49        139.10         4.12 o                         
   0  10   9        312.28        314.28         4.43 o                         
 -13  11   9         45.63         45.30         2.82 o                         
 -11  11   9        400.01        424.82         4.91 o                         
  -9  11   9          1.98          0.01         2.16 o                         
  -7  11   9         31.64         30.53         2.35 o                         
  -5  11   9         13.47         15.03         2.46 o                         
  -3  11   9        292.43        302.41         8.04 o                         
 -26   0  10        329.27        328.17         7.48 o                         
 -24   0  10         11.51         16.70         4.05 o                         
 -22   0  10       2846.52       2997.58        20.11 o                         
 -20   0  10        314.85        302.71         5.94 o                         
 -18   0  10        450.73        426.92         5.87 o                         
 -16   0  10       1690.09       1694.07        11.94 o                         
 -14   0  10        102.13         83.21         3.06 o                         
 -12   0  10        931.60        982.14         8.30 o                         
 -10   0  10         17.06          6.70         2.59 o                         
  -8   0  10        511.26        496.16         6.34 o                         
  -6   0  10       1658.71       1193.64         9.91 o                         
  -4   0  10       6055.87       5286.90        32.37 o                         
  -2   0  10       1027.16        941.48         8.71 o                         
   0   0  10        131.72        150.03         4.94 o                         
   2   0  10        482.02        439.24         6.74 o                         
   4   0  10       3258.64       3383.89        23.77 o                         
   6   0  10          0.27          2.41         3.50 o                         
   8   0  10        459.31        532.06         8.39 o                         
 -25   1  10          4.48         -1.09         2.33 o                         
 -23   1  10        778.69        830.14         6.43 o                         
 -21   1  10        511.58        535.23         5.45 o                         
 -19   1  10        172.24        172.58         3.57 o                         
 -17   1  10          5.57          1.46         1.81 o                         
 -15   1  10        154.70        166.31         3.38 o                         
 -13   1  10       1689.28       1656.04         8.54 o                         
 -11   1  10        202.52        216.91         3.71 o                         
  -9   1  10        364.01        291.02         3.85 o                         
  -7   1  10         43.03         49.77         2.07 o                         
  -5   1  10       2690.50       2470.23        11.90 o                         
  -3   1  10         78.01         67.81         2.19 o                         
  -1   1  10         91.94         85.37         2.31 o                         
   1   1  10         21.13         18.85         2.16 o                         
   3   1  10        540.39        574.98         5.29 o                         
   5   1  10        687.62        714.03         5.88 o                         
   7   1  10        113.68        136.00         3.62 o                         
 -26   2  10          0.47          2.69         2.42 o                         
 -24   2  10         46.06         39.43         2.64 o                         
 -22   2  10         20.95         35.12         2.45 o                         
 -20   2  10         10.89         13.42         2.40 o                         
 -18   2  10         24.81         23.26         2.02 o                         
 -16   2  10         51.74         51.77         2.07 o                         
 -14   2  10          4.12          3.63         1.88 o                         
 -12   2  10          1.13         -0.52         1.87 o                         
 -10   2  10          1.98         -1.72         1.72 o                         
  -8   2  10        164.27        148.88         3.60 o                         
  -6   2  10         10.17          9.73         1.84 o                         
  -4   2  10         24.00         27.42         1.96 o                         
  -2   2  10        103.94        103.77         2.67 o                         
   0   2  10          0.48         -2.01         2.01 o                         
   2   2  10          6.90          5.53         2.00 o                         
   4   2  10         41.44         45.34         2.43 o                         
   6   2  10          1.60         -2.59         2.59 o                         
   8   2  10         68.86         67.52         2.66 o                         
 -25   3  10          0.46         -2.31         2.31 o                         
 -23   3  10        649.44        688.77         6.41 o                         
 -21   3  10        204.46        226.20         4.25 o                         
 -19   3  10          2.63          0.50         2.07 o                         
 -17   3  10         12.53         10.77         1.94 o                         
 -15   3  10        737.59        753.81         5.17 o                         
 -13   3  10        888.17        890.88         5.89 o                         
 -11   3  10        238.38        245.26         3.79 o                         
  -9   3  10        354.15        299.90         3.84 o                         
  -7   3  10         72.91         67.28         2.11 o                         
  -5   3  10       1169.67       1130.62         6.62 o                         
  -3   3  10        309.18        265.30         3.77 o                         
  -1   3  10        112.15        121.13         3.70 o                         
   1   3  10         17.42         26.07         2.11 o                         
   3   3  10        126.64        135.15         3.54 o                         
   5   3  10        331.00        337.05         4.60 o                         
   7   3  10        157.69        190.35         4.00 o                         
 -24   4  10         19.31         26.65         2.44 o                         
 -22   4  10       2192.64       2354.00        12.40 o                         
 -20   4  10        148.19        151.28         4.16 o                         
 -18   4  10        479.15        475.98         4.84 o                         
 -16   4  10        988.26        975.09         6.41 o                         
 -14   4  10         91.76         91.70         2.39 o                         
 -12   4  10        293.36        321.16         3.80 o                         
 -10   4  10         45.13         32.10         1.98 o                         
  -8   4  10        217.76        208.77         3.44 o                         
  -6   4  10       1633.76       1321.62         7.16 o                         
  -4   4  10       3982.30       3648.60        16.08 o                         
  -2   4  10        753.50        690.94         5.23 o                         
   0   4  10         64.61         70.79         2.26 o                         
   2   4  10        267.38        237.22         3.79 o                         
   4   4  10       2086.14       2203.53        11.23 o                         
   6   4  10         10.08          2.17         2.04 o                         
 -23   5  10        658.60        709.16         6.43 o                         
 -21   5  10        450.92        479.90         5.31 o                         
 -19   5  10        180.66        175.89         3.86 o                         
 -17   5  10        222.19        220.25         3.95 o                         
 -15   5  10         15.99         12.39         2.06 o                         
 -13   5  10       1160.80       1175.94         7.11 o                         
 -11   5  10        155.67        151.28         3.26 o                         
  -9   5  10        162.84        153.65         3.25 o                         
  -7   5  10         10.71         12.52         1.85 o                         
  -5   5  10       2423.86       2228.55        10.53 o                         
  -3   5  10         51.61         42.68         2.11 o                         
  -1   5  10          0.17          0.09         1.86 o                         
   1   5  10          7.58          6.47         2.09 o                         
   3   5  10        850.31        900.79         6.63 o                         
   5   5  10        611.81        632.23         5.81 o                         
 -22   6  10        116.04        117.40         3.27 o                         
 -20   6  10         69.36         78.70         2.91 o                         
 -18   6  10         52.90         48.37         2.32 o                         
 -16   6  10        191.52        206.92         3.93 o                         
 -14   6  10         26.39         22.25         1.99 o                         
 -12   6  10          0.63         -1.82         1.82 o                         
 -10   6  10         16.05         12.47         1.84 o                         
  -8   6  10        703.28        711.72         5.28 o                         
  -6   6  10         51.29         48.76         2.01 o                         
  -4   6  10        188.38        179.47         3.53 o                         
  -2   6  10        372.15        393.05         4.46 o                         
   0   6  10          5.92          5.13         1.98 o                         
   2   6  10         21.77         18.58         2.16 o                         
   4   6  10        182.30        168.14         4.01 o                         
 -21   7  10         53.32         58.85         2.64 o                         
 -19   7  10        175.02        172.89         4.23 o                         
 -17   7  10          6.56          0.00         2.19 o                         
 -15   7  10        756.80        761.87         5.71 o                         
 -13   7  10        117.14        119.64         2.86 o                         
 -11   7  10        130.24        118.20         2.75 o                         
  -9   7  10        274.21        268.23         3.81 o                         
  -7   7  10         94.33         83.12         2.21 o                         
  -5   7  10        258.45        289.14         3.90 o                         
  -3   7  10        237.50        223.04         3.84 o                         
  -1   7  10          8.02         10.96         2.00 o                         
   1   7  10        185.36        211.09         3.74 o                         
   3   7  10          5.10         16.28         3.66 o                         
 -20   8  10         24.62         23.70         4.21 o                         
 -18   8  10        417.39        409.35         4.88 o                         
 -16   8  10        160.08        150.40         4.15 o                         
 -14   8  10         34.80         39.99         2.49 o                         
 -12   8  10          1.71         -2.05         2.05 o                         
 -10   8  10         76.66         66.99         2.23 o                         
  -8   8  10          5.09          7.17         2.00 o                         
  -6   8  10       1064.43        992.29         6.29 o                         
  -4   8  10       1252.89       1224.55         7.46 o                         
  -2   8  10        278.97        255.98         4.04 o                         
   0   8  10         12.82          6.69         2.17 o                         
 -17   9  10        507.37        530.75         5.75 o                         
 -15   9  10         50.47         36.88         2.54 o                         
 -13   9  10        379.77        388.49         6.20 o                         
 -11   9  10        216.21        201.80         4.30 o                         
  -9   9  10         51.86         42.31         2.78 o                         
  -7   9  10          1.25          0.25         2.65 o                         
  -5   9  10        812.82        781.88         7.21 o                         
  -3   9  10        194.87        195.16         4.24 o                         
 -10  10  10         35.82         33.15         2.43 o                         
  -8  10  10        446.68        491.17         5.48 o                         
 -23   1  11       1669.14       1889.61        12.00 o                         
 -21   1  11          1.65          0.22         2.05 o                         
 -19   1  11         34.56         33.66         2.20 o                         
 -17   1  11        282.39        252.81         3.90 o                         
 -15   1  11        545.41        575.93         4.92 o                         
 -13   1  11         59.08         56.01         2.22 o                         
 -11   1  11        185.95        167.01         3.89 o                         
  -9   1  11          8.61          7.02         2.05 o                         
  -7   1  11        915.21        770.00         6.07 o                         
  -5   1  11         69.76         77.17         2.58 o                         
  -3   1  11         53.52         44.60         2.27 o                         
  -1   1  11          9.07         11.84         2.14 o                         
   1   1  11        968.37       1193.48         8.35 o                         
   3   1  11        297.86        306.95         4.63 o                         
 -24   2  11        182.74        243.33         4.88 o                         
 -22   2  11        138.22        128.32         3.61 o                         
 -20   2  11         63.87         63.57         2.44 o                         
 -18   2  11         96.29        103.74         2.64 o                         
 -16   2  11       1757.36       1772.62         8.96 o                         
 -14   2  11        661.32        687.12         5.38 o                         
 -12   2  11        108.19         88.21         2.61 o                         
 -10   2  11        436.78        505.49         5.16 o                         
  -8   2  11       1815.17       1533.60         9.55 o                         
  -6   2  11        935.25        838.19         6.13 o                         
  -4   2  11        325.61        289.94         4.34 o                         
  -2   2  11        106.30        116.45         3.11 o                         
   0   2  11        258.96        325.80         4.52 o                         
   2   2  11        148.49        128.70         3.84 o                         
   4   2  11       2189.36       2606.14        14.07 o                         
 -23   3  11       1200.75       1349.52         9.02 o                         
 -21   3  11          3.72         -1.32         2.44 o                         
 -19   3  11          3.11          2.39         2.13 o                         
 -17   3  11        301.30        277.22         3.97 o                         
 -15   3  11       1198.83       1235.56         7.75 o                         
 -13   3  11        253.83        248.10         4.18 o                         
 -11   3  11        746.02        725.19         5.50 o                         
  -9   3  11          7.30          4.40         1.94 o                         
  -7   3  11       1271.23       1082.27         6.96 o                         
  -5   3  11        227.46        217.92         4.03 o                         
  -3   3  11        166.91        153.79         3.77 o                         
  -1   3  11         21.85         18.29         2.20 o                         
   1   3  11       1041.08       1249.42         8.85 o                         
   3   3  11          0.91          2.82         2.19 o                         
 -22   4  11         92.29        105.73         3.08 o                         
 -20   4  11          0.42         -0.70         2.40 o                         
 -18   4  11         21.40         26.22         2.25 o                         
 -16   4  11        140.02        156.07         3.63 o                         
 -14   4  11         15.34         21.21         2.15 o                         
 -12   4  11         68.65         67.81         2.29 o                         
 -10   4  11        423.63        407.47         4.29 o                         
  -8   4  11          5.32          7.07         1.90 o                         
  -6   4  11        241.56        217.65         3.74 o                         
  -4   4  11          8.53          5.51         2.06 o                         
  -2   4  11          2.98          0.41         2.00 o                         
   0   4  11         88.50         90.74         2.66 o                         
   2   4  11          0.59          1.87         2.13 o                         
 -21   5  11          0.02         -1.85         2.54 o                         
 -19   5  11         94.50         92.87         3.13 o                         
 -17   5  11         93.77        107.70         3.34 o                         
 -15   5  11         30.78         48.31         2.50 o                         
 -13   5  11         73.11         67.77         2.21 o                         
 -11   5  11          1.37          0.23         1.85 o                         
  -9   5  11          3.53          5.59         1.91 o                         
  -7   5  11        327.68        288.63         4.01 o                         
  -5   5  11          0.01         -1.87         1.87 o                         
  -3   5  11          1.94          3.24         2.07 o                         
  -1   5  11        103.20        121.64         3.41 o                         
   1   5  11        575.04        675.34         6.47 o                         
 -20   6  11         80.18         71.81         2.61 o                         
 -18   6  11          5.16          9.55         2.25 o                         
 -16   6  11        719.58        745.97         9.86 o                         
 -14   6  11        310.62        350.88         4.40 o                         
 -12   6  11          8.62          8.10         1.95 o                         
 -10   6  11        348.78        365.04         4.20 o                         
  -8   6  11        823.81        732.93         5.30 o                         
  -6   6  11        233.39        215.52         4.02 o                         
  -4   6  11        382.80        338.02         4.70 o                         
  -2   6  11         95.64         96.88         2.55 o                         
   0   6  11         60.74         79.02         2.81 o                         
 -17   7  11         89.63         72.14         3.12 o                         
 -15   7  11       1119.26       1132.99         7.58 o                         
 -13   7  11         56.59         61.40         2.62 o                         
 -11   7  11        846.31        865.14         7.03 o                         
  -9   7  11        104.46        104.05         2.76 o                         
  -7   7  11        891.63        817.29         6.09 o                         
  -5   7  11        224.47        205.84         4.01 o                         
  -3   7  11        110.25         93.85         3.24 o                         
 -14   8  11         51.53         59.47         2.47 o                         
 -12   8  11        118.66        135.30         3.34 o                         
 -10   8  11        336.89        347.88         4.26 o                         
  -8   8  11         21.17         16.51         2.13 o                         
  -6   8  11        342.92        327.04         4.38 o                         
 -20   0  12          0.34         -1.05         3.09 o                         
 -18   0  12        229.73        249.43         5.89 o                         
 -16   0  12         65.70         55.79         3.66 o                         
 -14   0  12         13.80         22.24         2.93 o                         
 -12   0  12         39.18         50.11         3.20 o                         
 -10   0  12         24.60          6.85         3.06 o                         
  -8   0  12        704.26        788.30        10.44 o                         
  -6   0  12        107.27         90.32         3.73 o                         
  -4   0  12         26.34          5.76         3.28 o                         
  -2   0  12        303.00        336.25         8.08 o                         
 -21   1  12         39.73         54.64         2.63 o                         
 -19   1  12         62.96         69.78         2.83 o                         
 -17   1  12       1387.12       1541.04         8.94 o                         
 -15   1  12          4.09         -1.70         2.09 o                         
 -13   1  12          9.30         17.43         2.17 o                         
 -11   1  12        545.26        617.37         5.35 o                         
  -9   1  12         75.44         93.37         2.68 o                         
  -7   1  12          0.03         -1.44         2.12 o                         
  -5   1  12        149.51        177.75         4.30 o                         
  -3   1  12        139.60        140.02         4.22 o                         
  -1   1  12         81.61         90.29         2.98 o                         
 -20   2  12         25.72         22.58         2.39 o                         
 -18   2  12        205.77        232.99         4.19 o                         
 -16   2  12         27.91         33.67         2.29 o                         
 -14   2  12         31.42         35.49         2.36 o                         
 -12   2  12          4.67          4.18         2.11 o                         
 -10   2  12          3.13         -2.03         2.03 o                         
  -8   2  12          0.39         -0.11         2.14 o                         
  -6   2  12          0.33         -2.26         2.26 o                         
  -4   2  12         15.30         12.47         2.32 o                         
  -2   2  12         20.03         25.10         2.37 o                         
 -19   3  12         84.42         98.09         2.98 o                         
 -17   3  12       1144.36       1290.64         8.37 o                         
 -15   3  12         79.08         94.01         3.85 o                         
 -13   3  12          1.10         -0.61         2.21 o                         
 -11   3  12         57.31         73.07         2.81 o                         
  -9   3  12        142.31        154.92         4.46 o                         
  -7   3  12         28.39         28.96         2.48 o                         
  -5   3  12        167.03        181.53         4.12 o                         
  -3   3  12        110.73        117.98         3.34 o                         
 -18   4  12        168.98        195.92         4.18 o                         
 -16   4  12         56.38         53.71         2.80 o                         
 -14   4  12         81.85         97.90         3.23 o                         
 -12   4  12         39.73         53.03         2.61 o                         
 -10   4  12          6.79          0.96         2.21 o                         
  -8   4  12        278.64        317.16         4.54 o                         
  -6   4  12        144.55        128.29         3.43 o                         
  -4   4  12          0.20          0.06         2.20 o                         
 -17   5  12        689.54        752.69         5.98 o                         
 -15   5  12         40.59         22.30         2.25 o                         
 -13   5  12         57.79         82.85         2.55 o                         
 -11   5  12        592.28        693.56         5.56 o                         
  -9   5  12          3.66          3.91         2.05 o                         
  -7   5  12         10.41          9.58         2.11 o                         
  -5   5  12         85.78        105.77         2.67 o                         
 -12   6  12         49.03         63.78         2.37 o                         
 -10   6  12         16.35         10.06         2.15 o                         
                                                                                
